# Supplementary material for: Crystal structure of bis­{(S)-1-[2-(di­phenyl­phosphan­yl)ferrocen­yl]-(R)-eth­yl}ammonium bromide di­chloro­methane monosolvate
Source: Acta Crystallogr E Crystallogr Commun. 2017 Jan 13;73(Pt 2):152–4. doi: 10.1107/S2056989016020417 (PMC5290554; doi:10.1107/S2056989016020417)
Supplement: Supplementary file 1 [file e-73-00152-sup1.cif]

##############################################################################
#                                                                            #
# This CIF contains the data in a paper accepted for publication in          #
# Acta Crystallographica Section E. It conforms to the requirements of       #
# Notes for Authors for Acta Crystallographica Section E, and has been       #
# peer reviewed under the auspices of the IUCr Commission on Journals.       #
#                                                                            #
# Full details of the Crystallographic Information File format               #
# are given in the paper "The Crystallographic Information File (CIF):       #
# a New Standard Archive File for Crystallography" by S. R. Hall, F. H.      #
# Allen and I. D. Brown [Acta Cryst. (1991), A47, 655-685].                  #
#                                                                            #
# The current version of the core CIF dictionary is obtainable from          #
# ftp://ftp.iucr.org/pub/cif_core.dic.                                       #
#                                                                            #
# Software is freely available for graphical display of the structure(s)     #
# in this CIF. For information consult the CIF software page                 #
# http://www.iucr.org/resources/cif/software.                                #
#                                                                            #
# This file may be used for bona fide research purposes within the           #
# scientific community so long as proper attribution is given to the journal # 
# article from which it was obtained.                                        #
#                                                                            #
##############################################################################
data_I
_audit_creation_method     'SHELXL-2014/7'
_chemical_name_systematic
;\
Bis{(<i>S</i>)-1-[2-(diphenylphosphanyl)ferrocenyl]-(<i>R</i>)-ethyl}ammonium
bromide dichloromethane monosolvate
;
_chemical_name_common     ?
_chemical_formula_moiety     'C48 H46 Fe2 N P2 +, Br -, C H2 Cl2'
_chemical_formula_sum     'C49 H48 Br Cl2 Fe2 N P2'
_chemical_formula_iupac     '[Fe2 (C5 H5)2 (C38 H36 N P2)] Br, C H2 Cl2'
_chemical_formula_weight     975.33
_chemical_melting_point     ?
_shelx_space_group_comment
;
The symmetry employed for this shelxl refinement is uniquely defined
by the following loop, which should always be used as a source of
symmetry information in preference to the above space-group names.
They are only intended as comments.
;
_space_group_crystal_system     tetragonal
_space_group_name_H-M_alt     'P 43'
_space_group_name_Hall     'P 4cw'
loop_
    _space_group_symop_operation_xyz
    'x, y, z'
    '-x, -y, z+1/2'
    '-y, x, z+3/4'
    'y, -x, z+1/4'
_cell_length_a     11.2463(7)
_cell_length_b     11.2463(7)
_cell_length_c     33.938(2)
_cell_angle_alpha     90
_cell_angle_beta     90
_cell_angle_gamma     90
_cell_volume     4292.5(6)
_cell_formula_units_Z     4
_cell_measurement_reflns_used     9938
_cell_measurement_theta_min     2.17
_cell_measurement_theta_max     29.64
_cell_measurement_temperature     100(2)
_exptl_crystal_description     'tabular'
_exptl_crystal_colour     'translucent yellow'
_exptl_crystal_size_max     0.350
_exptl_crystal_size_mid     0.170
_exptl_crystal_size_min     0.110
_exptl_crystal_density_diffrn     1.509
_exptl_crystal_density_meas     ?
_exptl_crystal_density_method     ?
_exptl_crystal_F_000     2000
_exptl_absorpt_coefficient_mu     1.842
_exptl_absorpt_correction_type     multi-scan
_exptl_absorpt_process_details
;
(<i>SADABS</i>; Bruker, 2015)
;
_shelx_estimated_absorpt_T_min     0.565
_shelx_estimated_absorpt_T_max     0.823
_exptl_absorpt_correction_T_min     0.5895
_exptl_absorpt_correction_T_max     0.7460
_diffrn_ambient_temperature     100(2)
_diffrn_radiation_type     MoK\a
_diffrn_radiation_wavelength     0.71073
_diffrn_measurement_device_type     'Bruker Kappa APEXII CCD'
_diffrn_measurement_device     'four-circle diffractometer'
_diffrn_measurement_method     '\w- and \f-scans'
_diffrn_detector_area_resol_mean     ?
_diffrn_reflns_number     42331
_diffrn_reflns_av_R_equivalents     0.0427
_diffrn_reflns_theta_min     2.172
_diffrn_reflns_theta_max     30.012
_diffrn_reflns_theta_full     30.012
_diffrn_measured_fraction_theta_max     1.000
_diffrn_measured_fraction_theta_full     1.000
_diffrn_reflns_limit_h_min     -15
_diffrn_reflns_limit_h_max     15
_diffrn_reflns_limit_k_min     -11
_diffrn_reflns_limit_k_max     15
_diffrn_reflns_limit_l_min     -47
_diffrn_reflns_limit_l_max     47
_refine_special_details     ?
_reflns_number_total     12559
_reflns_number_gt     10851
_reflns_threshold_expression     'I > 2\s(I)'
_refine_ls_structure_factor_coef     Fsqd
_refine_ls_matrix_type     full
_refine_ls_R_factor_all     0.0433
_refine_ls_R_factor_gt     0.0324
_refine_ls_wR_factor_gt     0.0597
_refine_ls_wR_factor_ref     0.0625
_refine_ls_goodness_of_fit_ref     0.981
_refine_ls_restrained_S_all     0.981
_refine_ls_number_reflns     12559
_refine_ls_number_parameters     524
_refine_ls_number_restraints     1
_refine_ls_hydrogen_treatment     mixed
_refine_ls_weighting_scheme     calc
_refine_ls_weighting_details
                      'w=1/[\s^2^(Fo^2^)+(0.0078P)^2^] where P=(Fo^2^+2Fc^2^)/3'
_atom_sites_solution_hydrogens     mixed
_atom_sites_solution_primary     ?
_atom_sites_solution_secondary     ?
_refine_ls_shift/su_max     0.003
_refine_ls_shift/su_mean     0.000
_refine_diff_density_max     0.852
_refine_diff_density_min     -0.411
_refine_ls_extinction_method     none
_refine_ls_extinction_coef     .
_refine_ls_abs_structure_details
;
Flack <i>x</i> determined using 4530 quotients
[(<i>I</i>^+^)-(<i>I</i>^-^)]/[(<i>I</i>^+^)+(<i>I</i>^-^)]
(Parsons <i>et al.</i>,  2013)
;
_refine_ls_abs_structure_Flack     0.002(3)
loop_
    _atom_type_symbol
    _atom_type_description
    _atom_type_scat_dispersion_real
    _atom_type_scat_dispersion_imag
    _atom_type_scat_source
    'C' 'C' 0.0033 0.0016
                         'International Tables Vol C Tables 4.2.6.8 and 6.1.1.4'
    'H' 'H' 0.0000 0.0000
                         'International Tables Vol C Tables 4.2.6.8 and 6.1.1.4'
    'N' 'N' 0.0061 0.0033
                         'International Tables Vol C Tables 4.2.6.8 and 6.1.1.4'
    'P' 'P' 0.1023 0.0942
                         'International Tables Vol C Tables 4.2.6.8 and 6.1.1.4'
    'Cl' 'Cl' 0.1484 0.1585
                         'International Tables Vol C Tables 4.2.6.8 and 6.1.1.4'
    'Fe' 'Fe' 0.3463 0.8444
                         'International Tables Vol C Tables 4.2.6.8 and 6.1.1.4'
    'Br' 'Br' -0.2901 2.4595
                         'International Tables Vol C Tables 4.2.6.8 and 6.1.1.4'
_computing_data_collection
;
APEX2 (Bruker, 2015)
;
_computing_cell_refinement
;
SAINT-Plus (Bruker, 2015)
;
_computing_data_reduction
;
SAINT-Plus (Bruker, 2015)
;
_computing_structure_solution
;
SHELXT (Sheldrick, 2015a)
;
_computing_structure_refinement
;
SHELXL2014 (Sheldrick, 2015b)
;
_computing_molecular_graphics
;
Mercury (Macrae <i>et al.</i>,  2006)
;
_computing_publication_material
;
publCIF (Westrip, 2010)
;
loop_
    _atom_site_type_symbol
    _atom_site_label
    _atom_site_fract_x
    _atom_site_fract_y
    _atom_site_fract_z
    _atom_site_U_iso_or_equiv
    _atom_site_adp_type
    _atom_site_calc_flag
    _atom_site_occupancy
    _atom_site_disorder_assembly
    _atom_site_disorder_group
    C C1 -0.0686(3) 0.4072(3) 0.58926(11) 0.0220(7) Uani d 1 . .
    H H1A -0.1299 0.4497 0.5743 0.033 Uiso calc 1 . .
    H H1B -0.0781 0.4241 0.6174 0.033 Uiso calc 1 . .
    H H1C -0.0766 0.3215 0.5847 0.033 Uiso calc 1 . .
    C C2 0.0537(3) 0.4481(3) 0.57579(9) 0.0137(6) Uani d 1 . .
    H H2 0.0604 0.4342 0.5468 0.016 Uiso calc 1 . .
    C C3 0.1551(3) 0.3877(3) 0.59565(9) 0.0132(6) Uani d 1 . .
    C C4 0.2741(3) 0.3804(3) 0.57985(8) 0.0123(6) Uani d 1 . .
    C C5 0.3460(3) 0.3215(3) 0.60882(9) 0.0141(6) Uani d 1 . .
    H H5 0.4322 0.3014 0.6060 0.017 Uiso calc 1 . .
    C C6 0.2736(3) 0.2951(3) 0.64204(9) 0.0164(7) Uani d 1 . .
    H H6 0.3003 0.2527 0.6664 0.020 Uiso calc 1 . .
    C C7 0.1568(3) 0.3361(3) 0.63457(8) 0.0149(6) Uani d 1 . .
    H H7 0.0872 0.3285 0.6527 0.018 Uiso calc 1 . .
    C C8 0.0747(3) 0.1189(3) 0.56528(10) 0.0215(7) Uani d 1 . .
    H H8 -0.0063 0.1489 0.5582 0.026 Uiso calc 1 . .
    C C9 0.1767(3) 0.1237(3) 0.54086(9) 0.0211(7) Uani d 1 . .
    H H9 0.1804 0.1572 0.5136 0.025 Uiso calc 1 . .
    C C10 0.2732(3) 0.0718(3) 0.56207(9) 0.0193(7) Uani d 1 . .
    H H10 0.3566 0.0627 0.5523 0.023 Uiso calc 1 . .
    C C11 0.2304(3) 0.0365(3) 0.59963(9) 0.0195(7) Uani d 1 . .
    H H11 0.2781 -0.0022 0.6209 0.023 Uiso calc 1 . .
    C C12 0.1073(3) 0.0660(3) 0.60168(9) 0.0200(7) Uani d 1 . .
    H H12 0.0533 0.0512 0.6246 0.024 Uiso calc 1 . .
    C C13 0.4461(3) 0.3477(3) 0.51945(8) 0.0142(6) Uani d 1 . .
    C C14 0.5614(3) 0.3743(3) 0.53203(9) 0.0160(6) Uani d 1 . .
    H H14 0.5745 0.4395 0.5493 0.019 Uiso calc 1 . .
    C C15 0.6571(3) 0.3055(3) 0.51942(9) 0.0194(7) Uani d 1 . .
    H H15 0.7355 0.3255 0.5275 0.023 Uiso calc 1 . .
    C C16 0.6386(3) 0.2085(3) 0.49530(9) 0.0215(7) Uani d 1 . .
    H H16 0.7042 0.1612 0.4872 0.026 Uiso calc 1 . .
    C C17 0.5253(3) 0.1799(3) 0.48301(9) 0.0225(8) Uani d 1 . .
    H H17 0.5125 0.1126 0.4666 0.027 Uiso calc 1 . .
    C C18 0.4297(3) 0.2499(3) 0.49472(9) 0.0185(7) Uani d 1 . .
    H H18 0.3520 0.2308 0.4857 0.022 Uiso calc 1 . .
    C C19 0.3763(3) 0.5819(3) 0.54381(9) 0.0149(6) Uani d 1 . .
    C C20 0.4276(3) 0.6117(3) 0.57988(9) 0.0210(7) Uani d 1 . .
    H H20 0.4306 0.5540 0.6003 0.025 Uiso calc 1 . .
    C C21 0.4743(3) 0.7238(3) 0.58649(10) 0.0263(8) Uani d 1 . .
    H H21 0.5103 0.7417 0.6111 0.032 Uiso calc 1 . .
    C C22 0.4687(3) 0.8100(3) 0.55753(11) 0.0247(8) Uani d 1 . .
    H H22 0.5014 0.8867 0.5621 0.030 Uiso calc 1 . .
    C C23 0.4150(3) 0.7837(3) 0.52171(10) 0.0223(7) Uani d 1 . .
    H H23 0.4098 0.8429 0.5018 0.027 Uiso calc 1 . .
    C C24 0.3691(3) 0.6711(3) 0.51496(9) 0.0179(7) Uani d 1 . .
    H H24 0.3322 0.6541 0.4904 0.021 Uiso calc 1 . .
    C C25 0.0812(3) 0.7888(3) 0.56353(10) 0.0212(7) Uani d 1 . .
    H H25A 0.0838 0.8444 0.5413 0.032 Uiso calc 1 . .
    H H25B 0.1578 0.7898 0.5773 0.032 Uiso calc 1 . .
    H H25C 0.0180 0.8125 0.5818 0.032 Uiso calc 1 . .
    C C26 0.0566(3) 0.6644(3) 0.54835(9) 0.0146(6) Uani d 1 . .
    H H26 0.1220 0.6434 0.5296 0.017 Uiso calc 1 . .
    C C27 -0.0585(3) 0.6444(3) 0.52736(9) 0.0130(6) Uani d 1 . .
    C C28 -0.0692(3) 0.5934(3) 0.48808(9) 0.0132(6) Uani d 1 . .
    C C29 -0.1935(3) 0.5798(3) 0.48021(9) 0.0147(6) Uani d 1 . .
    H H29 -0.2285 0.5480 0.4553 0.018 Uiso calc 1 . .
    C C30 -0.2590(3) 0.6198(3) 0.51351(9) 0.0177(7) Uani d 1 . .
    H H30 -0.3476 0.6207 0.5159 0.021 Uiso calc 1 . .
    C C31 -0.1770(3) 0.6604(3) 0.54246(9) 0.0159(7) Uani d 1 . .
    H H31 -0.1981 0.6947 0.5687 0.019 Uiso calc 1 . .
    C C32 -0.1196(3) 0.9296(3) 0.50030(10) 0.0210(7) Uani d 1 . .
    H H32 -0.0771 0.9639 0.5236 0.025 Uiso calc 1 . .
    C C33 -0.0658(3) 0.8890(3) 0.46484(10) 0.0235(8) Uani d 1 . .
    H H33 0.0213 0.8899 0.4588 0.028 Uiso calc 1 . .
    C C34 -0.1575(3) 0.8482(3) 0.43933(9) 0.0211(7) Uani d 1 . .
    H H34 -0.1463 0.8144 0.4123 0.025 Uiso calc 1 . .
    C C35 -0.2676(3) 0.8630(3) 0.45922(9) 0.0199(7) Uani d 1 . .
    H H35 -0.3477 0.8410 0.4487 0.024 Uiso calc 1 . .
    C C36 -0.2440(3) 0.9129(3) 0.49689(9) 0.0200(7) Uani d 1 . .
    H H36 -0.3046 0.9329 0.5174 0.024 Uiso calc 1 . .
    C C37 0.0177(3) 0.6142(3) 0.40879(9) 0.0144(6) Uani d 1 . .
    C C38 -0.0694(3) 0.5590(3) 0.38573(9) 0.0166(7) Uani d 1 . .
    H H38 -0.1047 0.4867 0.3943 0.020 Uiso calc 1 . .
    C C39 -0.1043(3) 0.6099(3) 0.35028(9) 0.0186(7) Uani d 1 . .
    H H39 -0.1645 0.5731 0.3349 0.022 Uiso calc 1 . .
    C C40 -0.0521(3) 0.7138(3) 0.33734(9) 0.0208(7) Uani d 1 . .
    H H40 -0.0783 0.7495 0.3135 0.025 Uiso calc 1 . .
    C C41 0.0376(3) 0.7662(3) 0.35875(10) 0.0222(7) Uani d 1 . .
    H H41 0.0748 0.8364 0.3492 0.027 Uiso calc 1 . .
    C C42 0.0741(3) 0.7164(3) 0.39440(9) 0.0181(7) Uani d 1 . .
    H H42 0.1371 0.7518 0.4089 0.022 Uiso calc 1 . .
    C C43 0.0615(3) 0.4026(3) 0.45190(9) 0.0151(6) Uani d 1 . .
    C C44 -0.0287(3) 0.3254(3) 0.46356(10) 0.0202(7) Uani d 1 . .
    H H44 -0.0985 0.3561 0.4756 0.024 Uiso calc 1 . .
    C C45 -0.0172(3) 0.2029(3) 0.45761(10) 0.0252(8) Uani d 1 . .
    H H45 -0.0790 0.1506 0.4656 0.030 Uiso calc 1 . .
    C C46 0.0841(4) 0.1580(3) 0.44007(10) 0.0246(8) Uani d 1 . .
    H H46 0.0918 0.0748 0.4361 0.030 Uiso calc 1 . .
    C C47 0.1737(3) 0.2331(3) 0.42841(9) 0.0219(8) Uani d 1 . .
    H H47 0.2431 0.2019 0.4162 0.026 Uiso calc 1 . .
    C C48 0.1627(3) 0.3538(3) 0.43439(9) 0.0198(7) Uani d 1 . .
    H H48 0.2254 0.4050 0.4264 0.024 Uiso calc 1 . .
    C C49 0.4840(4) 0.6399(4) 0.41211(16) 0.0437(11) Uani d 1 . .
    H H49A 0.4155 0.6489 0.3940 0.052 Uiso calc 1 . .
    H H49B 0.4773 0.7019 0.4327 0.052 Uiso calc 1 . .
    H HN1 0.021(3) 0.607(3) 0.6044(10) 0.014(9) Uiso d 1 . .
    H HN2 0.136(4) 0.591(3) 0.5913(11) 0.020(10) Uiso d 1 . .
    N N1 0.0665(3) 0.5811(2) 0.58352(7) 0.0139(5) Uani d 1 . .
    P P1 0.31329(7) 0.43597(7) 0.53127(2) 0.01328(16) Uani d 1 . .
    P P2 0.06254(7) 0.56433(7) 0.45811(2) 0.01388(16) Uani d 1 . .
    Cl Cl1 0.47840(9) 0.49888(9) 0.43433(3) 0.0300(2) Uani d 1 . .
    Cl Cl2 0.61642(9) 0.66107(8) 0.38571(2) 0.0270(2) Uani d 1 . .
    Fe Fe1 0.20638(4) 0.21570(4) 0.59224(2) 0.01257(9) Uani d 1 . .
    Fe Fe2 -0.15647(4) 0.75393(4) 0.49136(2) 0.01342(10) Uani d 1 . .
    Br Br1 -0.07213(3) 0.66115(3) 0.66249(2) 0.02449(9) Uani d 1 . .
loop_
    _atom_site_aniso_label
    _atom_site_aniso_U_11
    _atom_site_aniso_U_22
    _atom_site_aniso_U_33
    _atom_site_aniso_U_12
    _atom_site_aniso_U_13
    _atom_site_aniso_U_23
    C1 0.0133(17) 0.0182(18) 0.0344(18) -0.0009(13) 0.0002(15) 0.0018(15)
    C2 0.0139(16) 0.0101(15) 0.0172(13) -0.0002(12) -0.0008(12) -0.0009(12)
    C3 0.0137(15) 0.0093(15) 0.0165(13) 0.0003(12) -0.0018(12) -0.0006(12)
    C4 0.0129(16) 0.0090(15) 0.0151(12) -0.0034(12) -0.0002(12) -0.0026(11)
    C5 0.0134(16) 0.0106(15) 0.0184(14) -0.0012(12) -0.0027(12) -0.0011(12)
    C6 0.0209(17) 0.0133(16) 0.0151(13) -0.0011(13) -0.0042(12) -0.0005(12)
    C7 0.0169(17) 0.0142(16) 0.0136(12) -0.0019(13) 0.0014(12) -0.0028(12)
    C8 0.0223(19) 0.0150(17) 0.0270(16) -0.0029(14) -0.0110(14) -0.0044(14)
    C9 0.032(2) 0.0148(17) 0.0170(14) -0.0033(14) -0.0065(14) -0.0039(12)
    C10 0.0236(19) 0.0122(16) 0.0220(15) 0.0011(14) 0.0007(14) -0.0041(13)
    C11 0.0249(19) 0.0087(16) 0.0248(16) 0.0001(13) -0.0044(14) 0.0026(13)
    C12 0.0239(19) 0.0123(16) 0.0236(15) -0.0066(14) -0.0012(14) 0.0004(13)
    C13 0.0158(16) 0.0142(16) 0.0124(12) -0.0009(13) 0.0040(12) 0.0016(12)
    C14 0.0202(17) 0.0134(16) 0.0146(13) -0.0012(13) 0.0008(13) 0.0018(12)
    C15 0.0173(17) 0.0217(18) 0.0192(14) -0.0012(14) 0.0019(13) 0.0032(13)
    C16 0.0230(19) 0.0201(18) 0.0215(15) 0.0086(14) 0.0079(14) 0.0033(14)
    C17 0.028(2) 0.0195(18) 0.0198(15) 0.0017(15) 0.0061(14) -0.0035(13)
    C18 0.0191(18) 0.0196(18) 0.0168(13) -0.0024(14) 0.0008(13) -0.0009(13)
    C19 0.0138(16) 0.0110(16) 0.0199(13) 0.0015(12) 0.0023(12) -0.0004(12)
    C20 0.026(2) 0.0179(18) 0.0194(14) -0.0039(14) -0.0016(14) 0.0025(13)
    C21 0.031(2) 0.024(2) 0.0239(16) -0.0035(16) -0.0003(15) -0.0086(15)
    C22 0.026(2) 0.0141(17) 0.0345(18) -0.0043(15) 0.0063(16) -0.0048(15)
    C23 0.0215(19) 0.0136(17) 0.0320(17) 0.0019(14) 0.0048(15) 0.0046(14)
    C24 0.0162(17) 0.0181(17) 0.0195(14) 0.0038(14) 0.0029(13) -0.0002(13)
    C25 0.0213(19) 0.0170(18) 0.0251(16) -0.0028(14) -0.0058(14) 0.0026(14)
    C26 0.0139(16) 0.0143(16) 0.0154(13) 0.0001(13) 0.0000(12) -0.0003(12)
    C27 0.0124(15) 0.0117(15) 0.0150(13) 0.0000(12) -0.0002(12) 0.0027(11)
    C28 0.0137(16) 0.0091(15) 0.0169(13) -0.0026(12) 0.0005(12) 0.0011(12)
    C29 0.0144(16) 0.0096(15) 0.0201(14) -0.0015(12) -0.0023(12) -0.0002(12)
    C30 0.0122(16) 0.0151(17) 0.0259(15) -0.0023(13) 0.0003(13) 0.0049(13)
    C31 0.0151(17) 0.0140(16) 0.0187(14) 0.0014(13) 0.0019(12) 0.0035(12)
    C32 0.026(2) 0.0089(16) 0.0287(17) -0.0016(14) -0.0042(15) -0.0015(13)
    C33 0.0218(19) 0.0140(17) 0.0347(18) -0.0017(14) 0.0061(15) 0.0057(15)
    C34 0.030(2) 0.0162(18) 0.0171(14) 0.0043(15) 0.0030(14) 0.0036(13)
    C35 0.0238(19) 0.0151(17) 0.0209(14) 0.0055(14) -0.0052(14) 0.0015(13)
    C36 0.027(2) 0.0114(16) 0.0213(15) 0.0050(14) 0.0010(14) -0.0005(13)
    C37 0.0144(16) 0.0114(15) 0.0173(13) 0.0019(12) 0.0027(12) 0.0013(12)
    C38 0.0167(17) 0.0135(16) 0.0196(14) -0.0006(13) 0.0053(13) 0.0025(13)
    C39 0.0139(17) 0.0232(18) 0.0186(14) 0.0004(14) 0.0029(12) 0.0014(13)
    C40 0.0231(19) 0.0234(19) 0.0157(13) 0.0062(15) 0.0059(13) 0.0032(13)
    C41 0.0239(19) 0.0170(18) 0.0256(16) -0.0029(15) 0.0098(14) 0.0036(14)
    C42 0.0153(17) 0.0172(17) 0.0218(15) -0.0009(14) 0.0025(13) -0.0022(13)
    C43 0.0180(17) 0.0108(16) 0.0165(13) 0.0003(13) -0.0059(12) -0.0016(12)
    C44 0.0187(18) 0.0175(18) 0.0245(15) 0.0019(14) -0.0025(14) 0.0040(14)
    C45 0.032(2) 0.0130(17) 0.0310(17) -0.0080(15) -0.0105(16) 0.0059(15)
    C46 0.038(2) 0.0128(17) 0.0227(16) 0.0040(15) -0.0113(16) -0.0026(14)
    C47 0.029(2) 0.0181(18) 0.0185(14) 0.0077(15) -0.0044(14) -0.0031(13)
    C48 0.0231(19) 0.0166(18) 0.0197(14) 0.0013(14) -0.0003(14) 0.0000(13)
    C49 0.037(3) 0.021(2) 0.074(3) 0.0029(18) 0.023(2) 0.008(2)
    N1 0.0150(15) 0.0117(13) 0.0150(12) 0.0027(11) -0.0011(11) -0.0007(10)
    P1 0.0145(4) 0.0123(4) 0.0131(3) -0.0007(3) -0.0008(3) 0.0002(3)
    P2 0.0132(4) 0.0113(4) 0.0172(3) -0.0007(3) -0.0011(3) -0.0013(3)
    Cl1 0.0394(6) 0.0249(5) 0.0257(4) -0.0043(4) 0.0090(4) 0.0017(4)
    Cl2 0.0363(6) 0.0189(4) 0.0258(4) -0.0014(4) 0.0093(4) -0.0004(3)
    Fe1 0.0143(2) 0.0102(2) 0.01322(17) -0.00054(18) -0.00217(17) 0.00136(17)
    Fe2 0.0141(2) 0.0099(2) 0.01633(19) 0.00013(18) -0.00018(18) 0.00051(17)
    Br1 0.02010(19) 0.0307(2) 0.02272(15) -0.00139(16) 0.00429(14) -0.00784(15)
_geom_special_details
;
 All esds (except the esd in the dihedral angle between two l.s. planes)
 are estimated using the full covariance matrix.  The cell esds are taken
 into account individually in the estimation of esds in distances, angles
 and torsion angles; correlations between esds in cell parameters are only
 used when they are defined by crystal symmetry.  An approximate (isotropic)
 treatment of cell esds is used for estimating esds involving l.s. planes.
;
loop_
    _geom_bond_atom_site_label_1
    _geom_bond_atom_site_label_2
    _geom_bond_site_symmetry_2
    _geom_bond_distance
    _geom_bond_publ_flag
    C1 C2 . 1.521(4) ?
    C1 H1A . 0.9800 ?
    C1 H1B . 0.9800 ?
    C1 H1C . 0.9800 ?
    C2 C3 . 1.488(4) ?
    C2 N1 . 1.525(4) ?
    C2 H2 . 1.0000 ?
    C3 C7 . 1.443(4) ?
    C3 C4 . 1.445(4) ?
    C3 Fe1 . 2.022(3) ?
    C4 C5 . 1.435(4) ?
    C4 P1 . 1.818(3) ?
    C4 Fe1 . 2.046(3) ?
    C5 C6 . 1.422(4) ?
    C5 Fe1 . 2.049(3) ?
    C5 H5 . 1.0000 ?
    C6 C7 . 1.415(5) ?
    C6 Fe1 . 2.055(3) ?
    C6 H6 . 1.0000 ?
    C7 Fe1 . 2.051(3) ?
    C7 H7 . 1.0000 ?
    C8 C9 . 1.416(5) ?
    C8 C12 . 1.420(5) ?
    C8 Fe1 . 2.053(3) ?
    C8 H8 . 1.0000 ?
    C9 C10 . 1.427(5) ?
    C9 Fe1 . 2.055(3) ?
    C9 H9 . 1.0000 ?
    C10 C11 . 1.419(5) ?
    C10 Fe1 . 2.058(3) ?
    C10 H10 . 1.0000 ?
    C11 C12 . 1.425(5) ?
    C11 Fe1 . 2.048(3) ?
    C11 H11 . 1.0000 ?
    C12 Fe1 . 2.045(3) ?
    C12 H12 . 1.0000 ?
    C13 C18 . 1.396(4) ?
    C13 C14 . 1.397(4) ?
    C13 P1 . 1.837(3) ?
    C14 C15 . 1.393(5) ?
    C14 H14 . 0.9500 ?
    C15 C16 . 1.380(5) ?
    C15 H15 . 0.9500 ?
    C16 C17 . 1.379(5) ?
    C16 H16 . 0.9500 ?
    C17 C18 . 1.390(5) ?
    C17 H17 . 0.9500 ?
    C18 H18 . 0.9500 ?
    C19 C20 . 1.394(4) ?
    C19 C24 . 1.405(4) ?
    C19 P1 . 1.838(3) ?
    C20 C21 . 1.384(5) ?
    C20 H20 . 0.9500 ?
    C21 C22 . 1.382(5) ?
    C21 H21 . 0.9500 ?
    C22 C23 . 1.389(5) ?
    C22 H22 . 0.9500 ?
    C23 C24 . 1.386(5) ?
    C23 H23 . 0.9500 ?
    C24 H24 . 0.9500 ?
    C25 C26 . 1.516(4) ?
    C25 H25A . 0.9800 ?
    C25 H25B . 0.9800 ?
    C25 H25C . 0.9800 ?
    C26 C27 . 1.494(4) ?
    C26 N1 . 1.521(4) ?
    C26 H26 . 1.0000 ?
    C27 C31 . 1.439(4) ?
    C27 C28 . 1.456(4) ?
    C27 Fe2 . 2.055(3) ?
    C28 C29 . 1.431(4) ?
    C28 P2 . 1.826(3) ?
    C28 Fe2 . 2.058(3) ?
    C29 C30 . 1.422(4) ?
    C29 Fe2 . 2.038(3) ?
    C29 H29 . 1.0000 ?
    C30 C31 . 1.423(5) ?
    C30 Fe2 . 2.042(3) ?
    C30 H30 . 1.0000 ?
    C31 Fe2 . 2.041(3) ?
    C31 H31 . 1.0000 ?
    C32 C36 . 1.416(5) ?
    C32 C33 . 1.422(5) ?
    C32 Fe2 . 2.041(3) ?
    C32 H32 . 1.0000 ?
    C33 C34 . 1.423(5) ?
    C33 Fe2 . 2.039(3) ?
    C33 H33 . 1.0000 ?
    C34 C35 . 1.421(5) ?
    C34 Fe2 . 2.060(3) ?
    C34 H34 . 1.0000 ?
    C35 C36 . 1.421(4) ?
    C35 Fe2 . 2.064(3) ?
    C35 H35 . 1.0000 ?
    C36 Fe2 . 2.050(3) ?
    C36 H36 . 1.0000 ?
    C37 C38 . 1.399(5) ?
    C37 C42 . 1.401(4) ?
    C37 P2 . 1.836(3) ?
    C38 C39 . 1.389(4) ?
    C38 H38 . 0.9500 ?
    C39 C40 . 1.380(5) ?
    C39 H39 . 0.9500 ?
    C40 C41 . 1.376(5) ?
    C40 H40 . 0.9500 ?
    C41 C42 . 1.394(5) ?
    C41 H41 . 0.9500 ?
    C42 H42 . 0.9500 ?
    C43 C44 . 1.393(5) ?
    C43 C48 . 1.396(5) ?
    C43 P2 . 1.831(3) ?
    C44 C45 . 1.398(5) ?
    C44 H44 . 0.9500 ?
    C45 C46 . 1.381(5) ?
    C45 H45 . 0.9500 ?
    C46 C47 . 1.373(5) ?
    C46 H46 . 0.9500 ?
    C47 C48 . 1.378(5) ?
    C47 H47 . 0.9500 ?
    C48 H48 . 0.9500 ?
    C49 Cl2 . 1.754(4) ?
    C49 Cl1 . 1.758(4) ?
    C49 H49A . 0.9900 ?
    C49 H49B . 0.9900 ?
    N1 HN1 . 0.92(4) ?
    N1 HN2 . 0.83(4) ?
loop_
    _geom_angle_atom_site_label_1
    _geom_angle_atom_site_label_2
    _geom_angle_atom_site_label_3
    _geom_angle_site_symmetry_1
    _geom_angle_site_symmetry_3
    _geom_angle
    _geom_angle_publ_flag
    C2 C1 H1A . . 109.5 ?
    C2 C1 H1B . . 109.5 ?
    H1A C1 H1B . . 109.5 ?
    C2 C1 H1C . . 109.5 ?
    H1A C1 H1C . . 109.5 ?
    H1B C1 H1C . . 109.5 ?
    C3 C2 C1 . . 114.7(3) ?
    C3 C2 N1 . . 107.3(2) ?
    C1 C2 N1 . . 109.3(3) ?
    C3 C2 H2 . . 108.5 ?
    C1 C2 H2 . . 108.5 ?
    N1 C2 H2 . . 108.5 ?
    C7 C3 C4 . . 107.7(3) ?
    C7 C3 C2 . . 127.5(3) ?
    C4 C3 C2 . . 124.6(3) ?
    C7 C3 Fe1 . . 70.33(17) ?
    C4 C3 Fe1 . . 70.09(17) ?
    C2 C3 Fe1 . . 129.0(2) ?
    C5 C4 C3 . . 107.1(3) ?
    C5 C4 P1 . . 130.1(2) ?
    C3 C4 P1 . . 122.8(2) ?
    C5 C4 Fe1 . . 69.62(18) ?
    C3 C4 Fe1 . . 68.32(17) ?
    P1 C4 Fe1 . . 126.02(15) ?
    C6 C5 C4 . . 108.5(3) ?
    C6 C5 Fe1 . . 69.96(18) ?
    C4 C5 Fe1 . . 69.37(17) ?
    C6 C5 H5 . . 125.8 ?
    C4 C5 H5 . . 125.8 ?
    Fe1 C5 H5 . . 125.8 ?
    C7 C6 C5 . . 108.7(3) ?
    C7 C6 Fe1 . . 69.68(17) ?
    C5 C6 Fe1 . . 69.50(17) ?
    C7 C6 H6 . . 125.6 ?
    C5 C6 H6 . . 125.6 ?
    Fe1 C6 H6 . . 125.6 ?
    C6 C7 C3 . . 107.9(3) ?
    C6 C7 Fe1 . . 70.01(18) ?
    C3 C7 Fe1 . . 68.18(16) ?
    C6 C7 H7 . . 126.0 ?
    C3 C7 H7 . . 126.0 ?
    Fe1 C7 H7 . . 126.0 ?
    C9 C8 C12 . . 108.4(3) ?
    C9 C8 Fe1 . . 69.90(19) ?
    C12 C8 Fe1 . . 69.41(19) ?
    C9 C8 H8 . . 125.8 ?
    C12 C8 H8 . . 125.8 ?
    Fe1 C8 H8 . . 125.8 ?
    C8 C9 C10 . . 107.8(3) ?
    C8 C9 Fe1 . . 69.76(19) ?
    C10 C9 Fe1 . . 69.80(18) ?
    C8 C9 H9 . . 126.1 ?
    C10 C9 H9 . . 126.1 ?
    Fe1 C9 H9 . . 126.1 ?
    C11 C10 C9 . . 108.0(3) ?
    C11 C10 Fe1 . . 69.42(19) ?
    C9 C10 Fe1 . . 69.58(19) ?
    C11 C10 H10 . . 126.0 ?
    C9 C10 H10 . . 126.0 ?
    Fe1 C10 H10 . . 126.0 ?
    C10 C11 C12 . . 108.0(3) ?
    C10 C11 Fe1 . . 70.14(19) ?
    C12 C11 Fe1 . . 69.49(19) ?
    C10 C11 H11 . . 126.0 ?
    C12 C11 H11 . . 126.0 ?
    Fe1 C11 H11 . . 126.0 ?
    C8 C12 C11 . . 107.8(3) ?
    C8 C12 Fe1 . . 70.0(2) ?
    C11 C12 Fe1 . . 69.77(18) ?
    C8 C12 H12 . . 126.1 ?
    C11 C12 H12 . . 126.1 ?
    Fe1 C12 H12 . . 126.1 ?
    C18 C13 C14 . . 118.3(3) ?
    C18 C13 P1 . . 116.7(2) ?
    C14 C13 P1 . . 124.9(2) ?
    C15 C14 C13 . . 120.3(3) ?
    C15 C14 H14 . . 119.8 ?
    C13 C14 H14 . . 119.8 ?
    C16 C15 C14 . . 120.4(3) ?
    C16 C15 H15 . . 119.8 ?
    C14 C15 H15 . . 119.8 ?
    C17 C16 C15 . . 120.2(3) ?
    C17 C16 H16 . . 119.9 ?
    C15 C16 H16 . . 119.9 ?
    C16 C17 C18 . . 119.7(3) ?
    C16 C17 H17 . . 120.1 ?
    C18 C17 H17 . . 120.1 ?
    C17 C18 C13 . . 121.1(3) ?
    C17 C18 H18 . . 119.4 ?
    C13 C18 H18 . . 119.4 ?
    C20 C19 C24 . . 117.7(3) ?
    C20 C19 P1 . . 125.3(3) ?
    C24 C19 P1 . . 117.0(2) ?
    C21 C20 C19 . . 121.2(3) ?
    C21 C20 H20 . . 119.4 ?
    C19 C20 H20 . . 119.4 ?
    C22 C21 C20 . . 120.5(3) ?
    C22 C21 H21 . . 119.8 ?
    C20 C21 H21 . . 119.8 ?
    C21 C22 C23 . . 119.5(3) ?
    C21 C22 H22 . . 120.2 ?
    C23 C22 H22 . . 120.2 ?
    C24 C23 C22 . . 120.1(3) ?
    C24 C23 H23 . . 120.0 ?
    C22 C23 H23 . . 120.0 ?
    C23 C24 C19 . . 121.0(3) ?
    C23 C24 H24 . . 119.5 ?
    C19 C24 H24 . . 119.5 ?
    C26 C25 H25A . . 109.5 ?
    C26 C25 H25B . . 109.5 ?
    H25A C25 H25B . . 109.5 ?
    C26 C25 H25C . . 109.5 ?
    H25A C25 H25C . . 109.5 ?
    H25B C25 H25C . . 109.5 ?
    C27 C26 C25 . . 117.3(3) ?
    C27 C26 N1 . . 110.1(3) ?
    C25 C26 N1 . . 106.8(2) ?
    C27 C26 H26 . . 107.4 ?
    C25 C26 H26 . . 107.4 ?
    N1 C26 H26 . . 107.4 ?
    C31 C27 C28 . . 107.4(3) ?
    C31 C27 C26 . . 127.8(3) ?
    C28 C27 C26 . . 124.6(3) ?
    C31 C27 Fe2 . . 68.90(17) ?
    C28 C27 Fe2 . . 69.37(17) ?
    C26 C27 Fe2 . . 131.1(2) ?
    C29 C28 C27 . . 107.1(3) ?
    C29 C28 P2 . . 132.0(2) ?
    C27 C28 P2 . . 120.9(2) ?
    C29 C28 Fe2 . . 68.79(18) ?
    C27 C28 Fe2 . . 69.17(17) ?
    P2 C28 Fe2 . . 125.03(16) ?
    C30 C29 C28 . . 108.9(3) ?
    C30 C29 Fe2 . . 69.77(18) ?
    C28 C29 Fe2 . . 70.31(18) ?
    C30 C29 H29 . . 125.5 ?
    C28 C29 H29 . . 125.5 ?
    Fe2 C29 H29 . . 125.5 ?
    C29 C30 C31 . . 108.3(3) ?
    C29 C30 Fe2 . . 69.43(18) ?
    C31 C30 Fe2 . . 69.57(18) ?
    C29 C30 H30 . . 125.8 ?
    C31 C30 H30 . . 125.8 ?
    Fe2 C30 H30 . . 125.8 ?
    C30 C31 C27 . . 108.3(3) ?
    C30 C31 Fe2 . . 69.65(18) ?
    C27 C31 Fe2 . . 69.96(17) ?
    C30 C31 H31 . . 125.8 ?
    C27 C31 H31 . . 125.8 ?
    Fe2 C31 H31 . . 125.8 ?
    C36 C32 C33 . . 108.0(3) ?
    C36 C32 Fe2 . . 70.07(19) ?
    C33 C32 Fe2 . . 69.54(19) ?
    C36 C32 H32 . . 126.0 ?
    C33 C32 H32 . . 126.0 ?
    Fe2 C32 H32 . . 126.0 ?
    C32 C33 C34 . . 108.0(3) ?
    C32 C33 Fe2 . . 69.66(19) ?
    C34 C33 Fe2 . . 70.47(19) ?
    C32 C33 H33 . . 126.0 ?
    C34 C33 H33 . . 126.0 ?
    Fe2 C33 H33 . . 126.0 ?
    C35 C34 C33 . . 107.8(3) ?
    C35 C34 Fe2 . . 70.00(18) ?
    C33 C34 Fe2 . . 68.92(19) ?
    C35 C34 H34 . . 126.1 ?
    C33 C34 H34 . . 126.1 ?
    Fe2 C34 H34 . . 126.1 ?
    C34 C35 C36 . . 108.1(3) ?
    C34 C35 Fe2 . . 69.70(19) ?
    C36 C35 Fe2 . . 69.25(18) ?
    C34 C35 H35 . . 126.0 ?
    C36 C35 H35 . . 126.0 ?
    Fe2 C35 H35 . . 126.0 ?
    C32 C36 C35 . . 108.1(3) ?
    C32 C36 Fe2 . . 69.42(19) ?
    C35 C36 Fe2 . . 70.32(18) ?
    C32 C36 H36 . . 126.0 ?
    C35 C36 H36 . . 126.0 ?
    Fe2 C36 H36 . . 126.0 ?
    C38 C37 C42 . . 119.1(3) ?
    C38 C37 P2 . . 124.5(2) ?
    C42 C37 P2 . . 116.4(2) ?
    C39 C38 C37 . . 119.9(3) ?
    C39 C38 H38 . . 120.0 ?
    C37 C38 H38 . . 120.0 ?
    C40 C39 C38 . . 120.3(3) ?
    C40 C39 H39 . . 119.8 ?
    C38 C39 H39 . . 119.8 ?
    C41 C40 C39 . . 120.4(3) ?
    C41 C40 H40 . . 119.8 ?
    C39 C40 H40 . . 119.8 ?
    C40 C41 C42 . . 120.2(3) ?
    C40 C41 H41 . . 119.9 ?
    C42 C41 H41 . . 119.9 ?
    C41 C42 C37 . . 119.9(3) ?
    C41 C42 H42 . . 120.0 ?
    C37 C42 H42 . . 120.0 ?
    C44 C43 C48 . . 118.0(3) ?
    C44 C43 P2 . . 126.2(3) ?
    C48 C43 P2 . . 115.8(3) ?
    C43 C44 C45 . . 120.4(3) ?
    C43 C44 H44 . . 119.8 ?
    C45 C44 H44 . . 119.8 ?
    C46 C45 C44 . . 119.9(3) ?
    C46 C45 H45 . . 120.0 ?
    C44 C45 H45 . . 120.0 ?
    C47 C46 C45 . . 120.3(3) ?
    C47 C46 H46 . . 119.8 ?
    C45 C46 H46 . . 119.8 ?
    C46 C47 C48 . . 119.8(4) ?
    C46 C47 H47 . . 120.1 ?
    C48 C47 H47 . . 120.1 ?
    C47 C48 C43 . . 121.6(3) ?
    C47 C48 H48 . . 119.2 ?
    C43 C48 H48 . . 119.2 ?
    Cl2 C49 Cl1 . . 111.8(2) ?
    Cl2 C49 H49A . . 109.2 ?
    Cl1 C49 H49A . . 109.2 ?
    Cl2 C49 H49B . . 109.2 ?
    Cl1 C49 H49B . . 109.2 ?
    H49A C49 H49B . . 107.9 ?
    C26 N1 C2 . . 117.5(2) ?
    C26 N1 HN1 . . 112(2) ?
    C2 N1 HN1 . . 113(2) ?
    C26 N1 HN2 . . 104(3) ?
    C2 N1 HN2 . . 106(3) ?
    HN1 N1 HN2 . . 103(3) ?
    C4 P1 C13 . . 102.08(14) ?
    C4 P1 C19 . . 100.99(14) ?
    C13 P1 C19 . . 102.68(14) ?
    C28 P2 C43 . . 103.69(15) ?
    C28 P2 C37 . . 103.33(14) ?
    C43 P2 C37 . . 101.34(14) ?
    C3 Fe1 C12 . . 128.57(14) ?
    C3 Fe1 C4 . . 41.59(12) ?
    C12 Fe1 C4 . . 168.69(13) ?
    C3 Fe1 C11 . . 166.34(13) ?
    C12 Fe1 C11 . . 40.74(14) ?
    C4 Fe1 C11 . . 150.05(13) ?
    C3 Fe1 C5 . . 69.36(13) ?
    C12 Fe1 C5 . . 148.54(13) ?
    C4 Fe1 C5 . . 41.02(12) ?
    C11 Fe1 C5 . . 115.89(13) ?
    C3 Fe1 C7 . . 41.49(12) ?
    C12 Fe1 C7 . . 106.61(13) ?
    C4 Fe1 C7 . . 69.37(12) ?
    C11 Fe1 C7 . . 126.83(13) ?
    C5 Fe1 C7 . . 68.45(13) ?
    C3 Fe1 C8 . . 109.07(13) ?
    C12 Fe1 C8 . . 40.54(13) ?
    C4 Fe1 C8 . . 131.05(13) ?
    C11 Fe1 C8 . . 68.17(14) ?
    C5 Fe1 C8 . . 169.44(13) ?
    C7 Fe1 C8 . . 117.77(14) ?
    C3 Fe1 C9 . . 118.93(13) ?
    C12 Fe1 C9 . . 68.27(14) ?
    C4 Fe1 C9 . . 109.98(13) ?
    C11 Fe1 C9 . . 68.29(13) ?
    C5 Fe1 C9 . . 130.53(14) ?
    C7 Fe1 C9 . . 151.94(14) ?
    C8 Fe1 C9 . . 40.34(14) ?
    C3 Fe1 C6 . . 69.05(12) ?
    C12 Fe1 C6 . . 115.44(13) ?
    C4 Fe1 C6 . . 68.83(12) ?
    C11 Fe1 C6 . . 106.15(13) ?
    C5 Fe1 C6 . . 40.54(12) ?
    C7 Fe1 C6 . . 40.32(13) ?
    C8 Fe1 C6 . . 149.55(14) ?
    C9 Fe1 C6 . . 167.46(14) ?
    C3 Fe1 C10 . . 152.29(13) ?
    C12 Fe1 C10 . . 68.23(14) ?
    C4 Fe1 C10 . . 118.27(13) ?
    C11 Fe1 C10 . . 40.44(13) ?
    C5 Fe1 C10 . . 108.27(14) ?
    C7 Fe1 C10 . . 165.26(13) ?
    C8 Fe1 C10 . . 67.96(15) ?
    C9 Fe1 C10 . . 40.62(13) ?
    C6 Fe1 C10 . . 128.06(14) ?
    C29 Fe2 C33 . . 137.41(13) ?
    C29 Fe2 C32 . . 177.84(13) ?
    C33 Fe2 C32 . . 40.80(13) ?
    C29 Fe2 C31 . . 68.86(13) ?
    C33 Fe2 C31 . . 144.63(14) ?
    C32 Fe2 C31 . . 113.29(13) ?
    C29 Fe2 C30 . . 40.80(13) ?
    C33 Fe2 C30 . . 174.39(14) ?
    C32 Fe2 C30 . . 140.80(14) ?
    C31 Fe2 C30 . . 40.78(13) ?
    C29 Fe2 C36 . . 139.24(14) ?
    C33 Fe2 C36 . . 68.33(14) ?
    C32 Fe2 C36 . . 40.51(14) ?
    C31 Fe2 C36 . . 108.50(13) ?
    C30 Fe2 C36 . . 109.85(14) ?
    C29 Fe2 C27 . . 69.13(12) ?
    C33 Fe2 C27 . . 116.16(14) ?
    C32 Fe2 C27 . . 112.51(13) ?
    C31 Fe2 C27 . . 41.14(12) ?
    C30 Fe2 C27 . . 68.97(13) ?
    C36 Fe2 C27 . . 136.55(13) ?
    C29 Fe2 C28 . . 40.91(12) ?
    C33 Fe2 C28 . . 113.02(14) ?
    C32 Fe2 C28 . . 139.47(13) ?
    C31 Fe2 C28 . . 69.39(12) ?
    C30 Fe2 C28 . . 68.98(13) ?
    C36 Fe2 C28 . . 177.83(12) ?
    C27 Fe2 C28 . . 41.46(12) ?
    C29 Fe2 C34 . . 109.54(13) ?
    C33 Fe2 C34 . . 40.61(14) ?
    C32 Fe2 C34 . . 68.31(13) ?
    C31 Fe2 C34 . . 173.18(14) ?
    C30 Fe2 C34 . . 133.84(14) ?
    C36 Fe2 C34 . . 68.09(13) ?
    C27 Fe2 C34 . . 145.19(13) ?
    C28 Fe2 C34 . . 114.07(13) ?
    C29 Fe2 C35 . . 110.46(13) ?
    C33 Fe2 C35 . . 68.08(15) ?
    C32 Fe2 C35 . . 68.05(14) ?
    C31 Fe2 C35 . . 133.38(14) ?
    C30 Fe2 C35 . . 106.95(14) ?
    C36 Fe2 C35 . . 40.43(12) ?
    C27 Fe2 C35 . . 174.50(13) ?
    C28 Fe2 C35 . . 141.44(13) ?
    C34 Fe2 C35 . . 40.30(13) ?
loop_
    _geom_hbond_atom_site_label_D
    _geom_hbond_atom_site_label_H
    _geom_hbond_atom_site_label_A
    _geom_hbond_site_symmetry_A
    _geom_hbond_distance_DH
    _geom_hbond_distance_HA
    _geom_hbond_distance_DA
    _geom_hbond_angle_DHA
    N1 HN1 Br1 . 0.92(4) 2.32(4) 3.228(3) 172(3)
_shelx_hkl_file
;
   0   1   0   -0.50    0.60
   1   0   0    0.20    0.60
   0  -1   0   -0.50    0.40
  -1   0   0    0.60    0.70
   1  -1   0  194.78   13.40
   1   1   0  182.38   13.50
  -1  -1   0  187.48   13.60
  -1   1   0  194.78   13.70
  -1   1   0  202.08   13.60
   1  -2   0 9999.00  638.34
  -2  -1   0 9621.74  638.84
  -1   2   0 9344.17  638.74
   2   1   0 9195.38  638.74
  -1   2   0 9008.30  638.34
   2   0   0  214.58   15.00
  -2   0   0  210.48   15.10
   0  -2   0  192.68   14.80
   1   2   0  101.09    7.30
  -2   1   0  103.19    8.10
  -1  -2   0   99.19    8.00
   2  -1   0   72.39    7.60
   2  -1   0  104.69    7.70
  -1  -2   0  102.29    7.80
   2   2   0   78.19    6.60
   2  -2   0   77.49    6.20
   2  -2   0   60.49    6.50
  -2  -2   0   78.19    6.90
  -2   2   0   68.79    6.70
  -2   3   0  822.52   53.49
   3   2   0  762.62   54.29
   2  -3   0  792.22   54.29
  -3  -2   0  778.52   54.39
  -2   3   0  786.72   54.39
   2  -3   0  752.32   53.59
   1  -3   0  279.27   19.40
   1  -3   0  275.67   20.30
   3   1   0  273.67   20.40
  -1   3   0  288.87   20.30
  -3  -1   0  283.37   20.60
   3   0   0   87.59    7.60
   0  -3   0   80.79    7.50
  -3   0   0   80.19    7.70
   3  -1   0  411.56   29.10
  -3   1   0  401.76   29.30
   1   3   0  418.86   28.40
  -1  -3   0  405.56   29.00
  -3   2   0  198.68   14.80
   3  -2   0  181.08   14.10
  -2  -3   0  187.58   14.30
   3  -2   0  160.68   14.10
  -2  -3   0  185.68   14.20
   2   3   0  194.58   13.90
   3   3   0 1353.26   93.39
   3  -3   0 1336.07   93.49
  -3  -3   0 1349.47   93.69
   3  -3   0 1381.16   93.09
  -3   3   0 1387.56   93.79
   4   3   0 1129.99   80.49
   3  -4   0 1192.68   79.79
  -4  -3   0 1200.88   80.79
  -3   4   0 1166.58   80.69
  -3   4   0 1134.89   79.19
   3  -4   0 1164.38   80.59
  -2   4   0  231.78   18.30
   4   2   0  245.18   18.40
   2  -4   0  256.67   18.50
  -4  -2   0  240.38   18.60
  -2   4   0  244.88   17.40
   2  -4   0  234.28   17.10
   1  -4   0   54.29    4.30
   4   1   0   42.00    5.80
   1  -4   0   54.09    6.10
  -4  -1   0   47.00    6.30
  -4   0   0 1040.10   73.09
   4   0   0 1032.50   72.99
   0  -4   0 1090.69   72.89
  -4   1   0  828.12   60.29
   4  -1   0  877.31   60.09
  -1  -4   0  887.91   60.09
   2   4   0  168.58   12.70
  -2  -4   0  156.58   13.40
   4  -2   0  163.68   13.10
  -4   2   0  169.68   14.00
  -2  -4   0  166.08   13.30
  -3  -4   0 1704.83  114.39
   4  -3   0 1700.23  114.19
   3   4   0 1677.33  113.79
  -3  -4   0 1657.93  114.19
   4  -3   0 1616.44  113.79
  -4   3   0 1611.54  114.39
   4   4   0  143.79   12.90
  -4  -4   0  152.38   13.70
  -4   4   0  139.59   13.20
   4  -4   0  168.68   12.60
   4  -4   0  159.48   13.30
  -5  -4   0  387.96   31.10
   4  -5   0  442.16   31.30
   5   4   0  446.76   31.20
   4  -5   0  427.96   30.10
  -4   5   0  406.06   31.20
   3  -5   0 1488.75   99.29
   5   3   0 1468.65  100.59
   3  -5   0 1490.25  100.49
  -3   5   0 1422.46   99.09
  -5  -3   0 1500.25  100.89
  -3   5   0 1359.06  100.39
  -2   5   0 1106.59   75.69
  -2   5   0 1107.69   76.39
  -5  -2   0 1086.39   76.89
   2  -5   0 1165.58   76.59
   2  -5   0 1073.59   75.09
   5   2   0 1066.89   76.59
  -5  -1   0 1292.17   90.59
   1  -5   0 1351.46   90.19
   1  -5   0 1344.87   88.79
   5   1   0 1226.48   90.29
   5   0   0   14.10    4.70
  -5   0   0   22.10    5.40
   0  -5   0   23.00    4.50
  -1  -5   0   39.10    5.80
   5  -1   0   45.90    6.70
  -5   1   0   44.10    6.60
  -5   2   0  553.54   41.10
   5  -2   0  558.04   40.50
   2   5   0  581.64   39.70
  -2  -5   0  575.34   40.70
   5  -3   0  629.84   42.90
   3   5   0  604.74   42.40
  -3  -5   0  596.84   43.00
  -5   3   0  593.24   43.60
  -3  -5   0  586.64   43.10
  -4  -5   0 2102.99  141.79
  -4  -5   0 2056.89  141.59
   4   5   0 2059.89  141.19
   5  -4   0 2049.09  141.09
   5  -4   0 2078.09  141.69
  -5   4   0 2007.70  141.89
  -5   5   0  743.33   54.49
  -5  -5   0  756.12   54.29
   5   5   0  766.22   53.79
   5  -5   0  740.93   54.09
   5  -5   0  790.02   53.29
  -5   6   0   18.40    6.00
  -6  -5   0   29.70    7.00
   5  -6   0   26.80    5.90
   6   5   0   18.30    6.00
   5  -6   0   32.80    5.00
  -6  -4   0  195.88   16.50
  -4   6   0  174.98   13.20
  -4   6   0  198.78   15.90
   4  -6   0  179.38   16.00
   6   4   0  165.58   15.90
   4  -6   0  184.78   14.00
   3  -6   0   68.49    6.30
   6   3   0   67.49    8.40
  -3   6   0   65.09    8.10
   3  -6   0   81.29    8.80
  -3   6   0   63.79    6.60
  -6  -3   0   67.39    9.30
   6   2   0  365.76   28.30
  -2   6   0  385.66   28.10
   2  -6   0  379.46   26.10
  -6  -2   0  351.16   28.40
  -2   6   0  378.26   27.20
   2  -6   0  389.36   28.10
   1  -6   0   33.10    3.20
   6   1   0   24.40    5.70
  -1   6   0   29.30    5.40
   1  -6   0   36.20    5.80
  -6  -1   0   31.50    6.70
   0  -6   0  311.57   23.50
   6   0   0  311.67   23.70
  -6   0   0  301.77   24.10
  -1  -6   0  240.68   18.70
   6  -1   0  228.88   18.70
  -6   1   0  227.08   19.10
   6  -2   0   27.70    6.10
  -6   2   0   32.10    6.50
  -2  -6   0   29.20    5.90
  -6   3   0  118.59   12.70
   3   6   0  135.69   11.00
  -3  -6   0  130.79   12.20
   6  -3   0  116.29   11.70
   6  -4   0 1030.60   71.79
  -6   4   0  980.10   72.59
  -4  -6   0 1037.00   72.09
  -4  -6   0 1032.10   72.39
   4   6   0 1055.29   71.59
  -5  -6   0  180.98   15.40
   6  -5   0  168.18   15.40
  -5  -6   0  157.18   15.30
  -6   5   0  157.38   15.90
   6  -5   0  161.88   14.10
   5   6   0  155.18   14.30
  -6  -6   0   54.39    9.50
   6   6   0   68.89    9.10
   6  -6   0   64.89    7.80
  -6   6   0   66.69   10.20
  -6  -6   0   73.69   10.10
   6  -7   0    1.30    4.00
  -6   7   0   16.00    6.70
  -7  -6   0    5.50    5.80
   7   6   0    4.20    5.90
   7   5   0  109.49   12.90
  -7  -5   0  104.39   12.90
  -5   7   0  141.89   14.00
   5  -7   0  130.29   10.70
  -4   7   0  610.94   43.60
   4  -7   0  605.54   42.70
   7   4   0  564.94   44.70
   4  -7   0  671.43   49.80
  -7  -4   0  597.54   45.00
  -4   7   0  652.33   45.00
  -7  -3   0  662.33   48.60
  -3   7   0  694.03   48.20
   3  -7   0  678.43   48.10
  -3   7   0  634.24   46.60
   3  -7   0  680.43   45.90
   7   3   0  649.64   48.20
   2  -7   0   54.09    7.40
  -2   7   0   40.20    6.10
  -7  -2   0   41.70    8.30
  -2   7   0   46.20    7.00
   2  -7   0   42.60    4.30
   7   2   0   53.29    7.90
   1  -7   0   95.39    7.30
   7   1   0   90.39   10.70
  -7  -1   0  106.29   11.60
  -1   7   0   94.39    9.90
   1  -7   0  104.39   10.50
   7   0   0 2465.25  169.08
   0  -7   0 2530.15  168.78
  -7   0   0 2386.56  169.28
   0  -7   0 2445.46  166.78
  -1  -7   0  670.73   47.90
  -7   1   0  652.43   48.40
   7  -1   0  671.73   48.00
   7  -2   0   21.70    5.80
  -2  -7   0   28.80    6.30
  -7   2   0   20.90    7.20
   3   7   0    0.40    3.10
  -7   3   0    3.10    6.20
   7  -3   0   -1.40    4.30
  -3  -7   0    4.20    5.00
  -7   4   0  215.08   19.10
   7  -4   0  214.48   17.50
   4   7   0  205.58   16.80
  -4  -7   0  207.28   18.30
   5   7   0   79.39    9.20
   7  -5   0   83.59    9.30
  -7   5   0   65.59   10.60
  -5  -7   0   59.39    9.10
  -5  -7   0   75.69   10.30
  -6  -7   0  423.06   32.30
  -7   6   0  425.26   32.80
   6   7   0  396.46   31.30
  -6  -7   0  411.56   32.50
   7  -6   0  411.26   30.90
   7   7   0   52.49    8.80
  -7   7   0   64.99   11.50
  -7  -7   0   60.99   10.20
   7  -7   0   61.49    7.90
  -8  -7   0  168.38   18.00
   8   7   0  161.98   17.20
  -7   8   0  164.48   17.60
  -6   8   0  101.89   13.40
   8   6   0   93.99   11.90
  -8  -6   0  104.69   13.70
  -8  -5   0   91.59   11.70
   8   5   0   69.89   10.70
  -5   8   0  100.09   12.20
  -4   8   0   51.99    8.70
   8   4   0   50.29    9.30
  -8  -4   0   55.79   10.10
  -8  -3   0  623.54   44.70
  -3   8   0  594.84   43.40
   8   3   0  602.54   44.10
  -3   8   0  565.24   42.10
  -2   8   0   10.70    5.60
  -8  -2   0   14.20    6.80
  -2   8   0   10.40    4.70
   8   2   0   10.10    5.70
   1  -8   0   54.39    7.90
   8   1   0   53.69    8.70
  -1   8   0   42.60    7.50
  -8  -1   0   59.29    9.80
   1  -8   0   50.59    4.70
  -1   8   0   42.60    7.40
  -8   0   0  893.01   64.79
   8   0   0  908.51   64.49
   0  -8   0  917.31   63.89
   0  -8   0  882.01   61.39
  -8   1   0  910.31   66.49
  -1  -8   0  952.60   65.79
   8  -1   0  914.71   66.09
  -8   2   0  121.99   14.40
  -2  -8   0  143.39   13.90
   8  -2   0  138.99   14.10
  -8   3   0  387.46   31.70
   8  -3   0  401.96   30.40
  -3  -8   0  405.46   30.90
  -4  -8   0   16.80    9.30
  -8   4   0   21.00    7.80
   8  -4   0   19.90    6.60
   4   8   0   19.30    4.90
  -8   5   0    8.50    8.10
   5   8   0    9.40    5.20
   8  -5   0   25.20    6.50
   8  -6   0  325.67   24.80
  -8   6   0  319.97   27.20
   6   8   0  311.27   25.10
  -6  -8   0  301.67   26.10
   8  -7   0    9.00    5.50
   7   8   0   13.50    6.70
  -7  -8   0    9.70    7.60
  -8   7   0    1.70    8.80
   8   8   0  153.18   16.10
  -8   8   0  143.59   17.50
  -8  -8   0  122.49   15.70
  -9  -8   0  406.06   32.70
  -8   9   0  398.16   32.80
   9   8   0  354.26   31.50
   9   7   0   41.60    9.50
  -9  -7   0   38.70   10.80
  -7   9   0   56.79   11.80
  -9  -6   0   -2.20    8.10
  -6   9   0   -2.90    7.90
   9   6   0    0.80    6.70
  -5   9   0   22.40    8.40
   9   5   0   25.70    8.00
  -9  -5   0   28.30    8.30
   9   4   0   42.60    9.20
  -9  -4   0   46.40    9.80
  -4   9   0   60.59    9.90
  -3   9   0  125.99   13.50
  -9  -3   0  102.49   14.40
   9   3   0  114.29   14.10
  -2   9   0   22.10    5.90
  -2   9   0   21.50    6.70
  -9  -2   0   10.10    7.50
   9   2   0   23.10    7.30
  -1   9   0 2169.48  153.28
  -1   9   0 2290.97  153.38
  -9  -1   0 2068.19  154.18
   9   1   0 2365.26  154.38
   0   9   0    4.60    5.90
   9   0   0   -0.10    5.90
  -9   0   0    3.60    7.00
  -9   1   0   36.30    9.10
   9  -1   0   38.00    9.00
  -9   2   0    0.00    6.80
   9  -2   0   -3.00    6.50
  -9   3   0  193.58   19.60
   9  -3   0  198.68   18.10
   9  -4   0    3.50    6.50
  -9   4   0   -5.70    7.10
  -9   5   0  409.56   34.60
   9  -5   0  436.46   33.00
  -9   6   0   73.89   13.20
   6   9   0   59.79    9.40
   9  -6   0   57.19    9.80
   9  -7   0  740.03   54.89
  -9   7   0  756.42   57.49
   7   9   0  786.32   55.49
   8   9   0  362.96   29.20
  -8  -9   0  341.57   30.20
  -9   8   0  352.06   31.00
  -9   9   0  158.28   20.40
  -9  -9   0  170.38   19.00
   9   9   0  139.69   17.70
  -9  10   0   86.49   16.90
 -10  -9   0  115.09   16.50
  10   9   0  126.59   16.50
  10   8   0  172.68   18.90
 -10  -8   0  165.88   19.80
  -8  10   0  153.88   19.80
  -7  10   0    7.30    9.10
  10   7   0   -8.50    8.50
 -10  -7   0   14.00    8.30
 -10  -6   0   42.20   11.30
  -6  10   0   34.70   10.40
  10   6   0   39.60    9.70
  -5  10   0  108.99   14.70
 -10  -5   0  139.79   16.70
  10   5   0  143.59   16.00
  -4  10   0  353.76   27.60
  10   4   0  308.27   27.30
 -10  -4   0  303.87   27.80
  -3  10   0   63.09   10.60
  10   3   0   61.39   10.90
 -10  -3   0   70.09   11.90
  -2  10   0   11.60    6.90
 -10  -2   0   17.30    8.70
  10   2   0   13.00    7.30
 -10  -1   0  253.77   24.50
  -1  10   0  274.27   21.90
  10   1   0  256.17   22.80
  -1  10   0  235.48   22.00
  10   0   0  388.96   31.90
 -10   0   0  390.36   32.80
   0  10   0  407.86   31.70
 -10   1   0  568.64   46.10
  10  -1   0  646.84   45.90
   1  10   0  589.54   45.30
 -10   2   0  102.69   14.50
   2  10   0  102.99   13.60
  10  -2   0   92.09   12.70
  10  -3   0   42.50    9.10
 -10   3   0   38.30   11.50
  10  -4   0  132.89   15.00
 -10   4   0  104.49   15.70
 -10   5   0  627.24   47.00
  10  -5   0  568.14   44.60
 -10   6   0    0.60    9.20
  10  -6   0   11.00    7.30
 -10   7   0  201.28   22.50
  10  -7   0  226.38   26.80
 -10   8   0  234.98   24.70
 -10   9   0   83.39   16.00
   9  10   0   69.09   12.50
 -10  10   0  179.48   23.00
  10  10   0  177.58   20.00
 -10 -10   0  174.68   21.10
  10  10   0  163.58   24.90
 -11 -10   0  -25.00   10.40
  11  10   0    5.40   12.80
 -10  11   0   -6.20   12.40
  11  10   0    2.20    9.80
  11   9   0   85.79   15.30
 -11  -9   0   91.89   16.40
  -9  11   0   85.29   16.40
  11   9   0   83.49   17.90
 -11  -8   0    9.00   10.80
  -8  11   0   -2.10   10.60
  11   8   0    2.70    9.10
  11   7   0   12.70   10.50
 -11  -7   0   12.60   10.60
  -7  11   0   10.70   10.50
 -11  -6   0   99.39   15.70
  -6  11   0   94.49   14.60
  11   6   0  110.69   15.80
 -11  -5   0   69.19   12.70
  -5  11   0   67.39   12.30
  11   5   0   78.99   12.70
 -11  -4   0   51.59   11.40
  11   4   0   49.80   11.30
  -4  11   0   35.70   10.20
  -3  11   0   39.00    9.30
 -11  -3   0   54.99   12.50
  11   3   0   23.00    9.30
  11   2   0   25.50    9.20
 -11  -2   0   39.40   10.60
  -2  11   0   27.70    8.50
  -1  11   0    3.00    7.00
  11   1   0   -0.20    7.60
  -1  11   0    4.90    6.80
 -11  -1   0   -1.50    9.40
 -11   0   0   75.49   13.50
  11   0   0   89.79   13.10
   0  11   0   88.09   12.60
  11  -1   0   10.90    8.00
   1  11   0    2.60    8.00
 -11   1   0    1.60    8.80
  11  -2   0    7.10    8.50
   2  11   0   14.20    8.50
 -11   2   0   10.90    9.80
   3  11   0  523.05   41.90
 -11   3   0  545.95   43.10
  11  -3   0  498.65   40.80
  11  -4   0  184.28   18.50
 -11   4   0  156.38   19.80
   4  11   0  150.08   20.40
 -11   5   0   61.19   13.60
  11  -5   0   54.69   10.70
 -11   6   0    9.10   11.60
  11  -6   0    4.90    7.70
 -11   7   0   60.79   15.30
 -11   8   0   88.69   17.30
   8  11   0   95.19   18.80
   9  11   0  141.69   21.70
 -11   9   0  149.39   20.70
  10  11   0    5.90   12.40
 -11  10   0   11.80   12.00
 -11  11   0   17.30   12.90
  11  11   0   -2.20   13.60
 -12 -10   0    4.10   12.50
  12  10   0   -0.50   11.00
 -10  12   0   22.10   12.40
  12  10   0   18.60   15.10
  12   9   0   77.89   17.50
  -9  12   0   51.39   14.80
 -12  -9   0   64.89   14.80
  12   9   0   52.29   14.50
 -12  -8   0   15.30   12.10
  12   8   0    4.60   10.30
  -8  12   0   -3.80   10.80
  12   8   0    2.50   13.70
  -7  12   0    4.70   10.80
  12   7   0   -0.10    9.10
 -12  -7   0   13.10   11.40
  12   6   0   42.80   12.80
  -6  12   0   51.59   12.30
 -12  -6   0   20.90   11.20
  -5  12   0  105.99   15.60
 -12  -5   0  119.19   17.40
  12   5   0  120.69   17.10
 -12  -4   0   22.00   10.80
  12   4   0   29.70   10.80
  -4  12   0   29.00    9.20
  -3  12   0   19.70    8.90
 -12  -3   0    8.20   10.00
  12   3   0   12.10    9.10
  12   2   0   43.70   12.10
 -12  -2   0   40.10   12.70
  -2  12   0   53.99   10.50
 -12  -1   0   18.90   10.50
  -1  12   0    8.80    7.60
  12   1   0    8.20   10.00
   0  12   0  287.77   24.60
  12   0   0  235.68   24.50
   0  12   0  267.27   23.30
 -12   0   0  235.78   25.60
  12  -1   0   11.10    8.70
   1  12   0   10.80    8.80
 -12   1   0    5.70    9.90
  12  -2   0  379.56   31.10
   2  12   0  309.87   31.10
 -12   2   0  367.16   33.20
   3  12   0    2.90   10.30
  12  -3   0   13.80    8.60
 -12   3   0   10.40   10.70
  12  -4   0  489.55   38.50
   4  12   0  466.65   41.10
 -12   4   0  473.15   41.40
  12  -5   0   31.40    9.30
 -12   5   0   31.50   14.10
   5  12   0   59.29   13.70
   6  12   0   -2.30   10.30
  12  -6   0    1.00    8.10
 -12   6   0   -3.10   10.60
 -12   7   0    6.00   12.90
   7  12   0   20.40   12.50
 -12   8   0   37.50   15.40
   8  12   0   50.49   15.80
 -12   9   0  123.49   20.10
   9  12   0  123.69   21.90
 -12  10   0  223.18   27.90
  10  12   0  219.28   30.00
  13   9   0  107.99   19.50
  -9  13   0  165.98   22.20
 -13  -9   0  161.78   21.40
  13   9   0  147.79   25.90
 -13  -8   0   10.50   12.80
  -8  13   0   -0.50   12.20
  13   8   0    5.00   11.80
  13   8   0    6.50   15.00
  -7  13   0  152.78   20.20
  13   7   0  159.78   20.50
 -13  -7   0  141.49   20.60
  13   7   0  126.29   22.40
  13   6   0   48.70   14.90
  13   6   0   75.99   15.70
 -13  -6   0   52.79   14.90
  -6  13   0   47.10   13.30
  -5  13   0    8.00   10.20
 -13  -5   0    8.20   11.40
  13   5   0  -11.00    9.40
  13   5   0    8.60   10.60
  -4  13   0   -8.20    8.40
  13   4   0    0.60    9.20
 -13  -4   0    2.40   11.30
 -13  -3   0   42.90   12.70
  -3  13   0   28.20   10.10
  13   3   0   40.40   11.90
  13   3   0   24.30   11.00
  13   2   0    8.50    9.90
 -13  -2   0   16.20   11.30
  -2  13   0   17.70    9.00
  -1  13   0    1.90    8.10
  13   1   0    1.40    9.30
 -13  -1   0   -4.90   10.10
   0  13   0   20.00    8.90
 -13   0   0   15.10   11.70
  13   0   0   35.60   11.50
  13  -1   0   85.09   15.40
   1  13   0   82.49   14.50
 -13   1   0   85.59   15.90
   2  13   0  276.17   28.00
 -13   2   0  346.97   31.90
  13  -2   0  300.57   28.00
 -13   3   0   22.60   13.70
   3  13   0   23.70   12.20
  13  -3   0    1.00   10.30
 -13   4   0   19.20   12.70
  13  -4   0    2.70    9.90
   4  13   0    8.20   11.90
  13  -5   0   79.29   14.40
   5  13   0  100.69   17.50
 -13   5   0   64.19   17.70
  13  -6   0  -14.70    8.60
 -13   6   0    2.40   13.80
   6  13   0   12.50   13.90
 -13   7   0  123.49   20.60
   7  13   0  155.78   24.00
 -13   8   0   27.20   14.40
   8  13   0   46.20   16.20
   9  13   0   57.39   17.70
 -13   9   0   79.69   17.60
  14   7   0   97.19   16.00
 -14  -7   0   68.59   15.60
  14   7   0   69.49   19.90
  14   6   0   -1.50   14.10
  14   6   0   21.50   12.20
 -14  -6   0    6.90   13.20
  14   5   0   -3.20   10.40
  14   5   0   -1.60   10.50
 -14  -5   0   17.30   11.20
  14   4   0    0.60   10.10
  14   4   0   -2.10   11.10
 -14  -4   0    4.90   12.60
  14   3   0    2.10   11.30
 -14  -3   0   -2.40   12.40
 -14  -2   0   38.20   13.80
  14   2   0   40.60   14.10
 -14  -1   0   49.30   15.40
  14   1   0   41.20   12.80
 -14   0   0  339.57   32.40
  14   0   0  318.17   30.70
  14  -1   0   -2.40   11.40
 -14   1   0   27.10   14.70
 -14   2   0   61.69   16.80
  14  -2   0   51.89   14.90
   2  14   0   68.19   15.40
 -14   3   0   89.99   17.90
  14  -3   0   80.89   15.30
   3  14   0   86.19   17.40
 -14   4   0   24.30   14.30
   4  14   0   16.90   12.00
  14  -4   0   26.70   12.10
   5  14   0   28.40   14.70
  14  -5   0   21.10   11.40
 -14   5   0   16.20   15.70
   6  14   0    5.10   14.10
 -14   6   0  -24.10   13.40
 -14   7   0  104.89   21.30
   7  14   0   81.69   19.60
  15   5   0   43.10   15.00
 -15  -5   0   99.09   18.00
  15   4   0   86.29   18.10
 -15  -4   0  123.09   18.70
  15   3   0    2.10   11.20
 -15  -3   0   35.40   15.20
 -15  -2   0    6.10   12.30
  15   2   0   18.70   13.00
 -15  -1   0   23.50   15.20
  15   1   0   12.00   11.90
 -15   0   0   72.69   17.00
  15   0   0   64.09   14.80
 -15   1   0  -10.50   11.90
  15  -1   0    3.40   10.70
  15  -2   0   28.20   12.10
 -15   2   0   20.80   13.70
  15  -3   0    9.70   12.20
   3  15   0   15.70   20.60
 -15   3   0    5.60   14.00
 -15   4   0   17.70   16.50
  15  -4   0    1.30   12.00
   4  15   0    0.70   14.00
  15  -5   0   -3.70   10.70
 -15   5   0   -7.40   15.40
   5  15   0    2.60   14.70
   0   0  -1   -0.10    0.10
   0   0   1    0.00    0.10
   1   0  -1   -1.70    0.60
  -1   0  -1   -1.60    0.80
   0  -1  -1   -0.30    0.50
   0   1  -1   -1.40    0.50
   1   0   1   -1.50    0.60
   0   1   1   -1.20    0.60
  -1   0   1   -1.20    0.60
   0  -1   1    2.40    1.00
  -1   1  -1  579.54   32.90
   1   1  -1  566.54   33.10
   1  -1   1  456.45   33.00
  -1   1   1  444.56   33.00
   1  -1   1  415.46   33.10
  -1  -1   1  447.16   33.00
  -1   1   1  442.36   33.10
   1  -2  -1  959.30   62.39
  -1   2  -1  918.21   62.89
  -1   2  -1  965.60   62.69
  -2  -1  -1  937.21   63.09
   2   1  -1  886.51   62.99
   1  -2   1  903.81   62.99
  -2  -1   1  912.11   63.09
   2   1   1  911.41   62.99
  -1   2   1  905.81   62.89
   1  -2   1  911.31   62.59
  -1   2   1  890.41   62.99
  -2   0  -1  712.73   43.70
   2   0  -1  730.43   43.60
   0  -2   1  606.84   43.40
  -2   0   1  579.64   43.50
   2   0   1  580.64   43.40
   0   2   1  581.94   43.40
  -2   1  -1 3338.77  211.88
  -1  -2  -1 3272.67  211.68
   2  -1  -1 3273.37  211.58
   1   2  -1 3239.58  211.48
  -1  -2  -1 3296.57  211.68
  -2   1   1 3041.50  211.58
  -1  -2   1 2976.50  211.48
   2  -1   1 2946.61  211.58
  -2   1   1 3019.50  211.78
   2  -1   1 3011.50  211.68
   1   2   1 2998.00  211.38
  -1  -2   1 3003.40  211.68
   2  -2  -1 1270.37   84.59
  -2   2  -1 1248.08   84.99
   2   2  -1 1202.28   84.79
  -2   2  -1 1222.38   84.19
  -2  -2  -1 1196.88   84.89
   2   2   1 1204.58   84.79
   2  -2   1 1259.37   84.59
   2  -2   1 1244.78   84.99
  -2  -2   1 1262.17   84.89
  -2   2   1 1211.98   84.99
  -2   2   1 1309.67   85.39
   2  -3  -1  252.07   18.80
  -2   3  -1  258.67   18.70
  -2   3  -1  244.88   19.60
   3   2  -1  243.38   19.60
  -3  -2  -1  236.68   19.70
  -3  -2   1  277.47   19.90
  -2   3   1  281.67   18.60
   2  -3   1  292.37   19.00
   2  -3   1  274.37   19.80
  -2   3   1  285.77   19.90
   3   2   1  278.57   19.70
   1  -3  -1  107.59    7.90
  -1   3  -1  102.59    9.10
  -3  -1  -1  105.39    9.60
   3   1  -1  110.39    9.60
  -1   3  -1  108.99    8.80
   3   1   1  104.49    9.60
   1  -3   1  111.69    9.40
  -3  -1   1  116.29    9.60
   1  -3   1  116.29    8.30
   3   0  -1  337.17   25.60
  -3   0  -1  343.57   25.70
   0  -3   1  377.36   25.70
  -3   0   1  355.86   25.80
   3   0   1  377.36   25.80
   1   3  -1  104.99    7.40
   3  -1  -1   93.89    8.30
  -3   1  -1  114.59    8.60
  -1  -3  -1   94.29    8.10
   1   3   1   85.49    7.20
  -1  -3   1   90.89    8.30
   3  -1   1   91.39    8.10
  -3   1   1   75.39    8.30
   2   3  -1  525.95   35.60
  -3   2  -1  504.75   36.00
  -2  -3  -1  502.45   35.90
   3  -2  -1  512.05   35.70
  -2  -3  -1  531.45   35.90
  -2  -3   1  509.45   35.80
  -3   2   1  481.35   36.10
   2   3   1  502.75   35.50
   3  -2   1  523.75   35.70
  -2  -3   1  495.05   35.90
   3  -2   1  514.65   36.00
  -3   3  -1  943.11   64.09
   3   3  -1  983.40   65.19
   3  -3  -1 1005.70   64.79
  -3  -3  -1  974.10   65.39
  -3   3  -1  927.71   65.39
   3  -3   1  954.90   64.79
  -3  -3   1  917.51   65.19
  -3   3   1  883.01   65.39
   3   3   1  919.31   65.09
   3  -3   1  906.31   65.29
   3  -4  -1  546.95   35.50
  -3   4  -1  537.85   35.00
  -3   4  -1  546.65   36.60
   4   3  -1  526.05   36.30
  -4  -3  -1  516.95   36.50
   3  -4   1  490.45   35.40
  -4  -3   1  475.45   36.30
   4   3   1  480.35   36.20
   3  -4   1  507.35   36.40
  -3   4   1  478.75   36.50
  -3   4   1  473.85   34.70
  -2   4  -1 1098.59   78.89
  -4  -2  -1 1104.89   79.19
  -2   4  -1 1150.08   78.29
   4   2  -1 1171.88   79.09
   2  -4  -1 1127.89   77.89
   4   2   1 1104.19   78.99
  -2   4   1 1117.99   78.99
   2  -4   1 1196.68   79.09
  -2   4   1 1149.29   78.19
  -4  -2   1 1175.18   79.19
   2  -4   1 1178.98   78.09
  -4  -1  -1  859.41   57.29
   4   1  -1  844.72   57.09
  -1   4  -1  851.61   56.69
   1  -4  -1  830.72   55.59
  -1   4  -1  849.32   56.59
   4   1   1  781.22   56.89
  -4  -1   1  773.22   56.99
   1  -4   1  760.62   56.69
   1  -4   1  797.12   55.79
   4   0  -1  650.33   44.80
  -4   0  -1  638.94   45.00
   0  -4  -1  676.93   44.60
  -4   0   1  607.44   44.80
   0  -4   1  631.14   44.60
   4   0   1  612.24   44.70
   4  -1  -1  111.09    9.60
  -1  -4  -1  125.09    9.80
  -4   1  -1  103.69   10.00
   1   4   1  102.89    8.40
  -4   1   1  105.89   10.00
  -1  -4   1  105.99    9.80
   4  -1   1  117.19   10.10
   4  -2  -1  188.28   14.30
   2   4  -1  184.68   13.60
  -2  -4  -1  187.68   14.40
  -4   2  -1  204.08   14.80
  -2  -4  -1  201.88   14.50
   4  -2   1  162.18   14.00
  -2  -4   1  167.58   14.00
  -2  -4   1  167.48   14.40
  -4   2   1  164.48   14.50
   2   4   1  169.78   13.50
   3   4  -1   51.89    6.40
  -3  -4  -1   59.59    7.10
   4  -3  -1   44.80    6.50
  -4   3  -1   58.29    7.80
  -3  -4  -1   45.90    6.70
   4  -3  -1   51.19    6.40
   4  -3   1   72.79    7.00
  -4   3   1   69.29    7.80
   3   4   1   75.29    7.00
   4  -3   1   71.49    7.40
  -3  -4   1   82.49    8.00
  -3  -4   1   71.99    7.60
  -4   4  -1   68.89    8.60
   4   4  -1   82.39    7.90
  -4  -4  -1   73.89    8.40
   4  -4  -1   81.59    8.30
   4  -4  -1   85.19    7.70
   4   4   1   68.99    8.00
   4  -4   1   67.89    7.40
   4  -4   1   78.19    8.40
  -4  -4   1   64.69    8.10
  -4   4   1   70.59    8.60
   4  -5  -1  460.55   31.30
  -4   5  -1  409.76   30.30
   4  -5  -1  440.46   32.30
  -4   5  -1  404.36   32.30
   5   4  -1  447.66   32.40
  -5  -4  -1  424.86   32.70
   5   4   1  457.45   32.40
  -5  -4   1  467.65   32.70
   4  -5   1  460.35   31.40
  -4   5   1  428.66   32.60
   4  -5   1  468.65   32.80
  -3   5  -1  754.02   48.80
   3  -5  -1  744.23   48.80
   5   3  -1  735.23   50.09
   3  -5  -1  749.82   49.99
  -5  -3  -1  743.63   50.59
  -3   5  -1  725.23   50.09
   3  -5   1  666.33   48.80
   5   3   1  667.33   49.90
  -3   5   1  677.93   48.50
   3  -5   1  682.53   49.99
  -5  -3   1  691.93   50.19
  -3   5   1  628.54   49.90
  -2   5  -1  109.49   10.50
  -5  -2  -1  113.89   12.60
  -2   5  -1  122.49   11.30
   5   2  -1  114.29   11.40
   2  -5  -1  122.79   11.40
   2  -5  -1  123.09    9.50
   5   2   1  135.89   12.20
   2  -5   1  135.29   11.60
  -2   5   1  144.39   11.50
  -2   5   1  132.99   10.40
   2  -5   1  143.79    9.80
  -5  -2   1  121.69   12.00
  -5  -1  -1   46.50    7.40
  -1   5  -1   43.30    5.80
   1  -5  -1   39.50    5.70
   5   1  -1   38.80    6.10
   1  -5  -1   37.70    3.60
  -1   5  -1   29.30    5.30
  -5  -1   1   70.09    7.50
   5   1   1   72.99    7.30
   1  -5   1   65.69    6.60
   5   0  -1   48.60    7.30
  -5   0  -1   43.00    7.30
   0  -5  -1   50.19    6.70
   5   0   1   85.89    8.10
  -5   0   1   87.89    8.60
   0  -5   1   77.59    7.80
  -1  -5  -1 1329.57   89.79
  -5   1  -1 1279.67   90.29
   5  -1  -1 1236.68   89.89
  -1  -5   1 1320.17   89.89
   5  -1   1 1347.47   90.09
  -5   1   1 1287.17   90.29
   5  -2  -1  642.04   49.00
  -2  -5  -1  641.64   49.20
  -5   2  -1  606.54   49.40
   2   5  -1  629.34   48.30
  -2  -5   1  761.72   49.50
   2   5   1  789.72   48.40
  -5   2   1  733.03   49.80
   5  -2   1  779.32   49.40
   3   5  -1  159.48   11.80
   5  -3  -1  158.78   12.00
  -3  -5  -1  169.08   12.90
  -3  -5  -1  151.88   12.80
  -5   3  -1  179.28   13.40
  -3  -5   1  121.69   11.80
   5  -3   1  116.49   12.00
   3   5   1  108.39   11.20
  -5   3   1  123.19   12.70
  -3  -5   1  130.59   12.60
  -5   4  -1  799.82   57.69
  -4  -5  -1  833.72   57.59
   5  -4  -1  768.52   56.69
   4   5  -1  854.21   57.09
   5  -4  -1  799.42   57.29
  -4  -5  -1  815.32   57.59
  -4  -5   1  825.12   57.59
   4   5   1  811.22   56.89
   5  -4   1  826.52   57.59
  -4  -5   1  813.62   57.29
  -5   4   1  791.82   57.79
   5  -4   1  815.12   56.89
  -5  -5  -1  223.28   19.30
   5  -5  -1  224.78   18.80
   5   5  -1  223.78   18.60
  -5   5  -1  243.58   19.70
   5  -5  -1  226.18   17.80
   5  -5   1  243.28   18.10
  -5  -5   1  230.68   19.00
  -5   5   1  227.48   19.70
   5   5   1  237.58   18.70
   5  -5   1  244.68   19.20
  -5   6  -1  264.77   20.70
   5  -6  -1  275.17   18.90
   5  -6  -1  269.47   20.50
  -6  -5  -1  269.17   21.20
   6   5  -1  258.77   20.40
   5  -6   1  223.68   20.20
   5  -6   1  227.08   18.80
   6   5   1  227.08   20.10
  -6  -5   1  219.68   20.50
  -5   6   1  255.47   21.10
  -6  -4  -1 1048.30   76.79
   6   4  -1 1053.09   76.49
  -4   6  -1 1061.29   74.59
   4  -6  -1 1106.09   75.09
  -4   6  -1 1037.40   76.59
  -6  -4   1 1114.39   76.69
  -4   6   1 1098.19   76.79
   4  -6   1 1167.28   76.89
   6   4   1 1105.19   76.59
   4  -6   1 1119.19   75.19
  -4   6   1 1100.99   74.39
   3  -6  -1   48.00    5.60
   3  -6  -1   61.59    7.80
  -6  -3  -1   53.29    8.60
   6   3  -1   46.50    7.50
  -3   6  -1   56.09    7.80
  -3   6  -1   54.29    6.30
  -6  -3   1   65.69    8.90
   3  -6   1   66.89    8.00
   6   3   1   74.89    8.40
  -3   6   1   64.59    6.30
  -3   6   1   76.69    8.30
   3  -6   1   66.49    6.10
   2  -6  -1 1098.89   73.99
   6   2  -1 1008.70   74.19
  -2   6  -1 1012.00   73.19
  -6  -2  -1 1032.30   74.49
  -2   6  -1 1080.49   73.89
   2  -6  -1 1056.19   72.09
  -2   6   1 1104.59   74.09
   2  -6   1 1106.99   74.09
  -6  -2   1 1133.49   74.59
   6   2   1  977.80   74.09
   2  -6   1 1030.40   72.39
  -2   6   1 1077.59   73.19
  -1   6  -1  558.94   36.40
  -1   6  -1  513.45   36.20
   1  -6  -1  560.44   36.60
  -6  -1  -1  517.75   37.40
   1  -6  -1  528.15   34.40
   6   1  -1  521.35   36.90
   1  -6   1  466.15   36.40
   6   1   1  439.36   36.60
   1  -6   1  459.25   34.70
  -6  -1   1  473.45   36.90
   6   0  -1   29.10    5.80
  -6   0  -1   22.70    6.30
   0  -6  -1   26.20    5.30
   0  -6   1   29.70    5.80
  -6   0   1   30.30    6.30
   6   0   1   19.40    5.60
  -1  -6  -1  156.38   13.30
   6  -1  -1  162.78   13.80
  -6   1  -1  133.49   13.80
   6  -1   1  153.38   13.40
  -6   1   1  144.09   14.40
  -1  -6   1  151.68   13.50
   6  -2  -1  658.83   46.00
  -2  -6  -1  664.83   46.00
  -6   2  -1  604.34   46.30
   6  -2   1  645.54   45.90
  -2  -6   1  641.14   46.00
   2   6   1  621.64   44.60
  -6   2   1  659.83   46.70
   3   6  -1  591.64   41.10
   6  -3  -1  606.84   41.90
  -3  -6  -1  602.44   42.20
   6  -3  -1  608.44   40.00
  -6   3  -1  598.24   42.90
   3   6   1  565.04   41.00
   6  -3   1  548.85   41.80
  -3  -6   1  546.45   42.10
  -6   3   1  559.54   42.60
   4   6  -1  237.28   19.50
  -4  -6  -1  238.18   20.50
  -6   4  -1  215.88   20.60
  -4  -6  -1  231.98   20.10
   6  -4  -1  239.48   19.80
  -4  -6   1  294.07   20.30
   6  -4   1  262.47   20.00
   4   6   1  271.27   19.60
  -4  -6   1  269.57   20.80
  -6   4   1  273.27   21.20
  -5  -6  -1  548.35   38.60
   5   6  -1  522.15   37.80
  -5  -6  -1  474.55   38.20
   6  -5  -1  525.45   38.30
   6  -5  -1  530.35   37.50
  -6   5  -1  506.15   38.70
  -5  -6   1  502.75   38.10
   6  -5   1  525.15   38.60
   5   6   1  531.05   37.80
   6  -5   1  542.25   37.60
  -6   5   1  508.55   39.00
  -5  -6   1  519.05   38.50
   6  -6  -1  474.25   34.00
  -6  -6  -1  487.45   35.80
  -6  -6  -1  489.35   35.50
  -6   6  -1  486.65   36.00
   6   6  -1  491.45   35.00
   6  -6   1  429.56   34.00
  -6  -6   1  442.36   35.10
  -6   6   1  442.36   35.90
  -6  -6   1  481.65   35.80
   6   6   1  474.35   34.90
   7   6  -1  174.18   16.70
  -6   7  -1  170.68   16.90
   6  -7  -1  159.58   14.40
  -7  -6  -1  171.98   17.40
   7   6   1  179.48   16.50
   6  -7   1  172.38   14.60
  -6   7   1  191.48   18.20
  -7  -6   1  207.38   17.60
   5  -7  -1  183.28   15.10
  -5   7  -1  194.58   18.00
   7   5  -1  190.08   17.10
  -7  -5  -1  184.98   18.30
   7   5   1  213.98   17.80
   5  -7   1  190.78   15.40
  -7  -5   1  212.58   17.80
  -5   7   1  203.98   18.20
  -7  -4  -1  258.37   21.20
   4  -7  -1  271.87   18.50
  -4   7  -1  270.47   18.60
   7   4  -1  285.27   21.10
  -4   7  -1  267.37   21.10
   7   4   1  238.58   20.60
   4  -7   1  223.98   18.50
  -4   7   1  228.28   21.10
   4  -7   1  249.48   20.80
  -7  -4   1  217.48   20.80
   7   3  -1  724.13   50.49
  -3   7  -1  676.13   48.70
  -7  -3  -1  707.53   50.79
  -3   7  -1  702.43   49.99
   3  -7  -1  686.83   47.80
   3  -7  -1  746.73   50.09
   7   3   1  693.53   50.19
  -3   7   1  700.83   50.19
  -3   7   1  650.43   48.60
  -7  -3   1  690.13   50.49
   3  -7   1  696.43   50.09
   3  -7   1  697.93   48.00
  -2   7  -1  320.47   22.40
  -2   7  -1  332.97   23.10
   7   2  -1  332.47   23.80
  -7  -2  -1  321.57   24.00
   2  -7  -1  327.57   20.40
   2  -7  -1  330.87   23.30
   7   2   1  261.17   23.10
  -2   7   1  240.68   21.80
   2  -7   1  251.67   20.70
  -2   7   1  279.87   23.00
  -7  -2   1  275.27   23.90
   2  -7   1  281.47   23.00
   1  -7  -1  100.09   10.30
  -7  -1  -1   88.19   11.40
   7   1  -1   88.19   10.80
  -1   7  -1   94.09    9.90
  -1   7  -1   75.39    9.50
  -7  -1   1   95.59   11.10
   7   1   1   84.39   10.30
   1  -7   1  102.69    7.50
   1  -7   1  102.99   10.50
   0  -7  -1  296.27   20.80
   0   7  -1  300.87   23.50
  -7   0  -1  271.67   23.80
   7   0  -1  304.97   23.60
   0  -7  -1  288.27   23.10
   0  -7   1  316.37   23.50
  -7   0   1  326.97   24.60
   7   0   1  287.97   23.50
  -1  -7  -1    6.50    4.40
   7  -1  -1    2.60    4.80
  -7   1  -1   -3.70    5.50
  -7   1   1   17.50    6.00
   7  -1   1    2.70    4.70
  -1  -7   1    4.00    5.00
  -2  -7  -1 1257.87   86.69
  -7   2  -1 1253.27   87.29
   7  -2  -1 1286.87   86.89
   7  -2   1 1213.58   86.69
  -2  -7   1 1237.08   86.79
  -7   2   1 1193.78   87.29
  -3  -7  -1  781.62   54.69
   7  -3  -1  779.62   52.49
   7  -3  -1  819.92   54.69
  -7   3  -1  748.43   55.29
   7  -3   1  767.12   54.39
   3   7   1  751.92   53.29
  -7   3   1  710.53   55.29
  -3  -7   1  739.83   54.59
   7  -4  -1  750.82   47.90
   4   7  -1  709.03   47.20
  -7   4  -1  726.83   49.00
  -4  -7  -1  707.63   48.30
  -7   4   1  603.24   48.50
   7  -4   1  608.64   47.50
   4   7   1  613.54   46.90
  -4  -7   1  595.64   48.00
  -5  -7  -1  153.08   14.40
   5   7  -1  128.89   13.00
   7  -5  -1  130.69   12.90
  -5  -7  -1  138.79   14.40
  -7   5  -1  129.69   14.80
   7  -5   1  141.09   13.10
  -5  -7   1  139.99   13.60
  -7   5   1  133.19   14.90
  -5  -7   1  150.58   14.50
   5   7   1  153.58   13.10
   7  -6  -1  195.08   16.30
  -6  -7  -1  207.98   17.70
   6   7  -1  205.98   17.00
  -7   6  -1  195.18   18.40
  -6  -7  -1  195.58   19.30
   7  -6   1  190.28   16.10
  -7   6   1  174.48   18.20
   6   7   1  171.08   16.60
  -6  -7   1  177.78   17.60
  -6  -7   1  171.28   17.90
  -7   7  -1  387.86   29.90
  -7  -7  -1  374.76   29.20
   7   7  -1  380.76   28.80
   7  -7  -1  383.46   27.40
   7   7   1  374.16   28.50
  -7  -7   1  318.47   29.10
  -7   7   1  361.56   29.80
   7  -7   1  329.67   27.20
  -8  -7  -1  122.49   14.70
   8   7  -1   93.89   12.60
  -7   8  -1  108.89   14.80
  -8  -7   1  117.09   14.40
   8   7   1   95.89   12.60
  -7   8   1  119.89   15.10
   8   6  -1   17.60    7.60
  -6   8  -1   24.40    8.70
  -8  -6  -1   21.40    7.60
  -6   8   1   29.60    8.20
   8   6   1   30.30    7.50
  -8  -6   1   28.10    8.00
  -8  -5  -1  916.21   70.49
   8   5  -1  927.81   70.19
  -5   8  -1  984.50   70.59
  -5   8   1 1045.40   70.79
   8   5   1 1018.40   70.49
  -8  -5   1 1019.10   70.89
  -8  -4  -1  143.09   15.60
  -4   8  -1  133.99   14.30
   8   4  -1  136.49   14.90
  -4   8   1  118.79   14.20
   8   4   1  150.38   14.50
  -8  -4   1  146.29   15.70
   8   3  -1  239.18   20.00
  -3   8  -1  248.38   19.70
  -3   8  -1  201.08   17.80
  -8  -3  -1  235.38   20.60
  -3   8   1  226.68   18.10
   8   3   1  224.58   19.80
  -8  -3   1  246.58   21.20
  -3   8   1  243.68   20.00
   8   2  -1   35.60    7.70
  -2   8  -1   28.50    6.10
  -8  -2  -1   25.00    8.20
  -2   8  -1   42.40    7.00
  -2   8   1   24.60    6.10
   8   2   1   24.90    6.90
  -2   8   1   30.40    5.70
  -8  -2   1   37.80    8.50
   2  -8   1   27.80    3.50
   2  -8   1   39.10    7.60
   1  -8  -1  441.56   34.30
  -8  -1  -1  372.76   33.10
   8   1  -1  408.66   32.90
  -1   8  -1  405.56   32.40
  -1   8  -1  394.46   32.10
  -8  -1   1  452.55   33.70
   1  -8   1  455.65   30.00
  -1   8   1  459.15   32.60
   8   1   1  441.76   33.20
   1  -8   1  492.45   33.10
  -8   0  -1  194.68   19.40
   0  -8  -1  215.88   18.50
   8   0  -1  213.48   18.90
   0   8  -1  198.58   18.80
   0  -8  -1  214.58   15.50
   0  -8   1  240.68   18.90
   8   0   1  237.58   19.20
   0  -8   1  230.18   15.90
  -8   0   1  236.48   19.90
   8  -1  -1  440.16   35.20
  -1  -8  -1  456.15   35.00
  -8   1  -1  417.96   35.70
  -8   1   1  486.15   36.40
  -1  -8   1  521.05   35.40
   8  -1   1  498.45   35.70
  -2  -8  -1  130.49   12.90
   8  -2  -1  136.89   13.60
  -8   2  -1  115.29   13.80
  -2  -8   1  122.59   13.20
  -8   2   1  110.99   14.00
   8  -2   1  111.79   12.80
  -8   3  -1  153.18   16.10
  -3  -8  -1  195.38   16.20
   8  -3  -1  177.78   15.50
   8  -3   1  135.19   14.40
  -3  -8   1  147.19   15.10
  -8   3   1  121.59   16.00
   8  -4  -1 1117.39   79.49
  -8   4  -1 1044.30   80.49
   4   8   1 1094.39   78.39
  -8   4   1 1156.38   80.99
  -4  -8   1 1156.58   80.09
   8  -4   1 1209.08   79.79
   5   8  -1  146.59   14.20
   8  -5  -1  151.38   14.50
  -8   5  -1  158.78   17.40
   5   8   1  134.99   14.00
  -8   5   1  150.88   16.60
   8  -5   1  156.98   14.60
   8  -6  -1  115.09   11.60
  -8   6  -1  105.49   13.70
   6   8  -1  127.19   12.20
  -6  -8  -1   88.39   12.20
  -8   6   1   91.09   14.10
   8  -6   1   81.39   10.70
  -6  -8   1   78.79   11.90
   6   8   1   87.29   11.10
  -8   7  -1   63.39   11.80
  -7  -8  -1   59.09   10.70
   8  -7  -1   45.80    7.70
   7   8  -1   31.90    8.70
   7   8   1   52.89    8.70
   8  -7   1   55.39    8.20
  -8   7   1   31.30   10.60
  -7  -8   1   50.39    9.50
  -8   8  -1   -2.00    8.70
  -8  -8  -1    6.70    7.40
   8   8  -1   15.70    7.20
   8   8   1   11.50    7.30
  -8  -8   1   -4.20    7.60
  -8   8   1    5.30    8.00
  -8   9  -1  114.79   16.40
  -9  -8  -1  117.79   16.00
   9   8  -1  125.19   15.70
  -9  -8   1  119.19   15.20
  -8   9   1  134.69   17.50
   9   8   1  136.69   15.80
  -9  -7  -1   35.50    9.90
  -7   9  -1   30.90    9.40
   9   7  -1   41.30   10.30
   9   7   1   52.99   10.30
  -9  -7   1   48.20   11.20
  -7   9   1   52.29   11.40
  -9  -6  -1  210.08   20.00
  -6   9  -1  189.58   19.20
   9   6  -1  182.08   18.70
  -9  -6   1  152.38   18.00
   9   6   1  162.78   17.50
  -6   9   1  184.88   19.20
   9   5  -1  141.99   14.60
  -9  -5  -1  128.99   14.80
  -5   9  -1  104.39   13.50
  -9  -5   1   90.09   13.00
   9   5   1   92.59   12.80
  -5   9   1   96.49   13.50
  -4   9  -1  255.07   22.80
   9   4  -1  220.28   23.00
  -9  -4  -1  238.28   23.30
  -4   9   1  304.17   23.60
  -9  -4   1  282.07   23.60
   9   4   1  284.47   23.20
   9   3  -1  301.97   23.90
  -9  -3  -1  299.27   24.90
  -3   9  -1  292.17   22.80
   9   3   1  231.48   22.60
  -3   9   1  265.57   22.90
  -9  -3   1  227.98   24.00
   9   2  -1   26.10    7.60
  -2   9  -1   40.90    7.10
  -2   9  -1   33.10    7.40
  -9  -2  -1   26.80    8.50
  -9  -2   1   22.80    8.40
  -2   9   1   25.10    6.30
  -2   9   1   35.00    7.80
   9   2   1   25.70    7.30
  -1   9  -1  359.76   27.10
   9   1  -1  354.76   28.10
  -9  -1  -1  319.37   28.40
  -1   9  -1  342.77   27.50
   9   1   1  355.56   28.20
  -1   9   1  360.06   27.50
  -1   9   1  332.77   27.20
  -9  -1   1  355.86   29.30
  -9   0  -1   46.20    9.60
   9   0  -1   65.69   10.40
   0   9  -1   52.39    8.90
   9   0   1   48.50    9.00
  -9   0   1   45.90    9.60
   1   9  -1  693.23   47.90
   9  -1  -1  708.23   47.80
  -9   1  -1  636.44   48.00
   9  -1   1  557.34   46.80
  -9   1   1  596.34   47.70
  -9   2  -1  535.05   42.30
   9  -2  -1  551.74   39.60
   9  -2  -1  567.64   41.60
   9  -2   1  546.25   41.50
  -9   2   1  563.04   42.50
   9  -3  -1  470.55   36.60
  -9   3  -1  452.45   37.40
  -9   3   1  469.15   38.00
   9  -3   1  513.35   36.70
  -9   4  -1   35.80   10.60
   9  -4  -1   26.00    8.00
  -9   4   1   30.60   10.50
   9  -4   1   31.20    7.80
   9  -5  -1   96.09   11.90
  -9   5  -1  100.39   14.10
  -9   5   1   74.09   13.00
   5   9   1   99.19   10.90
   9  -5   1  115.09   12.70
   9  -6  -1   49.70    8.60
  -9   6  -1   52.09   11.00
   6   9  -1   53.29    8.50
   9  -6   1   32.30    8.10
   6   9   1   40.00    8.00
  -9   6   1   17.00    9.50
   7   9  -1   86.19   11.10
   9  -7  -1   74.29   10.00
  -9   7  -1   80.79   14.00
   9  -7   1   57.69    9.60
  -9   7   1   54.79   12.20
   7   9   1   58.79   10.30
   8   9  -1   45.10   10.00
  -9   8  -1   59.09   12.50
  -8  -9  -1   41.80   10.10
   8   9   1   39.90   10.00
  -8  -9   1   50.09   11.20
  -9   8   1   43.40   12.40
  -9   9  -1  113.69   17.90
  -9  -9  -1  115.79   16.80
   9   9  -1  126.69   16.10
  -9   9   1  109.09   17.50
  -9  -9   1  150.88   17.00
   9   9   1  163.68   17.40
  -9  10  -1   94.69   17.40
  10   9  -1  141.39   20.60
  10   9  -1  113.09   16.00
 -10  -9  -1  137.29   17.80
 -10  -9   1  111.39   16.60
  10   9   1   93.89   15.20
  -9  10   1  142.19   18.90
  -8  10  -1   85.99   15.00
 -10  -8  -1   73.09   14.20
  10   8  -1   77.99   13.30
 -10  -8   1  120.49   15.90
  -8  10   1   83.49   14.50
  10   8   1   89.19   13.90
 -10  -7  -1   47.00   11.60
  10   7  -1   47.20   11.30
  -7  10  -1   40.50   11.60
  10   7   1   34.50   10.70
 -10  -7   1   54.59   10.80
  -7  10   1   39.10   10.80
  -6  10  -1  229.88   23.60
 -10  -6  -1  245.88   25.40
  10   6  -1  255.47   24.80
  -6  10   1  299.67   25.50
 -10  -6   1  301.37   25.00
  10   6   1  274.87   24.20
 -10  -5  -1  216.38   20.70
  -5  10  -1  208.68   20.40
  10   5  -1  223.28   21.20
 -10  -5   1  208.78   20.40
  10   5   1  158.08   19.50
  -5  10   1  224.08   21.00
  10   4  -1  252.37   23.40
  -4  10  -1  257.97   23.20
 -10  -4  -1  264.37   25.00
  -4  10   1  263.57   23.50
 -10  -4   1  252.67   23.90
  10   4   1  273.97   24.30
  -3  10  -1   18.00    7.30
 -10  -3  -1   18.40    8.90
  10   3  -1    9.90    8.40
 -10  -3   1   16.60    8.80
  10   3   1   31.10    9.40
  -3  10   1   23.90    8.00
  10   2  -1  327.47   28.90
  -2  10  -1  308.57   30.20
  -2  10  -1  336.17   27.60
 -10  -2  -1  304.17   28.90
  -2  10   1  383.66   28.30
 -10  -2   1  360.26   30.10
  10   2   1  384.36   28.90
  -1  10  -1  446.16   32.70
  10   1  -1  407.46   33.60
  -1  10  -1  431.66   33.10
 -10  -1  -1  416.56   34.40
 -10  -1   1  420.46   35.10
  -1  10   1  410.66   33.00
  -1  10   1  426.96   32.90
  10   1   1  423.26   34.20
  10   0  -1   43.20    9.30
 -10   0  -1   36.30   10.30
   0  10  -1   39.80    8.80
 -10   0   1   38.20   10.30
  10   0   1   54.89    9.90
   0  10   1   53.19    9.80
 -10   1  -1   93.99   14.50
   1  10  -1  103.09   13.50
  10  -1  -1  104.09   13.70
 -10   1   1   81.49   13.60
  10  -1   1   91.59   12.80
 -10   2  -1  189.38   19.50
  10  -2  -1  190.28   18.00
   2  10  -1  157.38   18.10
  10  -2   1  191.68   18.10
 -10   2   1  172.28   19.90
   3  10  -1  120.29   15.20
  10  -3  -1  101.79   13.20
 -10   3  -1  138.69   16.10
  10  -3   1   98.39   13.40
 -10   3   1   94.99   14.60
  10  -4  -1   25.80    8.10
 -10   4  -1    9.90    9.20
  10  -4   1   27.70    8.80
 -10   4   1   28.80   11.10
 -10   5  -1  224.08   24.20
  10  -5  -1  224.38   20.80
 -10   5   1  236.08   23.40
  10  -5   1  222.98   20.90
  10  -6  -1  100.09   12.30
 -10   6  -1   93.39   15.70
 -10   6   1   77.89   14.30
  10  -6   1   72.29   11.60
 -10   7  -1    4.70   10.80
 -10   7   1   18.40   10.30
  10  -7   1    8.60    7.50
   8  10  -1   66.99   11.80
 -10   8  -1   73.19   14.20
 -10   8   1   72.79   14.20
   9  10  -1  266.77   25.00
 -10   9  -1  276.47   28.40
   9  10  -1  239.58   28.40
 -10   9   1  304.77   29.00
  10  10  -1  139.39   21.10
 -10  10  -1  119.09   18.60
 -10 -10  -1  112.39   17.10
  10  10  -1   98.29   15.10
 -10 -10   1  105.99   16.60
  10  10   1  101.69   16.20
 -10  10   1  102.79   18.70
  11  10  -1   50.99   18.60
 -11 -10  -1   82.19   15.60
  11  10  -1   94.49   15.70
 -10  11  -1   74.49   16.90
  11  10   1   97.99   20.00
 -10  11   1   78.29   17.40
  11  10   1   93.29   15.40
 -11 -10   1   92.59   16.50
 -11  -9  -1   42.30   13.00
  -9  11  -1   42.50   14.20
  11   9  -1   47.70   16.30
  11   9  -1   53.39   12.40
 -11  -9   1   37.40   12.90
  -9  11   1   21.50   13.10
  11   9   1   27.30   10.60
 -11  -8  -1  191.88   21.80
  11   8  -1  193.48   21.00
  -8  11  -1  192.58   21.80
  11   8  -1  150.58   22.40
  -8  11   1  166.18   20.90
 -11  -8   1  140.09   19.90
  11   8   1  163.58   19.10
 -11  -7  -1  274.87   25.80
  -7  11  -1  259.87   24.90
  11   7  -1  261.97   25.00
  -7  11   1  234.98   25.00
 -11  -7   1  208.08   24.60
  11   7   1  234.88   24.80
 -11  -6  -1   67.69   14.30
  -6  11  -1   75.59   13.30
  11   6  -1  100.99   15.10
  -6  11   1   82.69   13.10
  11   6   1   80.19   13.60
 -11  -6   1   64.49   13.00
 -11  -5  -1  103.79   16.00
  11   5  -1   93.29   14.70
  -5  11  -1  116.89   15.40
  11   5   1  128.79   15.90
 -11  -5   1  132.49   16.10
  -5  11   1  118.69   15.10
  11   4  -1  247.38   24.80
 -11  -4  -1  210.38   24.20
  -4  11  -1  254.97   23.50
  -4  11   1  288.87   24.40
  11   4   1  254.87   24.10
 -11  -4   1  305.87   26.30
  -3  11  -1    9.70    7.60
 -11  -3  -1    7.10    9.00
  11   3  -1   -1.40    7.50
  11   3   1    4.10    8.00
 -11  -3   1    8.70   10.30
  -3  11   1   11.20    7.00
  -2  11  -1   66.09   11.00
 -11  -2  -1   65.49   13.00
  11   2  -1   63.29   12.20
  -2  11   1  104.29   12.50
 -11  -2   1   82.39   13.40
  11   2   1  102.79   13.50
  -1  11  -1  171.38   16.60
 -11  -1  -1  184.18   19.90
  -1  11  -1  180.48   16.30
  11   1  -1  155.68   17.70
  -1  11   1  135.69   15.20
 -11  -1   1  142.89   18.10
  -1  11   1  120.09   15.60
  11   1   1  132.39   17.50
 -11   0  -1  643.84   49.50
  11   0  -1  632.44   47.20
   0  11  -1  647.34   48.40
  11   0  -1  614.34   49.00
   0  11   1  633.54   48.40
  11   0   1  657.33   49.10
 -11   0   1  644.04   49.60
  11  -1  -1   94.79   13.90
 -11   1  -1   70.99   13.50
   1  11  -1   99.49   13.90
  11  -1   1   76.89   13.10
   1  11   1   76.69   12.90
 -11   1   1   84.89   14.10
   2  11  -1  208.78   21.10
 -11   2  -1  204.68   23.00
  11  -2  -1  196.98   20.00
 -11   2   1  201.38   21.70
  11  -2   1  216.28   20.30
   2  11   1  206.68   21.80
 -11   3  -1   -6.00   10.10
  11  -3  -1    9.70    8.50
   3  11  -1   10.80    9.10
 -11   3   1    0.80    9.10
  11  -3   1    1.00    7.40
   4  11  -1   41.70   11.50
  11  -4  -1   13.70    8.50
 -11   4  -1   37.30   12.50
  11  -4   1   20.00    9.20
 -11   4   1   21.90   10.50
   5  11  -1   38.90   12.70
  11  -5  -1   47.20    9.80
 -11   5  -1   26.50   11.60
 -11   5   1   42.20   12.20
  11  -5   1   51.49   10.40
   6  11  -1    4.00   10.20
  11  -6  -1    4.30    7.50
 -11   6  -1   -3.20   11.10
 -11   6   1   -0.10   11.40
  11  -6   1   11.30    7.60
   7  11  -1  135.09   20.00
 -11   7  -1  126.09   18.70
 -11   7   1   77.29   17.40
   8  11  -1  153.28   21.80
 -11   8  -1  144.29   21.10
 -11   8   1  149.99   21.20
   9  11  -1   26.60   14.70
 -11   9  -1    8.60   11.60
 -11   9   1   21.50   12.50
  10  11  -1   51.59   17.90
 -11  10  -1   48.40   14.60
  10  11   1   42.20   16.80
 -11  10   1   50.09   16.00
  11  11  -1   40.90   18.30
 -11  11  -1   29.80   13.90
 -11  11   1   38.70   14.50
  11  11   1   54.69   16.70
  12  10  -1   13.70   15.00
  12  10  -1   14.90   12.00
 -12 -10  -1    9.10   11.20
 -10  12  -1    7.70   11.90
 -10  12   1    7.40   13.10
  12  10   1   33.10   12.60
 -12 -10   1   31.60   13.00
  12  10   1   29.30   16.80
  -9  12  -1   15.80   13.10
 -12  -9  -1   29.50   13.00
  12   9  -1   16.80   15.70
  12   9  -1   27.60   12.30
  -9  12   1   19.90   13.30
  12   9   1   17.60   12.10
  12   9   1   26.20   15.20
 -12  -9   1   12.10   11.50
  12   8  -1  360.16   31.90
  -8  12  -1  381.06   32.10
 -12  -8  -1  289.27   30.50
  12   8  -1  344.57   35.40
 -12  -8   1  316.37   32.00
  12   8   1  330.07   30.90
  -8  12   1  333.57   32.00
  12   7  -1   91.89   15.30
 -12  -7  -1   66.69   14.80
  12   7  -1   75.59   17.50
  -7  12  -1  111.79   16.00
  -7  12   1   75.49   15.10
 -12  -7   1   68.59   14.60
  12   7   1   49.50   14.20
  -6  12  -1  118.09   16.20
  12   6  -1  111.99   16.00
  12   6  -1  100.39   17.60
 -12  -6  -1  108.49   17.00
  -6  12   1   85.19   15.50
  12   6   1   84.09   15.20
 -12  -6   1   94.29   15.60
  12   5  -1  158.08   19.90
  -5  12  -1  151.58   19.10
 -12  -5  -1  162.78   20.10
 -12  -5   1  196.88   21.60
  12   5   1  182.58   20.90
  -5  12   1  186.78   20.20
  12   4  -1   97.29   15.60
 -12  -4  -1  109.89   17.30
  -4  12  -1  128.99   15.60
 -12  -4   1  116.09   16.80
  -4  12   1  115.49   15.60
  12   4   1  112.99   16.30
  -3  12  -1  121.99   14.40
  12   3  -1   81.29   14.30
 -12  -3  -1  110.19   16.10
  12   3   1   86.49   14.40
  -3  12   1   82.59   13.60
 -12  -3   1   83.09   15.90
  -2  12  -1  403.66   33.90
  12   2  -1  440.56   36.40
 -12  -2  -1  381.56   35.80
  -2  12   1  455.15   34.70
 -12  -2   1  435.26   37.00
  12   2   1  446.06   36.30
 -12  -1  -1    7.00   11.10
  12   1  -1    9.40   11.10
  12   1  -1   15.30   10.10
  -1  12  -1   12.30    8.00
 -12  -1   1   15.10   10.50
  12   1   1   26.20   10.80
  -1  12   1   13.80    8.10
  12   0  -1   -5.60    8.10
   0  12  -1    7.20    6.80
 -12   0  -1    6.10   10.00
   0  12  -1   -2.50    7.60
 -12   0   1    2.90    9.90
  12   0   1   -2.50    8.10
   0  12   1   -0.30    7.30
   0  12   1   10.30    8.20
   1  12  -1  505.45   41.40
 -12   1  -1  510.25   42.20
  12  -1  -1  521.95   41.80
  12  -1   1  525.05   41.10
   1  12   1  532.65   41.40
 -12   1   1  487.35   42.80
   2  12  -1  381.56   31.30
  12  -2  -1  355.66   30.40
 -12   2  -1  337.97   32.90
  12  -2   1  326.57   30.70
   2  12   1  357.86   31.20
 -12   2   1  334.87   32.80
 -12   3  -1    7.20   10.80
   3  12  -1    3.00   10.20
  12  -3  -1    3.50    9.60
   3  12   1   11.50    9.40
  12  -3   1   21.70    9.80
 -12   3   1   20.50   11.00
   4  12  -1   24.90   11.90
  12  -4  -1    8.90    9.50
 -12   4  -1    2.70   11.90
  12  -4   1   23.30   10.00
 -12   4   1   16.20   12.70
   4  12   1   25.20   11.70
  12  -5  -1   51.09   11.60
   5  12  -1   58.99   14.40
 -12   5  -1   61.59   15.80
   5  12   1   57.59   14.20
  12  -5   1   71.49   12.60
 -12   5   1   65.89   16.20
  12  -6  -1  101.29   14.70
   6  12  -1  131.49   20.60
 -12   6  -1  132.89   18.80
  12  -6   1  100.69   14.50
 -12   6   1  101.49   17.70
   6  12   1  104.69   17.90
 -12   7  -1  126.49   20.50
   7  12  -1  133.59   21.40
   7  12   1  113.39   20.00
 -12   7   1  174.68   22.10
 -12   8  -1   18.70   13.90
   8  12  -1   29.30   15.90
 -12   8   1   51.79   16.30
   8  12   1   37.50   14.50
   9  12  -1   73.29   19.50
 -12   9  -1   71.19   16.70
   9  12   1   89.29   19.50
 -12   9   1   69.99   17.80
 -12  10  -1   21.40   15.30
  10  12  -1   47.10   16.60
  10  12   1    2.70   13.30
 -12  10   1   36.70   16.60
  -9  13  -1  115.39   19.20
  13   9  -1  100.59   17.40
 -13  -9  -1  103.19   18.40
  13   9  -1   86.89   20.50
  13   9   1   62.69   15.90
  13   9   1   86.19   20.10
 -13  -9   1  108.19   17.80
  -9  13   1  114.19   19.40
  13   8  -1   24.90   15.00
  -8  13  -1   14.50   12.40
  13   8  -1    5.40   12.30
 -13  -8  -1   22.00   13.50
  13   8   1    5.40   14.60
 -13  -8   1  -18.30   11.20
  -8  13   1  -12.80   11.60
  13   8   1   13.50   10.40
  13   7  -1   26.80   15.50
  13   7  -1   38.70   12.50
 -13  -7  -1   43.00   13.60
  -7  13  -1   11.30   11.30
 -13  -7   1   40.90   13.40
  -7  13   1   26.80   12.30
  13   7   1   12.60   12.20
 -13  -6  -1  174.68   23.10
  -6  13  -1  169.68   21.00
  13   6  -1  207.08   24.60
  13   6  -1  182.28   21.90
 -13  -6   1  174.28   22.60
  -6  13   1  178.58   21.80
  13   6   1  178.08   21.70
 -13  -5  -1   62.39   14.30
  -5  13  -1   53.89   12.60
  13   5  -1   48.10   14.10
  13   5  -1   51.79   14.00
  13   5   1   53.49   13.70
  -5  13   1   38.40   12.30
 -13  -5   1   45.30   13.70
  13   4  -1   21.00   12.10
  -4  13  -1    7.10    9.00
  13   4  -1   20.20   11.30
 -13  -4  -1    6.10   10.60
 -13  -4   1   14.80   11.90
  13   4   1   10.90   10.30
  -4  13   1   -1.10    9.00
  -3  13  -1  130.09   16.50
 -13  -3  -1  116.19   17.80
  13   3  -1  128.99   17.80
  13   3  -1  158.88   18.70
 -13  -3   1  121.89   18.10
  13   3   1  112.19   18.30
  -3  13   1  123.99   16.30
  -2  13  -1  206.58   21.60
  13   2  -1  199.88   23.70
 -13  -2  -1  180.68   24.10
 -13  -2   1  203.48   24.10
  13   2   1  231.48   23.00
  -2  13   1  224.58   21.50
  13   1  -1   45.40   12.00
  -1  13  -1   53.79   10.60
 -13  -1  -1   30.40   12.30
 -13  -1   1   22.90   13.30
  13   1   1   25.10   12.50
  -1  13   1   35.90   10.20
 -13   0  -1  141.49   20.30
   0  13  -1  144.39   16.60
  13   0  -1  147.09   18.30
 -13   0   1  139.39   19.50
  13   0   1  112.09   17.30
   0  13   1  134.19   16.40
  13  -1  -1  143.89   19.10
 -13   1  -1  182.98   21.90
   1  13  -1  146.59   18.70
 -13   1   1  132.29   19.70
   1  13   1  148.39   18.50
  13  -1   1  133.89   18.80
   2  13  -1  108.39   16.70
  13  -2  -1  106.29   16.20
 -13   2  -1  127.19   18.20
 -13   2   1   80.59   17.60
   2  13   1   86.89   15.80
  13  -2   1   86.99   14.70
  13  -3  -1   54.79   13.60
   3  13  -1   63.99   14.20
 -13   3  -1   71.99   17.10
 -13   3   1   99.39   17.10
   3  13   1  108.59   17.30
  13  -3   1  113.69   15.90
   4  13  -1   55.99   14.80
 -13   4  -1   20.80   13.10
  13  -4  -1   22.70   10.10
 -13   4   1   40.40   14.80
   4  13   1   16.60   12.40
  13  -4   1   15.00   10.50
  13  -5  -1   62.49   12.70
   5  13  -1   55.99   15.00
 -13   5  -1   77.89   17.40
   5  13   1   85.19   17.90
 -13   5   1   67.69   16.30
  13  -5   1   63.39   13.10
  13  -6  -1   18.90   10.00
   6  13  -1    8.90   11.90
 -13   6  -1   19.10   14.50
  13  -6   1    4.40    9.90
 -13   6   1    1.70   14.00
   6  13   1   -2.50   11.80
 -13   7  -1    6.40   12.90
   7  13  -1   26.50   14.10
   7  13   1   22.80   14.20
 -13   7   1   27.90   15.20
 -13   8  -1   25.50   14.40
   8  13  -1   22.70   15.90
   8  13   1   11.80   15.50
 -13   8   1    7.90   14.60
   9  13  -1   35.60   17.60
 -13   9  -1   44.60   17.20
 -13   9   1    7.60   15.10
   9  13   1   35.00   15.80
  14   7  -1  105.59   18.70
 -14  -7  -1  142.99   19.50
  14   7  -1  135.69   23.50
 -14  -7   1  103.99   17.90
  14   7   1  118.09   21.00
  14   7   1   99.19   18.50
  -7  14   1  147.09   21.20
  14   6  -1  100.69   18.40
  14   6  -1  110.59   21.10
 -14  -6  -1   99.59   19.50
 -14  -6   1  102.29   18.80
  -6  14   1  120.09   18.10
  14   6   1  108.59   18.10
  14   6   1  146.89   21.90
 -14  -5  -1    2.10   10.60
  14   5  -1    7.10   11.30
  14   5  -1    4.20   12.50
  -5  14   1    0.10   10.50
  14   5   1   11.00   12.90
  14   5   1   10.00   10.90
 -14  -5   1   10.80   12.00
  14   4  -1  102.19   18.10
  14   4  -1   93.79   17.90
 -14  -4  -1  121.79   17.90
  14   4   1  100.89   17.90
  14   4   1  100.39   17.60
  -4  14   1   97.49   16.50
 -14  -4   1  104.79   18.50
 -14  -3  -1   15.40   11.80
  14   3  -1    9.40   10.60
  14   3   1    9.20   10.80
  -3  14   1    7.40   11.40
 -14  -3   1   17.50   12.80
 -14  -2  -1   54.39   15.80
  14   2  -1   42.50   12.80
  14   2   1   40.50   12.80
 -14  -2   1   14.80   13.70
 -14  -1  -1  164.18   22.30
  14   1  -1  177.18   22.60
 -14  -1   1  175.18   23.00
  14   1   1  223.68   24.00
  14   0  -1  104.19   17.60
 -14   0  -1  112.39   19.40
  14   0   1  125.39   18.30
 -14   0   1   87.79   17.50
 -14   1  -1   36.20   13.90
  14  -1  -1   42.80   13.70
  14  -1   1   52.99   13.40
 -14   1   1   69.69   15.80
  14  -2  -1   16.80   12.30
   2  14  -1   26.10   12.30
 -14   2  -1   21.50   12.90
   2  14   1   20.60   12.40
  14  -2   1    8.40   11.80
 -14   2   1   18.40   14.50
   3  14  -1  105.09   18.40
 -14   3  -1   83.19   19.20
  14  -3  -1   99.49   16.30
   3  14   1  110.49   18.20
 -14   3   1   69.29   17.20
  14  -3   1   88.99   16.20
 -14   4  -1  105.79   20.00
  14  -4  -1   96.29   16.00
   4  14  -1  100.69   18.70
   4  14   1   95.49   17.60
 -14   4   1   70.89   17.80
  14  -4   1   80.59   16.00
 -14   5  -1    2.60   15.10
   5  14  -1   31.20   13.40
  14  -5  -1   13.60   10.90
   5  14   1   35.50   15.10
  14  -5   1   31.70   12.30
 -14   5   1   21.30   14.50
   6  14  -1   19.70   13.60
 -14   6  -1   -7.50   14.70
 -14   6   1    7.00   13.60
   6  14   1   11.00   12.80
 -14   7  -1   86.29   18.60
   7  14  -1   75.69   18.80
 -14   7   1   90.19   20.50
   7  14   1   55.29   17.20
  15   5  -1   93.09   18.10
 -15  -5  -1  120.69   20.30
  15   5   1  159.58   22.20
 -15  -5   1  149.49   21.30
 -15  -4  -1   68.99   16.00
  15   4  -1   79.39   17.90
 -15  -4   1   88.29   18.00
  15   4   1   70.49   16.00
  15   3  -1   59.79   16.20
 -15  -3  -1   62.59   17.00
 -15  -3   1   66.99   16.20
  15   3   1   84.29   16.50
 -15  -2  -1   33.30   15.90
  15   2  -1   65.59   16.10
 -15  -2   1   39.20   14.60
  15   2   1   34.40   13.10
  15   1  -1   62.59   15.60
 -15  -1  -1   56.79   15.90
 -15  -1   1   51.09   15.20
  15   1   1   35.10   14.90
 -15   0  -1  -16.60   13.30
  15   0  -1   11.30   12.50
 -15   0   1  -19.50   13.10
  15   0   1   -7.30   12.00
  15  -1  -1   11.40   12.80
 -15   1  -1    3.20   14.10
  15  -1   1   29.90   13.20
 -15   1   1   18.60   15.40
  15  -2  -1   36.70   14.20
 -15   2  -1   55.19   16.10
 -15   2   1   53.69   17.40
  15  -2   1   47.40   14.70
 -15   3  -1  149.49   24.30
  15  -3  -1  158.38   21.00
   3  15  -1  163.28   25.80
 -15   3   1  159.08   25.00
  15  -3   1  166.88   21.20
  15  -4  -1   -9.30    9.40
 -15   4  -1  -10.30   12.90
   4  15  -1    3.00   11.80
   4  15   1  -20.80   12.40
 -15   4   1   -2.60   13.50
  15  -4   1    6.20   11.80
  15  -5  -1    5.90   10.80
   5  15  -1    5.90   13.30
 -15   5  -1    9.10   14.90
   5  15   1   17.60   13.40
  15  -5   1   10.90   11.80
 -15   5   1   26.00   15.60
   0   0  -2   -0.20    0.50
  -1   0  -2  780.82   52.59
   0  -1   2  757.12   52.49
  -1   1  -2 3938.11  259.77
  -1  -1  -2 4047.00  259.97
  -1   1  -2 3857.71  259.67
   1   1  -2 3772.22  260.07
   1   1  -2 4034.40  259.77
   1  -1  -2 3963.20  259.57
   1  -1   2 3835.72  259.77
  -1  -1   2 3848.72  259.67
   1   1   2 3699.73  259.77
  -1   1   2 3666.53  259.67
  -1   1   2 3765.42  259.87
   1  -1   2 3578.24  259.87
  -1   2  -2 3529.05  232.78
   1  -2  -2 3433.96  232.78
   2   1  -2 3498.85  232.98
  -1   2  -2 3551.44  232.88
  -2  -1  -2 3542.45  233.18
   1  -2  -2 3586.34  232.38
  -2  -1   2 3454.65  232.98
   2   1   2 3234.88  232.98
   1  -2   2 3411.66  232.98
   1  -2   2 3349.26  232.58
  -1   2   2 3302.97  232.98
  -1   2   2 3290.47  232.78
   0  -2  -2  621.64   39.20
  -2   0  -2  642.44   40.10
   2   0  -2  631.94   39.90
   0   2  -2  621.34   40.00
   0  -2   2  539.45   39.80
   2   0   2  527.45   39.80
   0   2   2  548.75   39.10
   0   2   2  546.75   39.70
  -2   0   2  516.25   39.80
  -2   1  -2  703.93   46.60
  -2   1  -2  710.23   47.10
   1   2  -2  685.33   46.70
   2  -1  -2  701.03   46.40
  -1  -2  -2  700.33   47.10
   2  -1  -2  721.23   46.80
   2  -1   2  670.83   46.90
   1   2   2  683.53   46.60
  -2   1   2  642.04   47.00
   2  -1   2  663.83   47.00
  -2   1   2  632.24   46.80
  -1  -2   2  640.74   46.90
  -1  -2   2  685.43   46.70
  -2   2  -2 1498.85  107.39
   2   2  -2 1502.85  107.89
  -2   2  -2 1496.05  107.99
  -2  -2  -2 1546.25  108.19
   2  -2  -2 1530.15  107.59
  -2  -2   2 1620.34  107.89
   2  -2   2 1666.63  107.79
   2   2   2 1642.54  107.89
   2  -2   2 1623.14  108.19
  -2   2   2 1631.14  107.99
  -2   2   2 1628.54  108.19
  -2   3  -2  447.96   30.20
   3   2  -2  425.36   30.80
   2  -3  -2  432.26   30.10
  -2   3  -2  406.76   30.70
  -3  -2  -2  406.56   31.00
  -3  -2   2  458.85   31.00
   2  -3   2  449.76   30.30
  -2   3   2  429.96   31.00
   3   2   2  422.86   30.80
   2  -3   2  465.25   31.10
  -2   3   2  420.96   30.70
  -1   3  -2  223.48   16.80
  -3  -1  -2  209.98   17.50
  -1   3  -2  204.78   16.70
   3   1  -2  200.78   17.00
  -3  -1   2  244.28   17.30
  -1   3   2  243.48   17.00
   1  -3   2  261.77   17.40
   1  -3   2  249.88   16.40
   3   1   2  237.48   17.20
   0   3  -2  709.53   49.60
   3   0  -2  740.63   49.70
  -3   0  -2  736.23   49.90
  -3   0   2  707.23   49.70
   3   0   2  696.23   49.60
   0   3   2  693.93   49.50
   0  -3   2  717.43   49.60
  -3   1  -2 1633.64  113.59
   3  -1  -2 1630.84  112.89
   3  -1  -2 1676.93  113.49
  -3   1   2 1622.44  113.69
   3  -1   2 1701.83  113.49
  -1  -3   2 1702.03  113.59
   1   3   2 1660.73  112.89
  -3   2  -2  869.11   67.09
  -2  -3  -2  870.51   67.79
   2   3  -2  877.31   67.59
  -3   2  -2  866.21   67.99
   3  -2  -2  847.62   67.59
  -2  -3  -2  857.41   67.89
   2   3   2 1111.79   67.69
  -2  -3   2 1110.39   68.19
  -3   2   2 1056.39   68.29
   3  -2   2 1100.59   68.19
  -2  -3   2 1105.39   67.89
   3  -2   2 1095.09   67.89
  -3   2   2 1077.99   67.99
   3  -3  -2  185.48   15.60
   3   3  -2  189.08   16.10
  -3   3  -2  197.18   15.10
  -3   3  -2  208.98   16.60
  -3  -3  -2  192.78   16.70
   3  -3   2  234.88   16.10
   3  -3   2  261.67   17.00
   3   3   2  235.28   16.20
  -3  -3   2  238.68   16.40
  -3   3   2  224.68   16.90
  -3   4  -2  649.24   40.20
   3  -4  -2  669.93   40.50
  -4  -3  -2  644.44   41.90
  -3   4  -2  650.53   41.50
   4   3  -2  643.74   41.50
   3  -4   2  525.85   40.50
   4   3   2  545.25   41.30
  -4  -3   2  512.25   41.30
   3  -4   2  518.45   41.30
  -3   4   2  528.95   39.70
  -3   4   2  529.15   41.50
   4   2  -2   90.39    8.60
  -4  -2  -2   87.69    8.90
   2  -4  -2   88.99    6.30
  -2   4  -2   92.69    7.10
  -2   4  -2  100.39    7.70
  -4  -2   2   60.09    8.00
   2  -4   2   67.29    7.90
   2  -4   2   54.99    6.60
  -2   4   2   58.69    7.50
   4   1  -2 1011.40   66.39
  -4  -1  -2  970.70   66.49
  -1   4  -2  946.01   65.79
  -1   4  -2  953.20   65.89
   1  -4   2  945.81   66.19
   1  -4   2  940.11   65.19
  -4  -1   2  920.91   66.29
   4   1   2  952.40   66.29
  -4   0  -2  165.88   12.30
   0   4  -2  175.98   12.10
   4   0  -2  166.98   11.90
  -4   0   2  120.89   12.10
   4   0   2  107.19   11.50
   0  -4   2  120.19   11.70
  -1  -4  -2 2015.30  131.99
  -4   1  -2 1950.80  132.29
   4  -1  -2 1985.00  132.09
   4  -1   2 1903.71  132.09
   1   4   2 1936.51  131.19
  -1  -4   2 1860.41  131.99
  -4   1   2 1859.71  132.29
   4  -2  -2  410.06   29.20
  -2  -4  -2  406.96   29.30
   4  -2  -2  403.16   28.00
  -4   2  -2  404.16   29.70
   2   4  -2  391.36   28.70
  -2  -4   2  417.66   29.10
   2   4   2  409.76   28.60
  -4   2   2  407.76   29.70
   4  -2   2  396.76   29.50
  -2  -4   2  411.26   29.50
   4  -2   2  410.86   29.20
   4  -3  -2 2202.58  143.89
  -4   3  -2 2135.19  144.49
  -3  -4  -2 2223.38  144.39
   3   4  -2 2245.18  143.99
  -3  -4  -2 2141.29  144.39
  -4   3   2 2060.39  144.59
   3   4   2 1980.40  143.79
  -3  -4   2 2069.99  144.39
   4  -3   2 1975.10  144.29
  -3  -4   2 2046.20  143.99
   4  -3   2 2095.19  143.99
   4  -4  -2  959.80   65.39
  -4   4  -2  877.51   64.39
  -4   4  -2  870.71   66.19
   4   4  -2  896.71   65.79
  -4  -4  -2  919.31   66.29
  -4  -4   2  981.20   66.09
   4  -4   2 1004.60   66.29
  -4   4   2  975.40   66.49
   4  -4   2 1019.90   65.59
   4   4   2  969.90   65.89
  -4   5  -2   39.00    6.20
  -5  -4  -2   41.00    6.80
   4  -5  -2   42.50    5.10
   5   4  -2   46.80    6.70
  -4   5  -2   35.90    4.10
   4  -5   2   38.10    5.10
  -5  -4   2   40.10    6.30
   4  -5   2   48.30    7.20
  -4   5   2   34.80    6.40
   5   4   2   27.90    6.00
  -5  -3  -2   22.80    5.80
   3  -5  -2   29.30    3.80
  -3   5  -2   29.70    4.00
   5   3  -2   25.90    5.80
  -3   5  -2   28.20    5.60
   3  -5   2   28.00    4.10
  -3   5   2   32.10    3.60
  -3   5   2   32.70    5.70
  -5  -3   2   27.70    5.90
   3  -5   2   32.30    5.70
   5   3   2   41.20    6.00
   5   2  -2 1576.64  112.89
  -5  -2  -2 1573.84  113.09
  -2   5  -2 1585.04  112.09
  -2   5  -2 1586.04  112.49
   2  -5  -2 1608.34  111.29
   2  -5   2 1618.54  111.69
   2  -5   2 1785.22  113.09
  -5  -2   2 1676.73  113.09
  -2   5   2 1695.03  112.99
   5   2   2 1699.93  113.09
   5   1  -2   15.70    4.80
  -1   5  -2   17.70    4.20
  -5  -1  -2   27.10    6.00
  -1   5  -2   25.20    4.60
  -5  -1   2   27.40    5.80
   1  -5   2   32.50    5.30
   1  -5   2   23.00    3.10
   5   1   2   19.80    5.10
   5   0  -2  479.55   32.90
  -5   0  -2  441.26   33.10
   0   5  -2  464.45   32.80
   0  -5  -2  473.45   32.50
   5   0   2  446.36   33.00
   0  -5   2  440.66   32.60
  -5   0   2  407.76   32.90
  -1  -5  -2 1014.90   68.09
  -5   1  -2  933.71   68.49
   5  -1  -2  940.81   68.19
  -5   1   2  931.61   68.49
  -1  -5   2 1014.20   68.29
   5  -1   2 1007.60   68.39
   1   5   2 1003.90   66.89
   5  -2  -2  156.78   10.40
  -2  -5  -2  176.98   12.60
   5  -2  -2  168.18   12.40
  -5   2  -2  169.78   13.50
  -2  -5   2  110.59   12.10
   2   5   2   99.39   10.50
   5  -2   2  112.69   12.10
  -5   2   2  112.59   12.40
   5  -3  -2  914.61   62.79
  -3  -5  -2  928.11   63.19
  -3  -5  -2  895.51   63.09
   3   5  -2  919.11   62.59
  -5   3  -2  873.51   63.39
  -5   3   2  900.21   63.69
   5  -3   2  877.11   63.19
  -3  -5   2  872.51   62.79
   3   5   2  884.91   62.39
  -3  -5   2  928.61   63.29
   5  -3   2  912.21   62.89
  -4  -5  -2   82.69    9.40
  -5   4  -2   70.49    9.00
   4   5  -2   75.09    8.30
   5  -4  -2   85.39    8.20
  -4  -5  -2   87.59    9.50
  -4  -5   2   73.59    8.90
   4   5   2   77.79    8.30
   5  -4   2   75.49    8.20
  -4  -5   2   84.19    8.90
  -5   4   2   72.29    9.30
   5  -4   2   73.39    8.90
  -5   5  -2  286.07   20.50
   5  -5  -2  274.27   18.60
   5   5  -2  278.07   19.70
  -5  -5  -2  274.47   20.40
   5  -5   2  221.38   18.60
  -5   5   2  208.48   19.70
   5   5   2  215.98   19.10
  -5  -5   2  218.08   19.40
   5  -5   2  220.88   19.70
  -5   6  -2    9.30    5.70
   6   5  -2   -5.30    4.60
   5  -6  -2    5.40    3.30
  -6  -5  -2    5.30    5.70
   5  -6   2   10.80    4.00
  -5   6   2   15.10    5.70
   5  -6   2   20.30    5.80
  -6  -5   2   21.10    6.20
   6   5   2    9.70    5.20
  -6  -4  -2  453.75   34.50
   6   4  -2  503.75   34.40
  -4   6  -2  457.35   32.30
  -4   6  -2  482.65   34.40
   4  -6  -2  495.55   32.60
   4  -6   2  455.75   32.80
  -6  -4   2  474.65   34.60
   4  -6   2  468.35   34.40
   6   4   2  406.16   33.90
  -4   6   2  445.86   34.50
  -4   6   2  448.16   31.80
   6   3  -2  103.49   11.60
  -3   6  -2  111.59   11.80
  -6  -3  -2   99.59   12.20
  -3   6  -2  111.59   10.30
   3  -6  -2   96.99    9.40
  -3   6   2  158.48   12.50
   3  -6   2  141.59   10.10
   6   3   2  148.09   12.30
  -6  -3   2  148.69   12.70
  -3   6   2  144.99   10.20
   3  -6   2  149.59   12.60
   2  -6  -2 1653.73  109.09
  -2   6  -2 1580.44  110.39
   6   2  -2 1593.74  111.29
  -2   6  -2 1667.83  110.89
  -6  -2  -2 1540.15  111.39
  -2   6   2 1655.63  111.29
   6   2   2 1586.34  111.29
   2  -6   2 1634.74  111.19
   2  -6   2 1570.54  109.59
  -6  -2   2 1593.44  111.39
  -1   6  -2 1365.36   94.29
   6   1  -2 1336.17   94.89
  -1   6  -2 1381.16   94.39
  -6  -1  -2 1341.77   95.09
   1  -6  -2 1288.87   94.39
   1  -6   2 1408.16   94.69
   6   1   2 1379.76   95.09
   1  -6   2 1428.46   93.19
  -6  -1   2 1351.96   94.99
   6   0  -2  942.01   72.79
  -6   0  -2  925.21   72.99
   0   6  -2 1024.50   72.89
   0  -6  -2 1036.80   72.59
   6   0   2 1137.59   73.29
   0  -6   2 1130.99   72.99
  -6   0   2 1100.99   73.39
   6  -1  -2  137.89   12.00
  -1  -6  -2  131.39   11.70
  -6   1  -2  152.88   12.90
   6  -1   2  105.99   12.10
  -6   1   2  111.99   12.40
  -1  -6   2  117.09   11.90
   6  -2  -2  145.19   13.10
  -2  -6  -2  163.98   13.40
  -6   2  -2  153.88   14.00
   6  -2  -2  150.28   11.50
  -6   2   2  134.59   13.70
   2   6   2  144.09   11.60
   6  -2   2  142.29   13.50
  -2  -6   2  144.59   13.10
   6  -3  -2 1063.89   69.89
  -6   3  -2 1012.30   72.49
  -3  -6  -2 1052.09   71.99
   6  -3  -2 1036.00   71.79
   3   6  -2 1064.79   71.19
  -3  -6   2  989.20   72.09
   6  -3   2 1002.40   71.69
   3   6   2 1034.20   70.99
  -6   3   2  963.70   72.39
  -4  -6  -2   71.99    9.90
   4   6  -2   73.69    9.10
  -6   4  -2   73.89   10.80
   6  -4  -2   82.89    9.60
  -4  -6  -2   72.19   10.10
  -6   4   2  123.49   11.60
   6  -4   2  109.49   10.30
  -4  -6   2  105.69   10.90
   6  -4   2  118.89   11.20
  -4  -6   2  116.09   10.50
   4   6   2  116.39    9.50
   5   6  -2  264.37   21.50
   6  -5  -2  246.38   20.80
  -5  -6  -2  247.68   22.10
  -6   5  -2  238.48   22.50
  -5  -6  -2  258.97   22.00
   5   6   2  289.37   21.50
   6  -5   2  305.07   22.70
  -6   5   2  291.77   23.20
  -5  -6   2  309.97   22.80
   6  -5   2  292.47   21.50
  -5  -6   2  282.37   22.10
  -6  -6  -2  286.07   22.70
  -6   6  -2  279.17   22.20
   6  -6  -2  260.27   20.30
  -6  -6  -2  286.87   22.50
   6   6  -2  283.87   21.70
   6   6   2  272.77   21.40
   6  -6   2  256.57   20.60
  -6  -6   2  235.08   22.20
  -6   6   2  255.07   22.40
  -6  -6   2  234.98   21.70
   6  -7  -2  401.06   30.30
  -6   7  -2  414.66   32.50
   7   6  -2  449.46   32.30
  -7  -6  -2  412.26   32.70
  -6   7   2  430.86   33.00
   6  -7   2  408.46   30.60
   7   6   2  418.26   32.10
  -7  -6   2  423.56   32.60
   7   5  -2   33.40    7.50
   5  -7  -2   30.10    4.60
  -7  -5  -2   14.90    7.70
  -5   7  -2   18.60    7.00
   7   5   2   20.00    6.30
  -7  -5   2   40.30    7.40
  -5   7   2   33.50    7.40
   5  -7   2   36.40    5.40
  -4   7  -2  176.48   16.20
   7   4  -2  174.88   16.50
   4  -7  -2  176.98   13.50
  -4   7  -2  169.18   13.80
  -7  -4  -2  170.48   17.10
   4  -7   2  187.28   14.10
   4  -7   2  189.98   16.50
  -7  -4   2  197.38   17.20
   7   4   2  194.68   16.60
  -4   7   2  171.28   16.70
  -3   7  -2  377.66   26.30
  -3   7  -2  351.06   24.90
   7   3  -2  331.37   26.30
  -7  -3  -2  342.27   26.90
   3  -7  -2  371.36   23.60
  -3   7   2  352.96   26.60
   3  -7   2  308.17   24.10
  -7  -3   2  326.97   26.80
   7   3   2  313.37   26.20
  -3   7   2  315.07   24.50
   3  -7   2  328.97   26.30
   7   2  -2   78.39    9.70
  -2   7  -2   91.39    9.30
  -7  -2  -2   77.59    9.90
  -2   7  -2   79.59    8.60
   2  -7  -2   83.49    9.10
  -7  -2   2   67.99    9.60
  -2   7   2   71.89    8.10
  -2   7   2   64.39    8.70
   2  -7   2   75.09    9.40
   2  -7   2   73.39    6.60
   7   2   2   63.49    9.20
  -1   7  -2   25.10    5.00
   1  -7  -2   28.90    5.50
  -1   7  -2   22.10    5.50
  -7  -1  -2   24.70    7.20
   7   1  -2   17.40    5.50
   1  -7   2   20.50    5.20
   1  -7   2   16.40    2.90
  -7  -1   2    8.80    5.80
   7   1   2   11.30    5.30
   0  -7  -2   10.60    1.70
   0   7  -2    8.50    4.50
   7   0  -2   14.70    5.90
  -7   0  -2   12.80    6.40
   0  -7  -2   17.20    5.00
  -7   0   2   19.50    6.60
   0  -7   2   14.90    5.40
   7   0   2   13.80    5.60
   1   7  -2 1031.80   70.69
   7  -1  -2  972.20   70.09
  -7   1  -2  935.41   70.39
  -1  -7  -2 1008.50   69.89
  -1  -7   2 1030.30   70.19
  -7   1   2  972.30   70.49
   7  -1   2 1008.50   70.19
   7  -2  -2  940.21   69.19
  -7   2  -2  957.00   69.79
   7  -2  -2  934.11   67.69
  -2  -7  -2  902.21   68.89
  -2  -7   2 1073.09   69.49
  -7   2   2 1028.20   69.99
   7  -2   2 1054.89   69.39
  -7   3  -2  206.38   18.20
  -3  -7  -2  197.88   17.30
   7  -3  -2  211.88   14.80
   7  -3  -2  224.18   17.60
  -3  -7   2  192.68   17.20
   7  -3   2  197.88   17.40
   3   7   2  190.98   15.70
  -7   3   2  189.08   18.60
   7  -4  -2    8.50    5.20
   4   7  -2    9.90    4.40
  -4  -7  -2    2.60    4.60
  -7   4  -2    1.70    6.30
  -7   4   2    9.10    6.20
   7  -4   2   -2.30    4.90
  -4  -7   2    8.40    5.10
   4   7   2   13.50    4.30
  -7   5  -2  140.59   14.90
  -5  -7  -2  178.28   14.60
  -5  -7  -2  158.68   14.80
   7  -5  -2  147.69   13.10
   5   7  -2  154.28   13.30
  -7   5   2  109.09   14.40
  -5  -7   2  127.49   13.80
  -5  -7   2  128.99   14.40
   7  -5   2  147.59   13.40
   5   7   2  111.39   12.60
  -6  -7  -2  219.88   18.10
   7  -6  -2  204.18   16.20
  -7   6  -2  215.38   18.70
   6   7  -2  214.28   17.50
   6   7   2  163.38   16.60
  -6  -7   2  180.18   17.60
  -7   6   2  179.78   19.20
   7  -6   2  180.28   16.30
  -6  -7   2  172.58   18.10
   7  -7  -2   75.39    9.00
   7   7  -2   83.59   11.10
  -7   7  -2   83.39   11.70
  -7  -7  -2   82.99   11.20
  -7   7   2   73.09   12.10
   7  -7   2   70.69    9.10
  -7  -7   2   87.69   12.10
   7   7   2   74.79   10.10
  -7  -7   2   87.39   11.80
  -7   8  -2  552.04   43.40
   8   7  -2  556.14   42.50
  -8  -7  -2  544.65   42.90
   8   7   2  572.64   42.50
  -8  -7   2  585.34   43.10
  -7   8   2  559.34   43.40
   8   6  -2   44.20    9.50
  -6   8  -2   45.30    9.70
  -8  -6  -2   42.40    9.80
   8   6   2   35.50    8.80
  -6   8   2   50.59    9.60
  -8  -6   2   48.50    9.90
  -5   8  -2  229.28   22.30
   8   5  -2  232.38   21.90
  -8  -5  -2  269.37   23.60
   8   5   2  284.57   22.50
  -8  -5   2  272.87   23.10
  -5   8   2  292.97   23.50
  -8  -4  -2  310.67   25.80
   8   4  -2  322.07   25.20
  -4   8  -2  328.37   24.70
  -8  -4   2  314.17   25.60
   8   4   2  286.57   24.50
   4  -8   2  280.47   22.40
  -4   8   2  288.37   25.00
  -3   8  -2  606.94   43.60
   8   3  -2  554.34   44.00
  -8  -3  -2  573.54   44.50
  -3   8  -2  590.54   42.50
   3  -8   2  599.24   41.40
  -8  -3   2  594.34   44.40
   8   3   2  620.94   44.30
  -3   8   2  637.04   44.10
  -3   8   2  592.44   42.30
  -2   8  -2  584.04   41.90
   8   2  -2  565.74   42.60
  -2   8  -2  569.44   41.50
  -8  -2  -2  556.54   42.90
  -2   8   2  563.74   41.40
  -2   8   2  587.34   42.40
  -8  -2   2  593.54   43.00
   2  -8   2  560.04   39.80
   8   2   2  596.24   43.00
   2  -8   2  586.54   42.40
  -1   8  -2  655.83   43.60
  -1   8  -2  643.24   43.10
   8   1  -2  659.33   44.50
  -8  -1  -2  611.84   44.50
  -8  -1   2  585.44   44.30
   8   1   2  530.45   43.90
   1  -8   2  575.44   41.20
   1  -8   2  519.05   43.20
   0  -8  -2  180.18   16.40
   0   8  -2  174.98   15.00
   8   0  -2  158.78   14.70
  -8   0  -2  162.78   15.60
  -8   0   2  117.39   14.70
   0  -8   2  154.88   14.40
   8   0   2  145.89   14.50
   0  -8   2  136.89   11.40
  -1  -8  -2  289.17   24.60
   8  -1  -2  319.47   25.10
   1   8  -2  302.47   25.50
  -8   1  -2  273.57   25.40
  -8   1   2  317.77   25.80
   8  -1   2  362.86   25.90
  -1  -8   2  342.87   25.20
   8  -2  -2   89.69    9.60
   8  -2  -2  112.49   12.30
  -8   2  -2  112.19   13.00
  -2  -8  -2  102.69   14.20
   8  -2   2  113.79   12.20
  -2  -8   2  122.29   12.60
  -8   2   2  115.99   13.70
   8  -3  -2  499.65   39.30
  -8   3  -2  500.65   40.20
  -3  -8   2  566.94   39.90
   8  -3   2  557.74   39.50
  -8   3   2  526.75   40.50
   8  -4  -2  158.08   15.30
  -8   4  -2  141.99   16.50
   8  -4   2  168.88   15.60
  -4  -8   2  163.88   15.90
   4   8   2  154.68   13.80
  -8   4   2  177.88   17.00
  -8   5  -2  253.07   22.90
   8  -5  -2  294.27   21.30
   5   8  -2  273.37   20.90
   8  -5   2  216.68   20.90
  -5  -8   2  251.77   22.30
  -8   5   2  239.58   23.60
   5   8   2  258.57   20.60
   6   8  -2  318.37   26.80
   8  -6  -2  326.97   26.40
  -8   6  -2  340.57   29.30
  -6  -8  -2  327.97   28.10
  -8   6   2  347.97   29.00
   8  -6   2  361.66   26.90
  -6  -8   2  351.16   27.80
   6   8   2  367.26   26.90
  -8   7  -2  599.04   46.70
   8  -7  -2  599.34   44.30
  -7  -8  -2  634.64   46.60
   7   8  -2  613.34   45.50
   7   8   2  589.04   45.20
  -7  -8   2  639.44   46.20
   8  -7   2  625.74   44.70
  -8   7   2  599.44   46.90
  -8   8  -2  253.87   24.10
   8   8  -2  247.18   22.10
  -8  -8  -2  243.78   22.30
  -8   8   2  242.98   23.20
  -8  -8   2  226.18   22.20
   8   8   2  220.68   21.50
  -8   9  -2   33.20   11.20
   9   8  -2   28.40    9.80
  -9  -8  -2   35.60   10.40
   9   8   2   25.20    9.50
  -8   9   2   35.00   11.50
  -9  -8   2   29.00    9.00
   9   7  -2  249.48   22.50
  -9  -7  -2  241.18   22.70
  -7   9  -2  248.28   23.30
  -7   9   2  209.98   22.50
  -9  -7   2  247.18   23.10
   9   7   2  234.98   22.20
   9   6  -2   22.40    8.00
  -6   9  -2   19.10    7.80
  -9  -6  -2   19.80    8.20
  -6   9   2   14.20    7.80
  -9  -6   2    6.80    8.30
   9   6   2    2.20    7.50
   9   5  -2   17.50    7.30
  -5   9  -2   11.10    7.20
  -9  -5  -2   11.30    7.60
  -5   9   2   13.40    7.10
   9   5   2    7.30    7.00
  -9  -5   2    5.10    7.90
  -9  -4  -2   23.50    8.20
   9   4  -2   22.10    7.80
  -4   9  -2   21.00    7.50
  -9  -4   2    4.20    8.00
   9   4   2    9.00    7.60
  -4   9   2   15.90    6.90
  -3   9  -2  190.58   16.00
   9   3  -2  171.78   16.40
  -9  -3  -2  177.78   17.40
  -9  -3   2  165.38   17.80
   9   3   2  111.69   15.40
  -3   9   2  143.69   15.90
  -2   9  -2   72.79    9.10
  -2   9  -2   76.09    9.30
   9   2  -2   66.89   10.20
  -9  -2  -2   68.39   11.60
  -2   9   2   60.49    9.70
   9   2   2   49.40    9.50
  -2   9   2   57.59    8.40
  -9  -2   2   66.89   11.50
  -1   9  -2   76.49    9.30
  -1   9  -2   62.69    9.30
  -9  -1  -2   70.49   11.10
   9   1  -2   45.20    9.50
  -9  -1   2   63.49   10.90
  -1   9   2   57.99    8.90
   9   1   2   66.09   10.50
  -1   9   2   69.79    9.70
  -9   0  -2  410.26   32.20
   9   0  -2  428.26   31.40
   0   9  -2  401.76   30.80
  -9   0   2  324.87   31.40
   9  -1  -2  398.06   29.10
   1   9  -2  398.76   31.20
  -9   1  -2  395.46   31.90
   9  -1  -2  376.76   30.50
   9  -1   2  372.96   30.30
  -9   1   2  366.36   31.10
   9  -2  -2   99.99   10.70
   9  -2  -2  111.49   13.00
   2   9  -2  106.79   13.70
  -9   2  -2  108.89   14.20
  -9   2   2   71.89   12.30
   9  -2   2   85.09   12.20
   3   9  -2   81.79   12.90
  -9   3  -2   69.89   12.70
   9  -3  -2   86.49   11.60
  -9   3   2   89.99   12.90
   9  -3   2   91.69   11.90
   9  -4  -2   67.29   10.10
  -9   4  -2   87.39   12.40
   9  -4   2   59.29   10.10
  -9   4   2   63.99   11.60
  -9   5  -2  362.56   29.80
   9  -5  -2  325.07   27.40
   9  -5   2  327.17   27.60
  -9   5   2  354.66   29.80
   5   9   2  361.06   26.70
   9  -6  -2   19.60    7.00
  -9   6  -2   21.00   10.20
   9  -6   2   20.40    7.10
   6   9   2   18.00    6.50
  -9   6   2    0.10    8.40
   9  -7  -2   43.00   11.40
   7   9  -2   32.40    8.40
  -9   7  -2   47.20   11.00
   9  -7   2   26.20    7.30
  -9   7   2   11.50    9.30
   7   9   2   29.40    8.20
   8   9  -2  250.37   22.20
  -8  -9  -2  274.27   24.00
  -9   8  -2  270.27   25.20
   8   9   2  208.68   21.50
  -9   8   2  221.68   24.80
  -8  -9   2  217.18   22.50
   9   9  -2  105.89   15.20
   9   9  -2  133.49   20.20
  -9   9  -2  126.39   17.20
  -9  -9  -2  118.29   16.10
   9   9   2  139.99   16.20
  -9  -9   2  145.29   17.30
  -9   9   2  121.29   17.20
  -9  10  -2  120.29   17.90
 -10  -9  -2  149.39   19.00
  10   9  -2  149.49   21.30
  10   9  -2  147.49   17.60
 -10  -9   2  141.59   18.50
  10   9   2  143.89   17.30
  -9  10   2  129.49   19.40
 -10  -8  -2   29.20   10.90
  10   8  -2   44.30   13.60
  10   8  -2    8.40    8.60
  -8  10  -2   31.40   11.20
  -8  10   2   17.70   10.00
 -10  -8   2   30.70    9.80
  10   8   2   33.00   10.50
  10   7  -2   59.29   12.00
  -7  10  -2   48.70   10.90
 -10  -7  -2   47.80   12.60
  10   7   2   60.39   11.90
 -10  -7   2   57.19   11.20
  -7  10   2   69.19   13.10
  -6  10  -2  416.16   35.50
 -10  -6  -2  457.25   36.20
  10   6  -2  457.05   36.20
  10   6   2  423.66   35.10
 -10  -6   2  447.16   36.30
  -6  10   2  437.86   35.50
 -10  -5  -2  256.67   23.30
  -5  10  -2  260.27   22.00
  10   5  -2  237.88   22.00
  -5  10   2  221.88   22.20
  10   5   2  179.38   21.00
 -10  -5   2  231.88   22.70
  10   4  -2  388.96   32.90
  -4  10  -2  423.86   32.60
 -10  -4  -2  419.06   34.40
  10   4   2  395.16   33.00
 -10  -4   2  419.56   34.20
  -4  10   2  409.66   33.20
 -10  -3  -2   32.30    9.60
  10   3  -2   42.50    9.50
  -3  10  -2   28.60    8.10
  -3  10   2   23.20    8.50
  10   3   2   32.20    8.60
 -10  -3   2   45.20   10.90
 -10  -2  -2   83.79   13.10
  -2  10  -2  106.39   12.10
  -2  10  -2   90.79   11.60
  10   2  -2   72.29   12.10
  10   2   2   92.89   12.70
  -2  10   2  100.69   12.40
 -10  -2   2   91.89   13.50
  -1  10  -2   37.90    8.30
 -10  -1  -2   49.30   10.50
  10   1  -2   49.99   10.10
  -1  10  -2   31.90    7.50
  -1  10   2   11.80    7.40
  10   1   2   22.60    8.30
  -1  10   2    9.90    7.10
 -10  -1   2   25.30   10.30
  10   0  -2    4.90    5.90
 -10   0  -2   13.40    8.50
   0  10  -2   17.00    7.40
  10   0  -2   26.20    9.10
 -10   0   2   23.70    8.90
  10   0   2   28.80    9.30
   0  10   2   22.90    8.00
 -10   1  -2  286.87   25.40
  10  -1  -2  276.57   22.60
   1  10  -2  283.87   24.70
  10  -1  -2  287.57   24.80
  10  -1   2  256.47   23.90
 -10   1   2  265.07   25.80
   2  10  -2  275.77   25.50
  10  -2  -2  297.07   24.80
 -10   2  -2  290.77   26.30
  10  -2   2  300.97   25.10
 -10   2   2  285.97   26.90
  10  -3  -2  223.38   20.30
   3  10  -2  238.88   22.30
 -10   3  -2  196.18   21.80
  10  -3   2  224.48   20.50
 -10   3   2  226.08   22.30
 -10   4  -2  299.37   27.80
   4  10  -2  296.27   27.10
  10  -4  -2  294.57   25.10
 -10   4   2  290.37   27.90
  10  -4   2  289.27   25.20
 -10   5  -2   63.99   12.40
  10  -5  -2   49.00    9.50
   5  10  -2   73.39   14.20
 -10   5   2   38.50   11.50
  10  -5   2   49.30    9.70
   6  10  -2   42.10   11.80
  10  -6  -2   29.70    8.30
 -10   6  -2   26.60   10.60
 -10   6   2   20.70   10.50
  10  -6   2   21.90    8.10
 -10   7  -2  533.85   45.40
   7  10  -2  475.65   46.10
  10  -7   2  575.54   42.20
 -10   7   2  652.03   45.80
   8  10  -2  184.38   24.00
 -10   8  -2  194.38   22.50
 -10   8   2  172.48   21.40
   9  10  -2  160.78   22.20
   9  10  -2  157.98   17.80
 -10   9  -2  166.18   21.00
 -10   9   2  109.29   19.50
  10  10  -2   43.00   12.20
 -10  10  -2   37.20   13.90
 -10 -10  -2   54.19   13.60
  10  10  -2   31.70   15.10
 -10  10   2   81.49   16.20
 -10 -10   2   59.39   13.60
  11  10  -2   21.00   11.30
 -11 -10  -2    3.50   11.70
  11  10  -2   10.80   14.10
 -10  11  -2   18.90   13.20
 -11 -10   2   36.00   12.90
 -10  11   2   11.70   13.10
  11   9  -2   23.50   11.10
  11   9  -2   34.80   15.60
  -9  11  -2   10.70   10.70
 -11  -9  -2   22.80   10.60
  -9  11   2   16.30   12.90
  11   9   2   32.80   11.20
 -11  -9   2   31.60   11.80
  11   8  -2  148.49   22.10
  -8  11  -2  153.48   19.90
  11   8  -2  158.88   19.90
 -11  -8  -2  165.18   21.00
  -8  11   2  164.08   20.80
 -11  -8   2  166.98   20.30
  11   8   2  178.48   20.10
 -11  -7  -2   88.79   15.20
  11   7  -2   65.09   12.60
  -7  11  -2   68.19   13.40
  11   7  -2   73.39   15.90
 -11  -7   2   72.09   13.80
  -7  11   2   72.09   14.50
  11   7   2   79.59   13.10
  11   6  -2  112.19   16.70
 -11  -6  -2  120.19   16.70
  -6  11  -2  105.59   15.10
  -6  11   2  138.49   16.50
 -11  -6   2  141.19   16.90
  11   6   2  125.29   16.00
  11   5  -2   52.89   11.10
 -11  -5  -2   44.00   11.10
  -5  11  -2   45.80   10.40
  11   5   2   33.40   11.10
 -11  -5   2   58.69   12.30
  -5  11   2   47.90   10.60
  11   4  -2  501.85   39.10
 -11  -4  -2  477.05   39.60
  -4  11  -2  470.85   37.50
  -4  11   2  470.85   38.20
 -11  -4   2  494.95   38.90
  11   4   2  460.55   38.20
 -11  -3  -2  240.58   23.50
  -3  11  -2  243.28   21.40
  11   3  -2  245.08   22.60
  -3  11   2  238.28   21.40
  11   3   2  218.88   23.50
 -11  -3   2  204.08   22.70
 -11  -2  -2  149.39   18.60
  11   2  -2  139.29   17.50
  -2  11  -2  173.58   16.50
  11   2   2  154.48   17.60
  -2  11   2  156.28   16.70
 -11  -2   2  103.99   16.40
 -11  -1  -2  233.78   24.30
  -1  11  -2  271.37   21.20
  11   1  -2  261.07   22.00
  -1  11  -2  238.68   22.00
  11   1  -2  220.68   22.90
  -1  11   2  221.78   21.30
  11   1   2  215.38   22.10
  -1  11   2  232.28   23.60
 -11  -1   2  207.78   23.00
   0  11  -2   50.49    9.20
   0  11  -2   57.89   10.80
  11   0  -2   63.59   11.20
 -11   0  -2   47.10   11.70
  11   0  -2   53.29    9.60
  11   0   2   32.30    9.90
 -11   0   2   38.40   11.40
   0  11   2   51.39   10.40
  11  -1  -2   76.99   12.80
 -11   1  -2   95.49   14.30
   1  11  -2   83.39   13.40
 -11   1   2  120.49   15.60
  11  -1   2   64.69   12.30
   1  11   2   96.89   13.70
   2  11  -2   32.00   10.70
  11  -2  -2   43.50   10.90
 -11   2  -2   52.39   12.90
 -11   2   2   45.00   11.60
  11  -2   2   53.39   11.20
 -11   3  -2   98.49   15.40
  11  -3  -2   94.49   13.40
   3  11  -2  110.39   16.40
  11  -3   2  110.19   14.70
 -11   3   2  110.49   16.10
   4  11  -2  681.23   49.50
 -11   4  -2  615.54   49.10
  11  -4  -2  681.13   47.30
  11  -4   2  567.24   46.30
 -11   4   2  537.65   48.00
   5  11  -2  206.68   22.80
 -11   5  -2  193.88   22.30
  11  -5  -2  189.78   19.40
 -11   5   2  161.08   21.20
  11  -5   2  184.88   19.70
  11  -6  -2  232.18   23.10
 -11   6  -2  272.17   27.40
   6  11  -2  249.58   26.90
 -11   6   2  257.57   27.50
  11  -6   2  253.67   23.60
 -11   7  -2  269.87   28.40
   7  11  -2  270.97   30.00
 -11   7   2  261.37   28.60
   8  11  -2   18.40   13.00
 -11   8  -2    9.50   13.00
 -11   8   2   27.00   13.90
   9  11  -2  206.28   26.20
 -11   9  -2  151.08   21.40
 -11   9   2  171.08   22.50
  10  11  -2   31.20   15.10
 -11  10  -2   -3.20   12.40
 -11  10   2    2.90   13.30
 -11  11  -2  125.99   19.50
  11  11  -2  102.59   21.60
 -11  11   2  128.09   21.10
  11  11   2  142.49   23.60
 -12 -10  -2   -0.10   12.90
  12  10  -2   30.20   15.50
 -10  12  -2   31.00   13.70
  12  10  -2   27.20   12.80
  12  10   2   32.00   15.90
 -10  12   2   46.70   15.70
  12   9  -2   99.39   20.00
  -9  12  -2  132.89   19.20
 -12  -9  -2  117.69   18.70
  12   9  -2   95.19   15.80
 -12  -9   2  113.39   17.90
  -9  12   2   91.69   18.20
  12   9   2   94.19   16.50
  12   8  -2    9.90   13.40
  -8  12  -2    4.10   11.60
 -12  -8  -2   28.10   11.80
  12   8  -2   24.10   11.50
 -12  -8   2   42.50   13.70
  12   8   2   63.09   13.30
  -8  12   2   35.70   13.10
 -12  -7  -2   50.99   13.50
  12   7  -2   21.00   10.60
  -7  12  -2   33.30   11.70
  12   7  -2   50.39   15.60
 -12  -7   2   52.79   13.30
  -7  12   2   53.39   13.70
  12   7   2   38.40   12.70
  12   6  -2  182.68   23.30
  -6  12  -2  171.98   20.30
  12   6  -2  169.18   20.60
 -12  -6  -2  168.48   22.10
  -6  12   2  206.18   22.00
  12   6   2  159.88   20.20
 -12  -6   2  230.68   23.20
 -12  -5  -2   49.70   12.90
  -5  12  -2   30.00   10.40
  12   5  -2   43.60   11.80
  12   5  -2   27.10   12.00
  -5  12   2   69.79   12.30
 -12  -5   2   67.99   12.80
  12   5   2   52.79   12.20
 -12  -4  -2   57.49   13.30
  12   4  -2   83.59   14.70
  12   4  -2   84.79   14.60
  -4  12  -2   91.89   13.20
  12   4   2   77.09   14.40
 -12  -4   2   76.99   14.80
  -4  12   2   60.69   12.60
  12   3  -2   14.50    9.40
  12   3  -2   15.70   10.00
 -12  -3  -2   18.90   11.40
  -3  12  -2   12.50    8.50
  12   3   2   18.20    9.70
 -12  -3   2   28.30   10.90
  -3  12   2   -2.60    8.30
 -12  -2  -2  148.99   18.60
  12   2  -2  117.69   16.20
  -2  12  -2  135.79   15.50
  12   2  -2  134.69   18.10
  -2  12   2  137.49   16.40
  12   2   2  144.39   18.30
 -12  -2   2  123.49   17.60
 -12  -1  -2   90.99   16.80
  -1  12  -2  125.69   14.30
  12   1  -2  132.59   17.00
  12   1   2  120.49   16.50
  -1  12   2  107.49   14.50
 -12  -1   2  101.19   17.30
   0  12  -2   41.30    9.10
  12   0  -2   40.20   10.90
 -12   0  -2   47.20   13.20
   0  12  -2   40.50   10.40
   0  12   2   46.30   10.80
   0  12   2   34.80    9.70
  12   0   2   39.10   11.00
 -12   0   2   36.60   11.80
 -12   1  -2  117.99   17.90
  12  -1  -2  157.58   18.70
   1  12  -2  129.99   17.40
  12  -1   2  157.88   18.40
 -12   1   2  152.18   20.00
   1  12   2  143.99   18.10
  12  -2  -2  108.89   16.20
   2  12  -2  118.99   17.20
 -12   2  -2  117.29   18.40
 -12   2   2  115.39   18.40
   2  12   2  117.89   17.00
  12  -2   2  121.09   16.30
   3  12  -2   33.10   11.00
  12  -3  -2   25.00    9.70
 -12   3  -2   16.80   11.20
  12  -3   2   28.00   10.60
 -12   3   2   22.50   11.40
   3  12   2   13.60    9.70
   4  12  -2   56.59   14.90
 -12   4  -2   72.19   16.60
  12  -4  -2   83.19   13.90
 -12   4   2  124.69   18.60
  12  -4   2  127.69   15.40
 -12   5  -2   77.19   16.80
   5  12  -2   83.19   15.90
  12  -5  -2   61.29   12.50
  12  -5   2   84.49   12.60
 -12   5   2   92.09   17.50
 -12   6  -2  176.68   22.60
  12  -6  -2  158.38   19.00
   6  12  -2  203.88   25.00
 -12   6   2  225.28   24.90
  12  -6   2  205.28   20.30
   7  12  -2    7.80   13.40
 -12   7  -2    8.30   13.30
 -12   7   2   20.80   14.10
   8  12  -2   34.30   14.80
 -12   8  -2   29.60   14.80
 -12   8   2   27.80   13.30
 -12   9  -2    4.50   12.20
   9  12  -2    2.60   13.30
   9  12   2   22.40   14.20
 -12   9   2   10.00   14.50
 -12  10  -2   14.60   14.50
  10  12  -2   69.59   18.70
  10  12   2   59.69   16.90
 -12  10   2   34.60   16.40
  13   9  -2   10.50   10.70
  -9  13  -2    4.70   18.80
 -13  -9  -2    9.30   12.50
  13   9  -2    9.90   16.00
  13   9   2  -18.80   10.50
  13   9   2   -6.50   14.70
  -9  13   2    7.30   13.30
 -13  -9   2   23.80   12.70
  -8  13  -2  126.49   20.40
 -13  -8  -2  114.49   18.70
  13   8  -2  115.69   22.00
  13   8  -2   74.69   15.80
  13   8   2   84.59   16.20
 -13  -8   2   85.99   16.70
  -8  13   2  106.89   18.50
  -7  13  -2   10.60   11.20
  13   7  -2   -7.70   12.20
 -13  -7  -2    8.80   12.00
  13   7  -2    4.00   11.30
  13   7   2   -8.30    9.40
 -13  -7   2   22.90   12.40
  -7  13   2   13.70   11.80
 -13  -6  -2   23.70   13.20
  -6  13  -2   45.00   12.40
  13   6  -2   26.50   13.90
  13   6  -2   22.20   12.30
  13   6   2   49.10   13.80
 -13  -6   2   50.59   13.90
  -6  13   2   47.70   13.10
  -5  13  -2    3.60    9.40
  13   5  -2  -15.00    9.10
  13   5  -2    1.50   12.00
 -13  -5  -2    5.20    9.90
  -5  13   2   11.70   10.90
 -13  -5   2   24.80   10.80
  13   5   2   23.80   11.00
  13   4  -2  143.09   19.10
  13   4  -2  141.09   20.40
 -13  -4  -2  166.98   21.20
  -4  13  -2  147.99   18.60
 -13  -4   2  120.69   18.70
  13   4   2  206.58   21.90
  -4  13   2  130.19   18.00
  13   3  -2  117.39   17.90
  -3  13  -2  126.29   23.20
  13   3  -2  126.29   18.50
 -13  -3  -2  135.69   19.80
  13   3   2  149.49   18.80
 -13  -3   2  138.99   19.70
  -3  13   2  147.99   17.70
  13   2  -2   29.40   12.10
 -13  -2  -2   48.60   13.40
 -13  -2   2   48.60   12.90
  -2  13   2   28.70   10.30
  13   2   2   39.40   12.80
  13   1  -2  292.17   26.40
 -13  -1  -2  254.07   28.20
 -13  -1   2  261.17   26.90
  -1  13   2  251.17   24.50
  13   1   2  258.57   27.20
  13   0  -2   24.50   11.00
 -13   0  -2   12.90   11.40
   0  13   2   36.10   10.00
  13   0   2   14.40   10.10
 -13   0   2   31.10   13.70
  13  -1  -2   50.89   12.90
   1  13  -2   42.40   12.00
 -13   1  -2   68.89   15.30
  13  -1   2   50.49   12.80
 -13   1   2   20.80   13.50
   1  13   2   33.20   11.30
 -13   2  -2   12.40   11.50
  13  -2  -2   25.50   11.60
   2  13  -2   49.30   12.90
  13  -2   2   39.10   11.10
 -13   2   2   13.40   11.90
   2  13   2    6.80   11.00
   3  13  -2  110.69   17.40
  13  -3  -2  148.69   17.00
 -13   3  -2  143.29   19.60
 -13   3   2   70.39   17.00
  13  -3   2  122.19   17.10
   3  13   2  101.59   18.10
 -13   4  -2  -12.00   10.90
   4  13  -2   20.90   12.50
  13  -4  -2   12.00   10.70
 -13   4   2    6.80   12.20
   4  13   2   17.20   12.40
  13  -4   2    7.10   10.10
   5  13  -2   22.60   12.20
  13  -5  -2   17.60   10.50
 -13   5  -2   16.90   14.30
 -13   5   2   42.40   14.40
  13  -5   2   37.00   11.30
   5  13   2   48.10   15.00
 -13   6  -2   65.59   17.30
   6  13  -2   91.49   17.90
   6  13   2  103.89   18.20
  13  -6   2  106.49   14.90
 -13   6   2   89.29   17.80
   7  13  -2   20.00   13.50
 -13   7  -2    6.60   12.80
   7  13   2    7.40   14.00
 -13   7   2    3.90   14.30
   8  13  -2   22.70   14.70
 -13   8  -2    7.40   13.20
   8  13   2   32.10   14.50
 -13   8   2   34.90   16.30
 -13   9  -2   12.20   15.70
   9  13  -2   16.30   14.50
 -13   9   2   24.40   16.10
   9  13   2   10.90   15.90
  14   7  -2   72.79   19.10
 -14  -7  -2   79.19   16.10
  14   7  -2   60.69   16.30
 -14  -7   2   70.69   16.10
  -7  14   2   91.29   17.10
  14   7   2   64.89   16.30
  14   7   2   82.19   19.60
  14   6  -2   24.50   11.70
 -14  -6  -2   32.20   14.80
  14   6  -2   20.00   15.20
 -14  -6   2   28.40   13.90
  14   6   2   16.00   13.10
  14   6   2   10.00   12.90
  -6  14   2   14.90   11.80
  14   5  -2   16.20   12.80
 -14  -5  -2   21.00   13.30
  14   5  -2   18.70   13.10
  14   5   2   10.70   11.20
 -14  -5   2   20.50   12.90
  -5  14   2   15.80   11.40
  14   4  -2   48.60   14.20
  14   4  -2   26.50   12.60
 -14  -4  -2   23.10   13.40
  14   4   2   29.60   12.10
 -14  -4   2   30.70   12.70
  -4  14   2   34.30   11.80
 -14  -3  -2   12.70   13.40
  14   3  -2   18.80   12.70
 -14  -3   2   24.00   12.50
  14   3   2    2.60   12.40
  -3  14   2   21.00   10.50
 -14  -2  -2   33.00   13.20
  14   2  -2   28.30   12.20
  -2  14   2   26.00   10.70
 -14  -2   2   25.20   12.50
  14   2   2   39.10   13.50
 -14  -1  -2   39.90   13.20
  14   1  -2   38.00   13.20
 -14  -1   2   36.10   13.90
  -1  14   2   26.10   10.50
  14   1   2   32.20   12.20
 -14   0  -2   50.69   14.50
  14   0  -2   58.89   14.80
   0  14   2   54.19   11.80
  14   0   2   35.00   14.00
 -14   0   2   60.49   15.50
  14  -1  -2   84.79   15.50
 -14   1  -2   92.19   18.70
  14  -1   2  111.89   16.60
   1  14   2   95.59   17.40
 -14   1   2   97.69   17.60
  14  -2  -2   62.99   14.60
 -14   2  -2   59.89   16.00
   2  14  -2   62.89   14.90
   2  14   2   59.69   14.90
 -14   2   2   41.90   14.50
  14  -2   2   47.00   12.90
   3  14  -2   88.09   16.80
 -14   3  -2   89.59   19.20
  14  -3  -2   91.99   15.60
  14  -3   2  105.39   17.10
   3  14   2   99.69   18.00
 -14   3   2   92.89   19.50
   4  14  -2   18.10   13.30
 -14   4  -2  -18.10   13.20
  14  -4  -2    8.30   11.10
  14  -4   2    6.80   11.00
   4  14   2    7.60   12.90
 -14   4   2    5.10   14.80
  14  -5  -2   76.59   14.90
 -14   5  -2   81.49   18.40
   5  14  -2   85.59   19.20
   5  14   2   90.99   18.30
  14  -5   2  113.19   16.70
 -14   5   2  102.49   19.30
   6  14  -2   57.69   17.50
 -14   6  -2   38.10   16.60
 -14   6   2   31.50   16.80
   6  14   2   40.10   16.80
   7  14  -2   62.69   17.60
 -14   7  -2   89.19   18.50
 -14   7   2   79.89   18.70
   7  14   2   78.39   20.40
  15   5  -2   86.09   18.00
 -15  -5  -2  111.39   18.80
 -15  -5   2   94.69   18.30
  15   5   2   89.69   18.20
 -15  -4  -2   26.20   14.30
  15   4  -2  -11.40   10.40
  15   4   2    5.90   12.70
 -15  -4   2   23.70   13.90
 -15  -3  -2  111.49   19.70
  15   3  -2  108.09   18.60
  15   3   2  138.59   20.00
 -15  -3   2  123.49   19.70
  15   2  -2   61.99   15.90
 -15  -2  -2  105.69   18.50
 -15  -2   2  107.79   20.00
  15   2   2   92.09   18.20
 -15  -1  -2  128.19   21.50
  15   1  -2  163.98   20.60
  15   1   2   98.69   18.10
 -15  -1   2  105.59   20.60
  15   0  -2   33.80   13.60
 -15   0  -2   17.60   13.30
  15   0   2   29.60   12.70
 -15   0   2   18.40   13.20
 -15   1  -2   16.60   13.40
  15  -1  -2   14.30   11.50
  15  -1   2   16.60   12.80
 -15   1   2   -2.30   12.40
 -15   2  -2  174.08   24.90
  15  -2  -2  149.49   21.20
 -15   2   2  183.68   24.40
  15  -2   2  183.08   22.30
  15  -3  -2  124.69   18.70
 -15   3  -2   92.09   21.10
   3  15  -2  125.69   21.40
 -15   3   2  116.39   20.70
  15  -3   2  131.19   19.50
   4  15  -2   12.20   14.10
  15  -4  -2    6.90   11.30
 -15   4  -2    7.90   15.80
   4  15   2   21.40   14.40
  15  -4   2   18.30   12.90
 -15   4   2   14.60   16.50
  15  -5  -2   13.10   11.60
   5  15  -2   23.10   15.90
 -15   5  -2   30.50   17.70
  15  -5   2   23.20   12.50
 -15   5   2   12.60   17.00
   5  15   2   58.09   17.20
   0   0  -3    1.00    0.80
   1   0  -3 1666.33  116.19
   1   0  -3 1810.92  116.29
   0   1  -3 1646.74  116.29
  -1   0  -3 1878.51  116.29
  -1   0  -3 1576.24  116.29
   0  -1  -3 1786.52  116.29
   0  -1   3 1914.51  116.19
   0   1   3 1631.04  115.99
   1   0   3 1421.76  116.09
   0   1   3 1617.44  115.99
   1   0   3 1874.11  116.19
  -1  -1  -3  378.26   23.50
  -1   1  -3  377.76   23.30
   1  -1  -3  367.56   23.10
   1  -1  -3  361.66   23.10
   1   1  -3  371.56   23.70
  -1   1  -3  364.96   23.30
   1  -1   3  281.07   23.30
   1   1   3  297.87   23.20
  -1  -1   3  309.47   23.10
  -1   1   3  301.77   23.00
   1  -1   3  292.97   23.20
  -1   1   3  287.27   23.30
   2   1  -3 2269.57  154.28
  -1   2  -3 2286.07  153.78
   1  -2  -3 2327.07  153.38
  -1   2  -3 2397.66  153.98
   2   1  -3 2234.68  154.08
  -2  -1  -3 2385.06  154.28
  -2  -1   3 2243.18  153.98
   2   1   3 2200.08  154.08
  -1   2   3 2141.99  153.78
   1  -2   3 2202.08  153.78
   1  -2   3 2227.98  154.08
   2   0  -3  592.04   47.60
   0   2  -3  598.54   47.80
  -2   0  -3  589.64   47.80
   0  -2   3  776.02   47.90
   2   0   3  757.82   47.90
  -2   0   3  738.83   47.90
   0   2   3  745.23   47.60
   0   2   3  751.22   47.10
  -1  -2  -3 1920.61  134.39
   2  -1  -3 2034.80  133.99
   2  -1  -3 1992.70  134.19
  -2   1  -3 1988.30  134.39
  -2   1  -3 2034.80  134.19
   1   2  -3 1981.30  134.69
   2  -1   3 1860.41  134.39
  -1  -2   3 2040.20  134.09
   1   2   3 2027.90  134.09
   2  -1   3 1997.50  134.39
  -2   1   3 1901.81  134.49
  -1  -2   3 1897.81  134.39
  -2  -2  -3  518.05   36.60
  -2   2  -3  517.95   35.90
  -2   2  -3  520.95   36.30
   2  -2  -3  499.45   35.50
   2  -2  -3  528.25   35.90
   2   2  -3  493.05   36.20
   2   2   3  523.25   36.30
   2  -2   3  516.95   36.50
   2  -2   3  518.45   36.10
  -2   2   3  515.15   36.20
  -2   2   3  529.45   36.60
  -2  -2   3  542.95   36.20
  -3  -2  -3  285.07   18.70
  -2   3  -3  303.87   18.30
   3   2  -3  297.97   18.50
   2  -3  -3  295.27   17.30
  -3  -2   3  209.18   17.90
   3   2   3  217.38   18.20
   2  -3   3  212.18   18.20
   2  -3   3  218.48   17.50
  -2   3   3  215.58   18.20
  -2   3   3  203.58   17.80
  -1   3  -3  272.67   19.40
   1  -3  -3  237.08   20.30
  -3  -1  -3  270.07   19.90
   3   1  -3  268.17   19.70
  -1   3  -3  264.57   19.30
   3   1   3  267.97   19.90
  -3  -1   3  275.17   19.70
   1  -3   3  269.67   19.00
   1  -3   3  275.67   19.80
  -1   3   3  281.37   19.40
   3   0  -3 3038.30  217.08
   3   0  -3 2933.91  217.08
   0   3  -3 3258.17  217.38
  -3   0  -3 3120.19  217.38
   0  -3   3 3376.86  217.28
   3   0   3 3388.16  217.38
  -3   0   3 3207.18  217.28
   0   3   3 3175.38  217.08
   0   3   3 3259.07  216.28
  -3   1  -3 1779.72  120.19
   3  -1  -3 1904.91  119.59
   3  -1  -3 1852.61  119.99
   1   3  -3 1813.32  120.49
   1   3   3 1716.63  119.39
  -1  -3   3 1684.33  119.99
  -3   1   3 1652.93  120.19
   3  -1   3 1647.44  119.99
   3  -2  -3  327.37   23.00
   2   3  -3  344.07   24.00
  -2  -3  -3  361.26   24.50
  -3   2  -3  354.66   23.60
  -3   2  -3  350.06   24.40
  -2  -3  -3  366.16   24.30
   3  -2  -3  350.76   23.90
   2   3   3  320.57   23.80
  -3   2   3  329.67   24.50
   3  -2   3  317.57   24.10
   3  -2   3  325.27   24.40
  -2  -3   3  313.97   24.20
  -3   2   3  302.27   24.00
  -2  -3   3  325.67   23.90
  -3   3  -3 1725.43  121.59
  -3   3  -3 1712.93  120.69
   3  -3  -3 1761.82  120.99
   3  -3  -3 1726.13  121.49
   3   3  -3 1682.23  121.39
  -3  -3  -3 1704.23  121.69
   3   3   3 1875.91  121.49
   3  -3   3 1750.22  121.79
   3  -3   3 1826.82  121.29
  -3   3   3 1851.31  121.99
  -3   3   3 1842.72  121.49
  -3  -3   3 1852.21  121.49
   3  -4  -3  237.88   19.20
   3  -4  -3  237.98   18.40
  -4  -3  -3  227.18   19.70
   4   3  -3  236.88   19.40
  -3   4  -3  239.18   19.50
  -3   4  -3  242.78   18.30
  -3   4   3  272.37   19.90
   4   3   3  275.67   19.50
  -3   4   3  263.37   19.40
  -3   4   3  253.97   17.70
   3  -4   3  280.27   20.00
  -4  -3   3  282.37   19.70
   3  -4   3  284.87   18.90
  -4  -2  -3   62.79    8.20
   2  -4  -3   70.99    6.20
   2  -4  -3   69.29    7.80
  -2   4  -3   64.79    7.70
  -2   4  -3   70.59    7.20
   4   2  -3   67.89    8.20
  -4  -2   3   91.39    8.50
   2  -4   3  103.79    8.80
  -2   4   3  106.09    9.00
   4   2   3   96.19    8.80
   2  -4   3   94.69    7.20
  -2   4   3  102.29    8.10
   1  -4  -3 1426.56  109.89
   4   1  -3 1653.93  110.39
  -1   4  -3 1668.53  109.89
  -4  -1  -3 1685.93  110.59
  -1   4  -3 1694.73  110.19
  -4  -1   3 1605.34  110.39
   1  -4   3 1626.24  110.29
   1  -4   3 1599.94  109.49
   4   1   3 1561.34  110.39
  -1   4   3 1561.24  110.09
  -4   0  -3  779.82   57.09
   0   4  -3  777.22   56.89
   4   0  -3  734.23   56.79
   4   0   3  845.42   57.09
   0   4   3  844.02   57.39
   0  -4   3  880.21   57.09
  -4   0   3  869.51   57.19
   4  -1  -3 1841.12  123.09
   1   4  -3 1856.71  123.59
  -4   1  -3 1790.52  123.29
   4  -1  -3 1763.72  122.49
  -1  -4   3 1793.42  123.19
  -4   1   3 1757.02  123.39
   4  -1   3 1770.72  123.09
   1   4   3 1810.22  122.19
  -2  -4  -3  379.16   22.90
   4  -2  -3  360.86   22.70
  -4   2  -3  349.96   23.30
   4  -2   3  275.07   22.30
  -2  -4   3  280.57   22.10
  -4   2   3  286.47   22.50
  -2  -4   3  291.97   22.80
   4  -2   3  278.87   22.80
  -4   2   3  282.67   22.90
   2   4   3  293.37   21.80
  -4   3  -3  333.87   25.70
   3   4  -3  327.87   24.90
   4  -3  -3  328.27   24.90
  -3  -4  -3  326.57   25.40
  -4   3  -3  334.87   24.00
  -3  -4  -3  342.77   25.50
   4  -3   3  372.26   25.60
  -3  -4   3  346.67   25.10
   4  -3   3  341.67   25.00
   3   4   3  363.16   24.90
  -3  -4   3  356.36   25.70
  -4   3   3  359.86   26.20
  -4   3   3  336.07   25.90
   4   4  -3  208.18   16.80
   4  -4  -3  160.28   16.00
  -4   4  -3  208.18   15.20
  -4   4  -3  213.18   17.30
  -4  -4  -3  216.28   17.30
   4  -4  -3  208.58   16.00
   4   4   3  215.98   16.60
  -4  -4   3  237.58   17.10
   4  -4   3  235.28   16.50
  -4   4   3  221.08   17.40
   4  -4   3  218.18   17.30
  -4   5  -3  896.01   68.69
  -4   5  -3  978.60   70.39
  -5  -4  -3  931.71   70.49
   4  -5  -3  929.41   69.09
   5   4  -3  926.61   70.19
  -5  -4   3 1116.79   70.49
   5   4   3 1059.59   70.39
  -4   5   3 1062.89   70.79
   4  -5   3 1122.69   70.89
   4  -5   3 1064.49   69.49
   5   3  -3 1052.59   74.39
   3  -5  -3 1150.78   72.99
  -3   5  -3 1138.49   74.39
  -5  -3  -3 1072.99   74.79
  -3   5  -3 1119.49   73.39
   3  -5   3 1046.00   73.39
   3  -5   3 1061.69   74.49
  -5  -3   3 1080.59   74.59
  -3   5   3 1020.90   74.49
   5   3   3 1000.50   74.29
  -3   5   3  990.40   72.89
   5   2  -3  173.18   14.10
  -5  -2  -3  170.48   14.80
   2  -5  -3  177.08   11.60
  -2   5  -3  161.48   13.10
  -2   5  -3  172.68   13.60
  -5  -2   3  155.68   14.30
  -2   5   3  142.59   13.80
   2  -5   3  166.28   14.20
   2  -5   3  173.78   12.50
   5   2   3  138.69   13.80
  -1   5  -3 1527.85   96.19
  -1   5  -3 1526.05   95.89
   5   1  -3 1510.55   96.59
  -5  -1  -3 1422.36   96.69
  -5  -1   3 1252.87   96.29
   1  -5   3 1315.17   95.09
   5   1   3 1254.77   96.29
   1  -5   3 1351.36   96.29
  -5   0  -3 1329.87   91.29
   0   5  -3 1352.06   90.99
   5   0  -3 1320.17   90.89
  -5   0   3 1243.58   90.99
   5   0   3 1314.67   90.99
   0  -5   3 1326.87   90.89
   5  -1  -3 1278.77   86.29
  -5   1  -3 1282.47   87.29
   5  -1  -3 1277.37   86.99
  -1  -5  -3 1224.38   86.69
   1   5  -3 1291.27   87.49
  -5   1   3 1194.48   87.19
  -1  -5   3 1274.97   86.99
   5  -1   3 1236.38   87.09
   1   5   3 1241.88   85.59
  -2  -5  -3  653.63   46.80
  -5   2  -3  620.74   47.30
   5  -2  -3  609.94   45.50
   5  -2  -3  606.94   46.60
  -5   2   3  687.23   47.40
   5  -2   3  723.33   47.00
  -2  -5   3  698.93   47.10
   2   5   3  703.33   45.90
   3   5  -3   15.00    3.90
  -3  -5  -3   15.90    4.70
  -5   3  -3    8.00    4.80
   5  -3  -3    8.50    4.20
  -3  -5  -3   11.70    5.00
  -3  -5   3    7.80    4.40
  -3  -5   3   11.40    4.10
   5  -3   3    7.10    4.40
   5  -3   3    9.80    4.80
   3   5   3   10.70    3.60
  -5   3   3    8.80    4.80
   4   5  -3   74.19    8.00
  -4  -5  -3   59.99    8.30
  -4  -5  -3   56.49    8.00
  -5   4  -3   79.19    9.20
   5  -4  -3   76.99    7.70
   5  -4   3   68.39    7.70
   4   5   3   77.09    7.80
   5  -4   3   68.29    8.30
  -5   4   3   62.79    9.20
  -4  -5   3   75.69    8.40
  -4  -5   3   63.09    8.40
  -5   5  -3   71.79    5.20
  -5   5  -3   72.69    9.10
   5   5  -3   82.69    8.60
  -5  -5  -3   84.79    9.50
   5  -5  -3   67.99    7.10
   5  -5  -3   34.60    6.40
  -5   5   3   52.49    8.30
   5  -5   3   62.39    8.60
   5  -5   3   57.29    7.20
   5   5   3   52.89    7.20
  -5  -5   3   54.19    7.80
  -5  -5   3   45.60    7.90
  -6  -5  -3  189.08   15.50
   6   5  -3  195.58   15.40
  -5   6  -3  204.08   15.90
   5  -6  -3  202.98   13.30
   5  -6   3  142.89   13.40
   5  -6   3  124.79   14.70
  -6  -5   3  137.19   14.80
  -5   6   3  127.79   14.90
   6   5   3  147.59   14.60
   4  -6  -3  160.98   13.80
  -4   6  -3  157.18   13.80
   6   4  -3  144.19   15.40
  -4   6  -3  159.98   15.90
  -6  -4  -3  161.08   16.60
  -4   6   3  202.38   13.20
   6   4   3  208.28   16.10
  -6  -4   3  234.58   16.90
   4  -6   3  217.28   14.70
  -4   6   3  192.68   16.40
   4  -6   3  235.78   16.90
   6   3  -3   58.79    7.50
  -6  -3  -3   60.69    8.10
   3  -6  -3   56.89    4.60
  -3   6  -3   57.39    5.90
  -3   6  -3   51.19    7.00
  -3   6   3   38.00    6.80
  -3   6   3   39.30    5.00
   3  -6   3   40.90    5.20
  -6  -3   3   39.80    7.10
   3  -6   3   45.40    7.20
   6   3   3   40.50    7.40
  -2   6  -3   17.40    4.40
   6   2  -3   20.40    5.40
  -2   6  -3   25.00    4.80
  -6  -2  -3   30.50    6.50
   2  -6   3   23.10    3.50
   2  -6   3   17.80    5.50
  -2   6   3   24.60    5.30
   6   2   3   18.00    5.40
  -6  -2   3   29.20    6.80
  -6  -1  -3  399.06   30.40
   6   1  -3  413.26   30.30
  -1   6  -3  402.86   29.70
  -1   6  -3  394.06   29.10
  -6  -1   3  381.46   30.20
   1  -6   3  415.16   28.20
   1  -6   3  400.76   29.80
   6   1   3  411.06   30.10
   0   6  -3  117.29   12.10
   6   0  -3  122.69   12.40
  -6   0  -3  137.99   13.30
   0  -6   3  154.98   12.60
   6   0   3  153.48   13.00
  -6   0   3  147.89   13.20
  -1  -6  -3  163.68   13.20
  -6   1  -3  153.98   14.20
   6  -1  -3  163.08   12.30
   1   6  -3  175.08   14.10
   6  -1  -3  164.08   13.40
  -1  -6   3  118.99   13.10
  -6   1   3  132.89   13.80
   6  -1   3  123.19   13.00
  -2  -6  -3 1723.63  115.89
   6  -2  -3 1603.24  115.79
   6  -2  -3 1688.13  114.59
  -6   2  -3 1694.23  116.39
   6  -2   3 1648.34  115.99
   2   6   3 1683.43  114.59
  -6   2   3 1655.83  116.49
  -2  -6   3 1731.43  116.09
  -6   3  -3  449.95   31.70
   6  -3  -3  411.66   28.40
   6  -3  -3  466.75   30.70
  -3  -6  -3  446.06   30.80
   3   6   3  371.76   29.40
  -3  -6   3  382.86   30.70
  -6   3   3  398.06   31.50
   6  -3   3  387.26   30.50
   6  -4  -3  508.05   37.50
   4   6  -3  461.05   37.30
  -4  -6  -3  497.55   38.20
  -6   4  -3  457.25   38.50
  -4  -6  -3  466.75   38.20
   6  -4   3  591.14   38.80
   6  -4   3  569.24   38.00
   4   6   3  546.25   37.40
  -4  -6   3  575.54   38.70
  -4  -6   3  560.34   37.90
  -6   4   3  512.35   38.80
  -5  -6  -3   43.80    8.00
   5   6  -3   35.10    6.70
  -5  -6  -3   45.40    7.50
   6  -5  -3   43.70    6.00
  -6   5  -3   42.10    7.50
  -5  -6   3   25.70    6.60
   6  -5   3   44.50    7.80
  -6   5   3   35.00    7.60
  -5  -6   3   42.60    7.70
   5   6   3   37.70    6.10
   6  -5   3   33.30    6.30
  -6  -6  -3  344.67   26.50
   6  -6  -3  323.87   24.50
  -6  -6  -3  341.17   26.40
  -6   6  -3  343.37   26.70
   6   6  -3  318.67   25.70
  -6  -6   3  330.27   26.60
   6   6   3  304.17   25.40
  -6   6   3  314.77   26.60
  -6  -6   3  319.47   26.00
   6  -6   3  343.87   25.00
  -7  -6  -3   61.79   10.70
  -6   7  -3   65.99   10.40
   7   6  -3   70.69    9.50
   6  -7  -3   71.19    7.60
  -7  -6   3   69.49   10.10
  -6   7   3   71.69   11.20
   6  -7   3   80.29    8.60
   7   6   3   62.39    9.20
  -5   7  -3   40.10    8.30
   5  -7  -3   60.29    6.10
   7   5  -3   57.59    8.70
  -7  -5  -3   68.19   10.40
   7   5   3   50.59    8.60
  -7  -5   3   51.49    8.80
  -5   7   3   63.99   10.00
   5  -7   3   53.69    6.80
  -4   7  -3  577.04   39.20
   4  -7  -3  597.34   38.70
  -7  -4  -3  596.44   41.70
  -4   7  -3  577.34   41.00
   7   4  -3  603.64   41.20
   4  -7   3  504.05   39.10
   7   4   3  545.35   40.90
  -7  -4   3  535.55   41.30
  -4   7   3  478.95   40.90
   4  -7   3  550.54   41.10
  -3   7  -3  103.99   10.00
  -7  -3  -3   96.99   12.50
  -3   7  -3  111.49   11.40
   7   3  -3   85.69   11.20
   3  -7   3  124.99   12.20
   3  -7   3  114.29    9.20
   7   3   3  116.69   12.40
  -3   7   3  100.79    9.50
  -3   7   3  102.69   11.80
  -7  -3   3  128.89   12.20
  -2   7  -3  338.77   27.30
  -7  -2  -3  352.96   28.70
  -2   7  -3  354.36   27.60
   7   2  -3  328.87   28.10
   2  -7   3  401.26   26.30
   7   2   3  361.76   28.40
  -7  -2   3  383.06   28.70
  -2   7   3  410.36   28.40
   2  -7   3  396.56   28.50
  -1   7  -3  349.96   24.30
   7   1  -3  339.17   25.30
  -7  -1  -3  368.06   26.00
  -1   7  -3  354.76   25.00
   7   1   3  298.17   25.00
  -7  -1   3  286.47   25.20
   1  -7   3  301.87   24.80
   1  -7   3  294.97   22.80
   7   0  -3  395.16   30.70
   0  -7  -3  403.06   30.10
  -7   0  -3  402.76   31.20
   0   7  -3  406.06   30.70
   0  -7   3  405.36   30.60
  -7   0   3  394.16   31.00
   7   0   3  446.06   31.00
  -1  -7  -3   12.70    4.80
   7  -1  -3   10.00    3.90
  -7   1  -3    8.50    6.20
   1   7  -3   20.10    6.30
   7  -1  -3    8.00    5.30
   7  -1   3    1.70    4.70
  -7   1   3    5.50    6.00
  -1  -7   3    4.00    5.00
   7  -2  -3   30.50    5.00
  -7   2  -3   29.20    7.30
  -2  -7  -3   42.80    7.10
   2   7  -3   44.50    7.90
   7  -2  -3   41.10    7.30
   2   7   3   56.19    5.40
  -2  -7   3   49.90    7.40
   7  -2   3   57.49    8.30
  -7   2   3   63.39    8.70
   7  -3  -3  143.19   13.80
  -3  -7  -3  156.48   14.40
   7  -3  -3  141.39   11.50
  -7   3  -3  155.58   15.20
  -7   3   3  166.98   16.20
   3   7   3  176.68   13.00
  -3  -7   3  165.08   14.90
   7  -3   3  169.08   14.30
  -4  -7  -3   47.00    7.40
  -7   4  -3   71.59    9.40
   7  -4  -3   54.79    7.50
   4   7   3   30.90    5.80
  -7   4   3   35.70    8.00
   7  -4   3   36.60    7.20
  -4  -7   3   36.20    7.50
  -5  -7  -3  445.86   33.50
  -5  -7  -3  488.75   36.40
   7  -5  -3  419.06   32.50
   5   7  -3  449.46   32.70
  -7   5  -3  447.36   34.00
   5   7   3  417.76   32.30
   7  -5   3  416.86   32.60
  -5  -7   3  432.96   33.60
  -7   5   3  439.16   34.60
  -5  -7   3  448.76   33.10
   6   7  -3  198.58   18.60
  -7   6  -3  210.08   19.80
   7  -6  -3  202.58   17.70
  -6  -7  -3  192.48   19.10
  -7   6   3  209.98   20.10
  -6  -7   3  242.88   19.30
  -6  -7   3  227.68   20.00
   7  -6   3  242.48   18.30
   6   7   3  228.18   18.60
  -7  -7  -3  133.89   15.30
  -7   7  -3  129.09   15.00
   7  -7  -3  131.59   12.10
   7   7  -3  142.49   14.80
  -7  -7   3  144.89   15.00
  -7   7   3  109.79   14.80
   7   7   3  115.09   13.50
  -7  -7   3  158.98   16.10
   7  -7   3  118.99   12.70
  -8  -7  -3  134.19   17.10
   8   7  -3  133.69   16.70
  -7   8  -3  153.28   17.60
   8   7   3  214.58   17.60
  -7   8   3  195.48   18.60
  -8  -7   3  189.58   18.20
  -6   8  -3   19.00    7.90
   8   6  -3   22.70    7.30
  -8  -6  -3   17.90    7.60
   8   6   3   28.20    8.00
  -8  -6   3   30.00    8.70
  -6   8   3   26.00    9.00
   8   5  -3  456.35   32.80
  -8  -5  -3  420.66   33.30
  -5   8  -3  443.56   32.40
  -8  -5   3  389.26   32.00
  -5   8   3  438.06   32.70
   5  -8   3  369.26   29.70
   8   5   3  400.86   32.00
   8   4  -3  134.09   14.40
  -4   8  -3  165.28   14.80
  -8  -4  -3  160.58   16.40
   4  -8   3  135.09   11.90
  -4   8   3  142.79   15.50
   8   4   3  158.28   14.90
  -8  -4   3  137.09   15.60
   8   3  -3    5.40    5.80
  -8  -3  -3   10.30    6.80
  -3   8  -3   16.80    6.10
  -3   8  -3    6.40    4.40
  -8  -3   3   10.20    6.60
  -3   8   3   13.80    4.30
   3  -8   3   13.20    3.40
   8   3   3   14.80    6.30
  -3   8   3   22.00    6.90
  -8  -2  -3  166.08   17.40
  -2   8  -3  160.58   14.90
   8   2  -3  185.28   16.80
  -2   8  -3  163.18   15.10
  -8  -2   3  187.08   17.50
   8   2   3  174.68   16.20
   2  -8   3  173.48   15.90
  -2   8   3  184.38   15.80
   2  -8   3  166.58   12.90
  -1   8  -3  270.67   21.80
  -8  -1  -3  241.58   23.10
   8   1  -3  245.38   22.50
  -1   8  -3  273.97   22.30
   1  -8   3  306.87   22.80
   1  -8   3  295.07   20.00
   8   1   3  269.47   22.80
  -8  -1   3  303.17   24.00
   8   0  -3  376.46   29.00
  -8   0  -3  315.07   28.80
   0   8  -3  361.96   28.30
   0  -8   3  408.76   28.60
   0  -8   3  384.26   26.10
   8   0   3  342.87   28.60
  -8   0   3  363.26   29.10
   8  -1  -3  305.77   23.10
  -8   1  -3  306.97   25.70
   1   8  -3  346.47   25.40
   8  -1  -3  308.07   24.30
  -1  -8   3  313.97   24.40
  -8   1   3  269.27   24.70
   8  -1   3  265.37   24.00
   8  -2  -3  538.25   38.40
   2   8  -3  611.44   41.80
  -8   2  -3  563.74   41.00
   8  -2  -3  569.14   40.30
  -2  -8   3  528.65   40.20
  -8   2   3  495.85   40.80
   8  -2   3  490.75   40.10
  -8   3  -3  174.78   18.00
   3   8  -3  196.58   18.60
   8  -3  -3  188.48   16.70
  -3  -8   3  195.68   17.70
  -8   3   3  183.88   18.30
   8  -3   3  218.88   17.70
   3   8   3  178.08   14.80
  -8   4  -3  145.39   16.20
   8  -4  -3  151.68   14.80
  -4  -8   3  151.38   15.60
  -8   4   3  153.48   17.20
   8  -4   3  154.18   15.10
   4   8   3  158.28   13.50
  -8   5  -3  207.08   17.20
   8  -5  -3  166.38   14.70
   5   8   3  143.39   13.60
  -5  -8   3  121.59   14.80
   8  -5   3  137.09   14.30
  -8   5   3  110.79   15.60
   8  -6  -3   61.19    8.40
  -8   6  -3   43.20   10.60
   6   8  -3   48.60    8.60
   8  -6   3   44.90    8.20
   6   8   3   46.80    8.20
  -6  -8   3   47.40    9.10
  -8   6   3   55.89   10.60
  -8   7  -3   41.10   11.00
   8  -7  -3   55.59    8.50
  -7  -8  -3   43.20   10.40
   7   8  -3   41.70    9.10
   8  -7   3   63.69    9.00
  -7  -8   3   70.09   10.80
   7   8   3   61.99    9.70
  -8   7   3   70.89   12.00
  -8  -8  -3   98.59   13.60
   8   8  -3  114.59   13.40
  -8   8  -3  101.59   13.80
  -8   8   3   76.49   14.30
  -8  -8   3   86.59   12.90
   8   8   3   80.39   12.20
   9   8  -3  309.67   29.60
   9   8  -3  277.57   25.50
  -9  -8  -3  310.67   27.40
  -8   9  -3  265.47   27.20
   9   8   3  310.47   26.30
  -9  -8   3  292.67   26.50
  -8   9   3  298.67   28.00
   9   7  -3  134.59   16.50
  -7   9  -3  155.38   18.20
  -9  -7  -3  164.08   18.70
  -7   9   3  153.48   18.30
  -9  -7   3  193.78   18.70
   9   7   3  166.08   17.60
  -9  -6  -3  556.44   45.10
  -6   9  -3  617.94   44.70
   9   6  -3  647.34   45.10
  -6   9   3  566.64   44.70
  -9  -6   3  532.55   44.50
   9   6   3  592.14   44.20
  -9  -5  -3   47.20   10.00
  -5   9  -3   44.10    9.20
   9   5  -3   48.90   10.20
   9   5   3   31.40    9.20
  -9  -5   3   35.60    8.80
  -5   9   3   42.80    9.30
  -4   9  -3   47.80    9.20
  -9  -4  -3   51.99   10.20
   9   4  -3   43.60    9.10
  -9  -4   3   68.49   11.00
  -4   9   3   50.99    9.30
   9   4   3   45.10    9.10
   9   3  -3  174.68   17.60
  -9  -3  -3  173.78   18.40
  -3   9  -3  197.58   17.10
   9   3   3  164.88   18.00
  -9  -3   3  194.78   19.20
  -3   9   3  183.78   17.30
  -2   9  -3  208.58   16.20
  -9  -2  -3  183.18   17.90
  -2   9  -3  201.08   16.40
   9   2  -3  204.58   17.40
  -9  -2   3  155.98   17.80
  -2   9   3  151.18   16.60
  -2   9   3  148.99   15.30
   9   2   3  133.39   16.70
  -1   9  -3  139.39   14.40
   9   1  -3  153.28   15.20
  -1   9  -3  154.68   13.80
  -9  -1  -3  150.88   16.00
  -9  -1   3  120.39   15.30
   9   1   3  130.89   15.20
   9   0  -3  298.77   24.70
   9   0  -3  323.17   26.00
   0   9  -3  308.27   25.80
  -9   0  -3  317.17   26.60
  -9   0   3  336.77   26.90
   9   0   3  309.87   25.80
   9  -1  -3   40.90    6.80
   9  -1  -3   46.50    9.40
   1   9  -3   42.70    9.00
  -9   1  -3   43.10    9.70
   9  -1   3   27.10    8.00
  -9   1   3   42.90    9.40
   9  -2  -3  229.18   20.90
  -9   2  -3  235.68   22.20
   2   9  -3  241.28   22.10
  -9   2   3  255.27   22.40
   9  -2   3  258.87   22.10
   3   9  -3   10.60    7.60
  -9   3  -3    4.20    7.50
   9  -3  -3    3.70    5.70
  -9   3   3    8.30    7.60
   9  -3   3    2.70    6.00
   4   9  -3  413.36   33.10
  -9   4  -3  381.36   31.50
   9  -4  -3  360.46   29.80
  -9   4   3  376.96   31.60
   9  -4   3  377.06   30.30
   9  -5  -3  184.48   16.80
  -9   5  -3  165.68   19.50
   5   9  -3  143.69   19.30
   5   9   3  197.38   15.80
  -9   5   3  165.58   19.10
   9  -5   3  182.48   17.30
  -9   6  -3  151.28   18.10
   6   9  -3  141.89   19.10
   9  -6  -3  146.09   15.20
   9  -6   3  153.98   16.00
  -9   6   3  189.18   18.90
   6   9   3  162.28   15.20
   7   9  -3  475.55   35.80
  -9   7  -3  460.25   38.30
   7   9  -3  438.26   39.00
   9  -7   3  469.55   35.50
   7   9   3  474.15   35.50
  -9   7   3  449.46   38.60
   8   9  -3   63.49   14.10
  -8  -9  -3   63.79   12.50
  -9   8  -3   53.89   12.10
   8   9  -3   68.59   11.50
   8   9   3   72.79   10.80
  -8  -9   3   50.59   11.10
  -9   8   3   56.39   13.50
   9   9  -3  221.68   22.50
   9   9  -3  232.98   26.20
  -9   9  -3  228.78   24.70
  -9  -9  -3  226.68   23.00
  -9   9   3  244.58   25.40
  -9  -9   3  216.58   22.70
   9   9   3  251.27   22.30
  10   9  -3   46.50   10.70
 -10  -9  -3   51.29   13.00
  10   9  -3   32.50   13.80
  -9  10  -3   50.39   13.40
 -10  -9   3   22.20   10.80
  10   9   3   36.00   10.40
  -9  10   3   15.90   12.20
 -10  -8  -3   16.80   10.10
  10   8  -3    2.90    8.20
  -8  10  -3   19.20   10.60
  10   8  -3   28.90   12.20
  10   8   3   14.30    9.50
 -10  -8   3   -1.40    8.60
  -8  10   3   -1.00    9.10
  10   7  -3   15.60   11.40
  10   7  -3   18.80    9.70
 -10  -7  -3   20.90   10.80
  -7  10  -3   11.50    9.80
 -10  -7   3   31.00    9.60
  -7  10   3   39.80   10.60
  10   7   3   30.80   10.00
  10   6  -3  203.18   21.40
  -6  10  -3  219.98   21.00
 -10  -6  -3  189.88   21.90
 -10  -6   3  203.28   21.50
  -6  10   3  202.38   20.70
  10   6   3  208.28   20.40
  10   5  -3  102.89   14.90
  -5  10  -3  131.19   14.80
 -10  -5  -3  127.49   16.50
  10   5   3  133.79   16.20
 -10  -5   3  114.19   15.00
  -5  10   3  135.39   16.10
 -10  -4  -3   95.09   14.00
  10   4  -3  102.89   13.70
  -4  10  -3   99.99   13.00
  -4  10   3  104.99   13.90
  10   4   3   96.59   13.30
 -10  -4   3  123.59   14.70
  -3  10  -3  219.48   22.60
  10   3  -3  256.77   24.30
 -10  -3  -3  274.67   24.90
 -10  -3   3  350.16   26.20
  -3  10   3  264.97   23.90
  10   3   3  301.87   24.40
  -2  10  -3  229.58   18.70
  10   2  -3  185.88   19.60
 -10  -2  -3  216.28   20.80
  -2  10  -3  221.48   18.60
  10   2   3  196.68   20.30
 -10  -2   3  194.98   20.40
  -2  10   3  178.48   19.10
  10   1  -3   67.89   10.40
  -1  10  -3   73.09   10.70
  10   1  -3   64.89   11.00
 -10  -1  -3   79.89   13.00
  -1  10  -3   80.69   10.00
 -10  -1   3   82.59   13.10
  -1  10   3   51.49    9.70
  10   1   3   67.89   11.90
  -1  10   3   65.69   10.10
  10   0  -3   20.00    8.60
   0  10  -3    3.70    6.60
 -10   0  -3    6.00    8.10
  10   0  -3    9.60    6.20
  10   0   3    1.90    7.00
 -10   0   3    5.80    9.20
  10  -1  -3   47.90    8.80
 -10   1  -3   49.50   11.00
  10  -1  -3   44.00   10.30
   1  10  -3   37.10    9.00
 -10   1   3   42.20   11.40
  10  -1   3   36.60    9.70
  10  -2  -3   13.60    7.50
 -10   2  -3    9.20    8.90
   2  10  -3   19.90    8.00
  10  -2   3   19.30    8.40
 -10   2   3   22.80    9.10
 -10   3  -3  188.68   20.90
   3  10  -3  214.78   21.80
  10  -3  -3  188.48   19.60
  10  -3   3  196.68   19.10
 -10   3   3  218.98   21.20
   4  10  -3  467.85   37.80
 -10   4  -3  443.66   36.30
  10  -4  -3  400.06   34.40
  10  -4   3  456.55   34.90
 -10   4   3  439.46   36.40
  10  -5  -3  261.77   23.90
   5  10  -3  294.87   27.30
 -10   5  -3  308.07   26.50
 -10   5   3  269.87   27.20
  10  -5   3  261.07   23.90
  10  -6  -3   11.30    7.30
   6  10  -3   17.70   11.40
 -10   6  -3   13.40   10.50
 -10   6   3   18.70   10.20
  10  -6   3   10.10    7.00
 -10   7  -3   21.70   10.70
   7  10  -3   21.70   11.40
  10  -7   3   19.20    7.60
 -10   7   3   16.80   10.60
   8  10  -3    4.80   12.20
 -10   8  -3   -0.10   11.10
 -10   8   3   13.50   10.60
 -10   9  -3  154.98   19.90
   9  10  -3  164.48   23.20
 -10   9   3  156.68   21.40
  10  10  -3   22.90   15.90
  10  10  -3   44.50   11.50
 -10  10  -3   37.40   12.30
 -10 -10   3   25.30   11.30
 -10  10   3   41.70   13.10
  11  10  -3   27.00   15.10
 -10  11  -3   39.30   14.10
  11  10  -3   29.60   12.00
 -11 -10  -3   29.80   13.40
 -10  11   3   21.20   12.70
  -9  11  -3   56.19   14.70
  11   9  -3   68.99   14.20
 -11  -9  -3   85.99   15.00
  11   9  -3   56.89   16.70
  -9  11   3   58.09   14.20
 -11  -9   3   74.49   14.50
  11   9   3   63.19   12.10
 -11  -8  -3   78.09   15.00
  -8  11  -3   52.09   13.30
  11   8  -3   60.99   12.30
  11   8  -3   55.09   15.50
  -8  11   3   37.90   13.40
 -11  -8   3   76.09   13.50
  11   8   3   62.59   13.20
 -11  -7  -3   55.69   12.60
  11   7  -3   53.29   14.00
  11   7  -3   54.39   11.60
  -7  11  -3   56.19   12.50
 -11  -7   3   21.10   11.20
  11   7   3   26.40   10.00
  -7  11   3   29.30   12.20
  11   6  -3  130.29   17.80
  11   6  -3  112.19   19.30
  -6  11  -3  113.99   16.70
 -11  -6  -3  103.19   17.60
  11   6   3  165.38   18.00
  -6  11   3  190.28   18.40
 -11  -6   3  166.28   18.70
  -5  11  -3   35.90    9.80
 -11  -5  -3   25.50   10.90
  11   5  -3   22.50   10.60
  11   5  -3   40.40   10.80
  11   5   3   38.30   11.20
  -5  11   3   22.90    9.30
 -11  -5   3   26.20    9.70
 -11  -4  -3  159.78   20.40
  11   4  -3  207.78   22.50
  11   4  -3  185.28   21.10
  -4  11  -3  170.08   19.10
 -11  -4   3  247.78   22.70
  11   4   3  215.08   20.60
  -4  11   3  213.08   20.90
  -3  11  -3  193.88   18.70
  11   3  -3  180.68   20.70
 -11  -3  -3  205.38   21.00
  11   3  -3  225.48   21.90
  -3  11   3  193.08   19.80
  11   3   3  159.08   20.10
 -11  -3   3  190.08   21.10
 -11  -2  -3   -0.70    9.80
  11   2  -3    5.40    7.80
  11   2  -3   -5.80    7.20
  -2  11  -3    3.90    6.50
  11   2   3    6.90    8.40
 -11  -2   3   -3.70    9.60
  -2  11   3   13.00    8.20
  11   1  -3  214.18   21.00
  -1  11  -3  238.18   20.20
 -11  -1  -3  240.48   22.90
  -1  11  -3  233.88   21.00
  11   1  -3  254.97   22.30
  -1  11   3  204.18   20.60
 -11  -1   3  234.68   23.00
  11   1   3  186.98   21.10
  11   0  -3   58.29   11.70
 -11   0  -3   45.70   11.50
   0  11  -3   56.69    9.20
   0  11  -3   61.09   10.90
   0  11   3   51.69   10.20
  11   0   3   34.40   10.20
 -11   0   3   40.50   11.40
  11  -1  -3   33.20   10.40
   1  11  -3   32.10    9.70
 -11   1  -3   28.90   10.70
  11  -1   3   24.00   10.10
 -11   1   3   34.60   10.80
 -11   2  -3  161.08   18.90
   2  11  -3  155.28   18.50
  11  -2  -3  147.79   17.60
  11  -2   3  150.28   17.30
 -11   2   3  136.39   18.30
 -11   3  -3  137.79   17.80
  11  -3  -3  146.19   16.00
   3  11  -3  127.99   17.00
 -11   3   3  112.39   16.70
  11  -3   3  119.99   15.40
  11  -4  -3   86.89   13.00
 -11   4  -3   82.39   14.50
   4  11  -3   98.89   15.80
 -11   4   3   57.49   13.70
  11  -4   3   97.49   13.70
  11  -5  -3  142.09   16.40
 -11   5  -3  157.48   20.40
   5  11  -3  133.59   19.40
 -11   5   3  142.39   19.20
  11  -5   3  150.18   16.80
 -11   6  -3  410.86   36.60
   6  11  -3  425.66   39.10
  11  -6  -3  431.26   34.00
  11  -6   3  424.26   34.50
 -11   6   3  450.25   38.40
   7  11  -3   80.89   17.20
 -11   7  -3   65.39   14.30
 -11   7   3   57.29   15.60
  11  -7   3   73.39   13.10
 -11   8  -3  253.47   28.70
   8  11  -3  278.17   29.90
 -11   8   3  280.97   29.40
 -11   9  -3   40.70   14.30
   9  11  -3   16.10   13.20
 -11   9   3   60.19   15.80
 -11  10  -3   20.60   14.10
  10  11  -3   21.10   15.90
 -11  10   3   32.00   15.10
  11  11  -3    4.40   16.00
 -11  11  -3    3.40   13.00
 -11  11   3  -12.30   13.50
  12  10  -3   15.20   15.90
  12  10  -3   30.90   12.20
 -12 -10  -3   -2.40   12.90
 -10  12  -3    7.50   13.30
 -10  12   3   -3.10   13.50
  12   9  -3  225.78   29.40
 -12  -9  -3  228.88   26.70
  12   9  -3  231.08   26.20
  -9  12  -3  225.28   26.40
 -12  -9   3  265.37   26.50
  12   9   3  283.17   25.90
  -9  12   3  242.68   27.80
  -8  12  -3    4.30   10.60
  12   8  -3    1.30   10.90
 -12  -8  -3   13.20   10.90
  12   8  -3   27.60   13.90
  12   8   3   15.90   11.40
 -12  -8   3  -12.50   10.30
  -8  12   3    3.90   11.90
 -12  -7  -3  156.28   19.30
  12   7  -3  162.68   19.50
  12   7  -3  138.59   22.10
  -7  12  -3  151.98   18.90
  -7  12   3  129.19   19.00
  12   7   3  112.19   17.70
 -12  -7   3   99.59   17.70
  -6  12  -3  100.39   15.10
 -12  -6  -3  103.69   16.20
  12   6  -3   92.79   15.90
  12   6  -3   88.79   17.40
 -12  -6   3  119.79   17.20
  12   6   3   89.79   15.70
  -6  12   3   77.69   15.20
  12   5  -3   41.90   11.90
  12   5  -3   43.00   14.30
 -12  -5  -3   48.80   12.40
  -5  12  -3   71.09   12.10
  12   5   3   30.70   12.20
  -5  12   3   48.30   11.20
 -12  -5   3   43.40   12.40
  12   4  -3  211.38   23.80
 -12  -4  -3  214.28   23.40
  12   4  -3  202.98   24.70
  -4  12  -3  212.78   21.70
 -12  -4   3  258.67   24.10
  12   4   3  246.08   24.70
  -4  12   3  242.48   22.40
  12   3  -3  105.09   15.60
  12   3  -3   63.69   12.80
  -3  12  -3  101.39   13.00
 -12  -3  -3   57.19   13.70
 -12  -3   3   67.69   14.90
  12   3   3   66.19   13.90
  -3  12   3   74.09   13.10
  12   2  -3   30.80   11.20
 -12  -2  -3   31.80   12.30
  -2  12  -3   38.90    9.20
  12   2  -3   23.90   10.00
 -12  -2   3   29.30   12.10
  12   2   3   18.70   10.70
  -2  12   3   22.90    9.10
  -1  12  -3  137.09   15.50
 -12  -1  -3  124.79   18.50
  12   1  -3  121.79   17.10
  -1  12   3  151.28   16.70
 -12  -1   3  129.79   18.70
  12   1   3  167.78   19.00
  12   0  -3   92.09   15.20
   0  12  -3   92.09   13.90
   0  12  -3  102.99   12.50
 -12   0  -3  107.79   17.00
 -12   0   3   91.59   16.80
  12   0   3  101.69   14.70
   0  12   3   78.09   14.00
  12  -1  -3   44.30   11.10
 -12   1  -3   49.60   13.20
   1  12  -3   68.59   12.90
  12  -1   3   66.19   13.10
 -12   1   3   52.49   13.30
   1  12   3   54.69   11.50
   2  12  -3  152.28   18.70
  12  -2  -3  156.38   17.60
 -12   2  -3  131.99   19.70
 -12   2   3  128.59   18.60
   2  12   3  130.49   18.00
  12  -2   3  158.98   17.90
 -12   3  -3   62.99   14.30
  12  -3  -3   71.29   13.50
   3  12  -3   59.89   14.30
 -12   3   3   88.49   16.50
  12  -3   3   88.79   14.30
 -12   4  -3   71.79   16.00
  12  -4  -3   62.19   12.20
   4  12  -3   60.69   13.60
 -12   4   3   54.69   14.10
  12  -4   3   55.49   11.70
   5  12  -3   94.79   16.90
  12  -5  -3   87.09   12.70
 -12   5  -3   77.19   16.50
  12  -5   3   48.80   12.40
 -12   5   3   50.49   14.60
 -12   6  -3   46.40   14.00
  12  -6  -3   56.29   11.40
   6  12  -3   92.39   17.20
 -12   6   3   60.29   16.10
  12  -6   3   33.30   10.50
   7  12  -3  117.09   19.50
 -12   7  -3  145.39   20.80
 -12   7   3   90.49   17.90
 -12   8  -3  130.69   20.20
   8  12  -3  120.19   21.40
 -12   8   3   76.09   17.60
 -12   9  -3    1.80   11.60
   9  12  -3   -1.80   14.20
 -12   9   3    2.70   13.80
  10  12  -3   49.40   16.80
 -12  10  -3   41.90   16.10
 -12  10   3   53.09   16.20
  10  12   3   64.69   18.80
  13   8  -3   64.89   15.00
 -13  -8  -3   23.60   13.40
  13   8  -3   52.09   17.10
 -13  -8   3    2.40   12.40
  -8  13   3    5.10   10.90
  13   8   3    4.70   11.80
  13   7  -3  227.38   25.50
 -13  -7  -3  281.47   27.90
  13   7  -3  203.58   27.70
 -13  -7   3  246.78   26.70
  -7  13   3  228.98   26.70
  13   7   3  235.38   26.30
 -13  -6  -3   33.20   12.70
  13   6  -3   62.79   13.80
  13   6  -3   35.70   14.10
  -6  13   3   33.20   12.50
 -13  -6   3   41.50   13.20
  13   6   3   46.70   13.30
 -13  -5  -3   28.80   13.20
  13   5  -3   30.60   11.80
  13   5  -3   24.50   13.20
 -13  -5   3   48.30   12.60
  -5  13   3   42.60   12.50
  13   5   3   23.90   12.50
  13   4  -3   87.49   14.90
  13   4  -3   62.49   14.00
 -13  -4  -3   77.79   14.70
 -13  -4   3   61.89   14.10
  -4  13   3   59.59   13.40
  13   4   3   55.49   13.30
  13   3  -3   34.50   12.60
 -13  -3  -3   27.00   12.00
  13   3  -3   35.50   11.50
 -13  -3   3   36.90   12.30
  -3  13   3   44.10   11.60
  13   3   3   31.50   11.50
  13   2  -3   73.39   14.20
 -13  -2  -3   53.29   13.80
  13   2   3   70.69   13.60
  -2  13   3   63.99   12.80
 -13  -2   3   46.70   14.20
 -13  -1  -3   55.79   14.50
  13   1  -3   56.89   12.60
  -1  13   3   27.30   10.30
  13   1   3   28.10   11.00
 -13  -1   3   37.50   13.80
  13   0  -3  159.68   19.80
 -13   0  -3  179.58   21.50
  13   0   3  179.38   21.20
   0  13   3  161.58   18.40
 -13   0   3  155.98   21.00
 -13   1  -3   46.60   14.60
  13  -1  -3   54.19   13.10
   1  13  -3   50.89   12.80
 -13   1   3   52.99   13.90
  13  -1   3   42.30   12.70
   1  13   3   28.80   11.70
  13  -2  -3  148.19   18.80
 -13   2  -3  121.29   18.80
   2  13  -3  142.29   19.10
   2  13   3  114.19   18.20
 -13   2   3  130.99   19.30
  13  -2   3  114.19   17.30
  13  -3  -3  127.09   18.30
   3  13  -3  135.09   19.30
 -13   3  -3  138.69   20.40
  13  -3   3  171.58   19.80
   3  13   3  164.28   20.90
 -13   3   3  149.29   21.50
  13  -4  -3   70.89   14.10
 -13   4  -3   64.79   15.60
   4  13  -3   74.99   16.30
   4  13   3   86.19   15.90
  13  -4   3   99.99   15.10
 -13   4   3   45.70   14.50
 -13   5  -3  102.99   19.60
   5  13  -3  114.29   19.20
  13  -5  -3   96.89   15.00
   5  13   3  104.29   18.00
 -13   5   3  111.99   20.00
  13  -5   3   85.59   15.00
   6  13  -3   95.99   19.40
 -13   6  -3   97.89   19.00
 -13   6   3   93.49   19.50
  13  -6   3  100.49   15.20
   6  13   3  112.09   20.20
 -13   7  -3  154.68   22.50
   7  13  -3  166.08   24.20
 -13   7   3  151.28   21.80
   7  13   3   96.89   20.00
   8  13  -3  137.29   23.50
 -13   8  -3  130.39   20.80
   8  13   3  135.99   22.00
 -13   8   3  117.29   20.50
  14   7  -3   21.80   12.90
 -14  -7  -3   39.90   13.60
  14   7  -3   16.90   14.20
  14   7   3   43.30   14.70
 -14  -7   3   68.19   15.70
  -7  14   3   68.59   15.20
  14   6  -3   24.90   13.10
  14   6  -3   16.30   15.00
 -14  -6  -3   31.70   14.60
  -6  14   3   17.30   12.70
 -14  -6   3   48.00   14.60
  14   6   3   26.10   13.30
 -14  -5  -3   80.39   17.10
  14   5  -3   45.40   13.80
  14   5  -3   76.69   16.60
 -14  -5   3   59.79   15.20
  14   5   3   58.49   14.30
  -5  14   3   69.09   14.30
  14   4  -3   34.50   14.20
 -14  -4  -3   50.39   15.20
  14   4  -3   37.40   13.60
  -4  14   3   47.60   12.60
 -14  -4   3   36.90   13.30
  14   4   3   30.80   13.60
  14   3  -3   73.29   15.00
 -14  -3  -3   54.39   14.70
 -14  -3   3   72.09   16.40
  14   3   3   71.69   14.90
  -3  14   3   58.39   13.20
 -14  -2  -3   93.79   17.90
  14   2  -3   70.29   15.80
 -14  -2   3   65.09   15.00
  -2  14   3   54.29   12.80
  14   2   3   25.30   12.50
 -14  -1  -3   68.69   16.70
  14   1  -3   63.19   14.50
  -1  14   3   68.19   13.30
  14   1   3   76.19   15.00
 -14  -1   3   62.39   16.70
  14   0  -3   47.60   13.60
 -14   0  -3   43.80   13.80
  14   0   3   12.20   11.20
   0  14   3   25.70   10.70
 -14   0   3   19.30   14.50
 -14   1  -3   68.59   17.10
  14  -1  -3   52.49   13.30
  14  -1   3   73.49   15.40
 -14   1   3   62.69   16.70
   1  14   3   62.19   13.00
   2  14  -3   17.40   12.50
  14  -2  -3   55.19   13.50
 -14   2  -3   20.80   14.90
   2  14   3   55.59   21.50
  14  -2   3   66.99   14.30
 -14   2   3   52.79   16.40
   3  14  -3    3.00   10.80
  14  -3  -3   12.80   10.70
 -14   3  -3   10.30   13.00
  14  -3   3    4.30   10.80
 -14   3   3    7.10   12.40
   3  14   3   12.60   12.40
   4  14  -3   68.69   16.40
  14  -4  -3   58.59   13.80
 -14   4  -3   76.59   18.00
 -14   4   3   33.80   15.40
  14  -4   3   82.89   14.80
   4  14   3   71.09   17.10
  14  -5  -3    6.50   10.10
 -14   5  -3  -15.60   12.10
   5  14  -3   -7.20   13.10
 -14   5   3   -0.60   15.10
   5  14   3    6.60   14.00
  14  -5   3   15.40   11.10
   6  14  -3   40.10   15.20
 -14   6  -3   45.90   15.80
   6  14   3   44.90   15.80
  14  -6   3   23.10   12.20
 -14   6   3   28.50   15.00
 -14   7  -3   20.70   15.90
   7  14  -3   11.60   15.80
   7  14   3   20.70   15.20
 -14   7   3   22.70   17.10
  15   4  -3   50.69   14.80
 -15  -4  -3   46.30   15.80
 -15  -4   3   56.49   16.30
  15   4   3   42.00   15.00
 -15  -3  -3   82.29   18.70
  15   3  -3  109.59   19.20
 -15  -3   3  130.69   20.00
  15   3   3   90.89   17.00
 -15  -2  -3    9.80   14.20
  15   2  -3   13.10   13.80
  15   2   3   30.90   13.00
 -15  -2   3   26.30   15.10
 -15  -1  -3   13.60   13.20
  15   1  -3   19.70   13.50
  15   1   3   52.79   15.30
 -15  -1   3   36.00   15.50
  15   0  -3   52.69   13.70
 -15   0  -3   19.30   14.70
  15   0   3   16.50   13.50
 -15   0   3    9.40   14.80
  15  -1  -3   43.40   13.90
 -15   1  -3   14.70   15.40
  15  -1   3    5.40   12.90
 -15   1   3   44.90   16.90
 -15   2  -3   29.70   14.90
  15  -2  -3   31.30   12.60
 -15   2   3   54.79   16.00
  15  -2   3   35.50   14.40
  15  -3  -3   29.20   13.00
   3  15  -3   33.20   13.70
 -15   3  -3   37.30   15.40
  15  -3   3   32.90   12.90
 -15   3   3   15.40   15.90
  15  -4  -3  139.29   18.70
 -15   4  -3  130.39   22.70
   4  15  -3   75.09   19.10
   4  15   3  131.19   21.30
 -15   4   3   93.69   19.90
  15  -4   3   70.69   16.30
   0   0   4   82.09    5.80
  -1   0  -4   87.89    7.10
   0  -1  -4   90.89    7.10
  -1   0  -4   87.59    7.30
   0   1  -4   92.19    7.20
   1   0  -4   88.29    7.20
  -1   0   4   84.39    6.80
   0   1   4   88.59    6.40
   0  -1   4   87.19    6.90
   0   1   4   82.39    6.60
   1   0   4   85.79    6.90
   1   0   4   89.39    6.90
   1   1  -4  335.47   22.70
  -1   1  -4  341.17   22.20
  -1  -1  -4  325.07   22.50
  -1   1  -4  317.87   22.40
   1  -1  -4  317.57   22.20
  -1   1   4  323.77   22.00
  -1  -1   4  317.57   22.00
   1  -1   4  299.27   22.40
   1   1   4  315.37   22.30
  -1   1   4  306.97   22.50
   1  -1   4  307.27   22.30
   2   1  -4 1481.35  100.99
  -1   2  -4 1477.45  100.69
   2   1  -4 1435.16  101.29
  -1   2  -4 1504.35  100.99
  -2  -1  -4 1440.86  101.19
   1  -2   4 1503.95  101.09
   1  -2   4 1458.55  100.79
   2   1   4 1465.05  100.99
  -1   2   4 1524.95  100.69
  -2  -1   4 1493.25  100.89
  -2   0  -4  819.12   56.19
   2   0  -4  824.62   56.09
   2   0  -4  826.82   56.09
   0   2  -4  810.22   56.29
  -2   0   4  812.82   56.09
   0  -2   4  817.22   56.19
   0   2   4  821.42   55.49
   2   0   4  770.32   56.09
   0   2   4  827.82   55.89
  -2   1  -4  730.13   51.49
   2  -1  -4  764.02   51.49
  -1  -2  -4  735.33   51.49
   1   2  -4  724.73   51.99
   2  -1  -4  746.63   51.29
  -2   1  -4  740.73   51.59
  -1  -2   4  775.22   51.19
   2  -1   4  730.53   51.69
  -2   1   4  747.33   51.79
  -1  -2   4  743.83   51.59
   1   2   4  783.32   51.29
   2  -1   4  761.52   51.59
   2  -2  -4  448.56   31.40
   2  -2  -4  449.86   31.60
  -2   2  -4  451.25   32.00
  -2  -2  -4  458.15   32.40
   2   2  -4  440.16   32.00
  -2   2  -4  453.75   31.80
   2   2  -4  448.86   32.70
  -2  -2   4  476.85   31.90
  -2   2   4  460.45   32.40
   2   2   4  471.15   32.00
   2  -2   4  464.25   32.30
   2  -2   4  447.86   32.00
  -2   2   4  469.75   31.90
   3   2  -4  653.43   43.30
   3   2  -4  617.94   42.60
  -2   3  -4  648.24   42.50
  -2   3  -4  660.73   42.20
   2  -3  -4  682.03   41.80
  -3  -2  -4  636.54   42.90
   2  -3   4  553.84   42.10
   3   2   4  588.94   42.60
  -2   3   4  588.74   42.80
  -2   3   4  555.14   42.30
   2  -3   4  554.64   42.70
  -3  -2   4  556.84   42.40
  -3  -1  -4  142.39   11.70
  -1   3  -4  134.49   11.10
   3   1  -4  127.09   11.50
  -1   3  -4  137.79   10.70
   3   1  -4  134.09   11.20
  -1   3   4  143.09   10.90
  -3  -1   4  138.19   11.40
   1  -3   4  150.48   11.70
   3   1   4  150.98   11.70
   1  -3   4  139.99   10.60
   0   3  -4  817.12   47.80
   3   0  -4  765.42   47.40
  -3   0  -4  805.02   47.70
   0  -3   4  614.44   47.30
   0   3   4  619.74   47.00
  -3   0   4  593.74   47.30
   3   0   4  606.74   47.30
   0   3   4  643.04   46.30
   1   3  -4 4232.28  282.77
  -3   1  -4 4150.78  282.37
   3  -1  -4 3839.92  282.07
   3  -1  -4 4293.67  281.87
   1   3   4 4165.08  282.17
   3  -1   4 4123.99  282.37
  -3   1   4 4116.69  282.47
   1   3   4 4278.77  281.67
  -1  -3   4 4138.19  282.37
   3  -1   4 4210.48  282.37
   3  -2  -4 1498.25  105.89
   2   3  -4 1567.64  107.49
  -3   2  -4 1600.74  106.39
  -3   2  -4 1545.75  106.89
  -2  -3  -4 1549.34  106.99
   2   3  -4 1537.85  106.59
   3  -2  -4 1628.14  106.49
   2   3   4 1632.94  106.49
   3  -2   4 1562.24  106.99
  -3   2   4 1606.24  106.69
  -3   2   4 1466.05  106.99
   3  -2   4 1499.15  106.59
  -2  -3   4 1582.04  106.39
  -2  -3   4 1554.24  106.89
   3  -3  -4  179.78   14.10
   3   3  -4  186.28   14.90
  -3   3  -4  178.78   13.90
  -3  -3  -4  179.28   15.50
  -3   3  -4  183.68   14.90
  -3   3   4  196.88   14.70
   3   3   4  198.28   14.80
   3  -3   4  201.18   14.60
  -3   3   4  185.58   15.30
  -3  -3   4  205.38   14.80
   3  -3   4  194.98   15.30
   3  -4  -4   97.19    7.30
  -3   4  -4  104.59    9.00
   4   3  -4   86.09    8.60
  -3   4  -4   92.69    7.60
  -4  -3  -4   97.89    9.90
  -4  -3   4   72.99    8.70
   4   3   4   84.69    9.00
   3  -4   4   84.89    9.30
   3  -4   4   70.99    7.70
  -3   4   4   59.09    7.80
  -3   4   4   84.69    9.30
  -2   4  -4  314.47   25.50
   2  -4  -4  321.27   24.60
   4   2  -4  299.47   26.00
  -2   4  -4  314.77   25.60
  -4  -2  -4  292.77   26.20
  -2   4   4  398.86   25.90
  -2   4   4  404.86   26.70
   4   2   4  408.06   26.40
   2  -4   4  408.46   25.40
   2  -4   4  408.26   26.50
  -4  -2   4  405.56   26.50
  -1   4  -4  826.32   59.89
   4   1  -4  752.92   59.99
  -1   4  -4  806.12   59.49
  -4  -1  -4  814.72   60.29
   4   1  -4  815.52   60.19
   1  -4   4  949.01   59.39
  -4  -1   4  887.21   60.09
   1  -4   4  948.71   60.29
   4   1   4  915.01   60.29
  -1   4   4  925.41   59.89
   0  -4  -4    0.00    2.70
  -4   0  -4    2.50    3.80
   4   0  -4    1.10    2.90
   4   0  -4    1.10    3.10
   0   4  -4    0.00    3.00
  -4   0   4   10.90    3.80
   0  -4   4   13.70    3.90
   4   0   4   10.60    3.80
   0   4   4   12.40    1.20
   0   4   4   12.60    3.30
  -4   1  -4  421.86   32.70
   4  -1  -4  459.85   32.50
   1   4  -4  445.26   33.00
   4  -1  -4  461.65   32.00
  -1  -4   4  455.25   32.70
   4  -1   4  479.15   32.70
   1   4   4  466.45   31.50
  -4   1   4  447.56   32.80
  -4   2  -4  594.14   35.00
  -2  -4  -4  487.75   34.20
   2   4   4  457.95   33.60
  -2  -4   4  479.25   34.50
  -4   2   4  446.46   34.70
   4  -2   4  467.45   34.60
   4  -2   4  447.86   34.20
  -2  -4   4  482.45   33.90
  -4   2   4  473.35   34.20
  -3  -4  -4  662.53   46.70
   3   4  -4  656.03   46.10
   4  -3  -4  640.84   45.80
  -4   3  -4  656.43   45.30
  -4   3  -4  645.24   46.50
  -3  -4  -4  654.23   46.40
   4  -3   4  676.03   46.70
   4  -3   4  636.14   46.10
  -3  -4   4  662.53   46.60
   3   4   4  681.43   46.00
  -3  -4   4  664.83   46.00
  -4   3   4  669.03   46.30
  -4   3   4  627.84   46.70
   4   4  -4 1571.94  107.89
  -4   4  -4 1573.94  108.19
  -4   4  -4 1557.44  106.79
  -4  -4  -4 1574.74  108.39
   4  -4  -4 1596.54  107.19
   4   4   4 1557.84  107.79
  -4   4   4 1541.45  108.39
   4  -4   4 1601.84  107.59
  -4   4   4 1566.94  107.89
   4  -4   4 1553.04  108.29
  -4  -4   4 1536.35  107.79
   5   4  -4  790.02   57.49
  -4   5  -4  801.32   57.69
  -5  -4  -4  769.12   57.99
   4  -5  -4  784.72   56.29
  -4   5  -4  762.62   56.19
   4  -5   4  873.71   58.09
  -5  -4   4  824.32   57.49
  -4   5   4  828.92   58.19
   4  -5   4  835.82   56.79
   5   4   4  882.61   57.79
  -4   5   4  854.91   58.59
  -3   5  -4  388.76   25.50
  -3   5  -4  387.96   26.40
  -5  -3  -4  385.86   27.10
   5   3  -4  399.66   26.70
   3  -5  -4  417.26   24.80
  -3   5   4  302.87   26.00
   5   3   4  303.37   26.40
   3  -5   4  306.77   26.30
  -3   5   4  311.87   26.50
   3  -5   4  316.07   25.30
  -5  -3   4  349.07   26.70
  -2   5  -4  216.38   18.30
  -2   5  -4  233.78   18.60
  -5  -2  -4  223.98   19.70
   5   2  -4  236.68   19.10
   2  -5   4  267.77   19.60
  -2   5   4  236.78   18.80
   5   2   4  262.37   19.40
  -2   5   4  245.28   19.30
  -5  -2   4  274.17   20.00
   2  -5   4  270.17   18.00
   1  -5  -4  136.39   11.60
  -5  -1  -4  110.99   11.70
  -1   5  -4  114.59   10.90
   5   1  -4  121.09   11.00
  -1   5  -4  118.99   10.00
  -1   5   4  109.19   10.40
   5   1   4  106.29   11.40
   1  -5   4  124.79    9.40
   1  -5   4  119.99   11.30
  -5  -1   4  126.69   12.10
  -5   0  -4  914.41   63.89
   0   5  -4  878.91   63.59
   5   0  -4  910.61   63.29
   5   0  -4  889.91   63.59
  -5   0   4  908.91   63.79
   0  -5   4  935.61   63.59
   5   0   4  927.21   63.69
  -5   1  -4 1430.06  105.39
   5  -1  -4 1480.45  105.09
   5  -1  -4 1544.75  104.49
   1   5  -4 1567.84  105.69
  -5   1   4 1483.05  105.49
  -1  -5   4 1552.34  105.19
   1   5   4 1578.04  103.89
   5  -1   4 1562.54  105.29
  -2  -5  -4   74.29    7.70
   2   5  -4   67.09    8.80
   5  -2  -4   70.09    6.20
   5  -2  -4   74.29    7.80
  -5   2  -4   86.89    9.10
   2   5   4   57.89    6.40
  -2  -5   4   61.59    7.70
  -5   2   4   64.39    8.30
   5  -2   4   58.79    8.00
   3   5  -4  671.63   46.20
  -5   3  -4  620.44   46.80
  -3  -5  -4  658.33   46.70
   5  -3  -4  659.13   46.30
  -3  -5  -4  634.94   46.80
  -3  -5   4  661.43   46.80
  -5   3   4  671.83   47.50
   5  -3   4  656.43   46.50
   5  -3   4  669.53   47.00
   3   5   4  649.43   45.90
  -3  -5   4  651.73   46.20
  -5   3   4  671.53   47.40
   4   5  -4  179.08   16.00
  -5   4  -4  167.68   16.50
  -4  -5  -4  186.08   16.50
   5  -4  -4  173.68   15.50
  -4  -5  -4  156.58   16.50
  -5   4   4  222.78   17.70
   4   5   4  234.08   16.20
  -4  -5   4  216.48   16.60
   5  -4   4  234.38   17.30
  -4  -5   4  244.38   17.40
   5  -4   4  218.28   16.30
  -5  -5  -4  234.68   19.60
   5  -5  -4  229.28   17.90
   5   5  -4  226.98   18.80
  -5   5  -4  220.78   16.90
  -5   5  -4  238.48   19.60
   5  -5   4  240.18   19.30
  -5   5   4  239.28   20.10
   5   5   4  243.68   18.90
  -5  -5   4  244.08   18.90
   5  -5   4  253.37   18.60
  -5  -5   4  248.88   19.80
  -5   6  -4   34.20    4.40
  -5   6  -4   25.60    6.50
   6   5  -4   32.10    6.30
  -6  -5  -4   36.10    7.20
   5  -6  -4   34.50    4.90
   5  -6   4   41.90    5.90
   5  -6   4   32.80    7.20
  -6  -5   4   31.70    6.30
  -5   6   4   40.70    8.20
   6   5   4   37.80    6.50
  -6  -4  -4  941.61   68.29
   4  -6  -4  936.51   66.09
   6   4  -4  925.61   67.89
  -4   6  -4  974.60   67.79
  -4   6  -4  927.41   66.29
   4  -6   4  971.20   66.69
  -4   6   4  990.20   68.49
  -4   6   4  959.00   65.59
  -6  -4   4 1000.50   67.99
   6   4   4  997.40   67.99
   4  -6   4  983.80   68.09
  -3   6  -4   45.80    6.40
   3  -6  -4   41.10    3.60
  -6  -3  -4   32.70    6.90
   6   3  -4   38.30    6.90
  -3   6  -4   38.00    5.10
  -3   6   4   30.30    6.60
  -6  -3   4   24.90    6.60
   3  -6   4   38.50    6.50
   6   3   4   27.90    6.10
   3  -6   4   28.90    4.60
   2  -6  -4  479.95   37.70
  -2   6  -4  495.25   36.60
  -2   6  -4  487.85   36.60
   6   2  -4  485.55   37.30
  -6  -2  -4  459.35   37.80
   2  -6   4  545.45   35.80
  -2   6   4  520.45   37.30
   2  -6   4  552.94   37.40
  -6  -2   4  580.94   38.00
   6   2   4  504.45   37.30
  -6  -1  -4   10.10    5.90
  -1   6  -4    6.10    4.20
   1  -6  -4    1.10    2.70
  -1   6  -4    4.10    3.40
   6   1  -4   -2.90    4.40
   1  -6   4    7.90    2.70
  -6  -1   4   12.70    5.20
   1  -6   4    7.50    4.60
   6   1   4    8.80    4.70
  -6   0  -4  444.26   34.80
   6   0  -4  492.45   34.20
   0   6  -4  465.85   34.50
   6   0  -4  476.95   34.50
   0  -6   4  487.55   34.50
  -6   0   4  453.15   34.90
   6   0   4  467.05   34.60
  -6   1  -4  303.07   20.80
   1   6  -4  276.97   20.10
   6  -1  -4  293.97   18.60
   6  -1   4  192.58   19.00
   1   6   4  212.28   17.10
  -1  -6   4  221.98   19.30
  -6   1   4  227.78   19.70
  -6   2  -4   17.00    6.10
   2   6  -4   12.40    5.40
   6  -2  -4   14.90    3.30
   6  -2  -4   15.40    4.70
  -2  -6  -4   13.60    4.70
   2   6   4   12.20    3.00
  -2  -6   4    7.30    4.50
   6  -2   4    8.00    4.70
  -6   2   4   12.90    5.50
  -6   3  -4  248.98   21.00
   6  -3  -4  246.98   19.90
  -3  -6  -4  260.37   20.20
   6  -3  -4  241.08   17.70
   3   6  -4  238.88   21.30
  -6   3   4  248.28   21.20
   6  -3   4  261.57   20.20
  -3  -6   4  285.87   20.50
   3   6   4  261.87   19.00
   4   6  -4  144.79   13.00
  -4  -6  -4  131.19   13.50
  -6   4  -4  143.59   14.60
   6  -4  -4  140.19   13.10
  -4  -6  -4  141.39   13.70
   6  -4   4  156.98   13.40
  -6   4   4  141.29   14.30
  -4  -6   4  155.18   13.20
  -4  -6   4  158.08   14.20
   4   6   4  157.18   12.70
   6  -4   4  164.48   14.60
   5   6  -4  239.18   20.00
   6  -5  -4  217.68   19.00
  -6   5  -4  212.78   20.50
  -5  -6  -4  228.58   20.50
  -5  -6  -4  235.98   20.70
   6  -5   4  274.57   21.20
  -6   5   4  258.77   21.40
   5   6   4  262.67   19.90
  -5  -6   4  275.67   20.40
   6  -5   4  268.37   19.90
  -5  -6   4  286.67   21.00
  -6  -6  -4   55.29    9.60
  -6  -6  -4   68.99    9.80
  -6   6  -4   55.59    9.30
   6  -6  -4   65.49    7.70
   6   6  -4   52.09    9.10
  -6  -6   4   88.19    9.90
   6  -6   4   86.39    9.00
   6   6   4   84.49    9.60
  -6   6   4   88.69   11.00
  -6  -6   4   79.29   10.00
   7   6  -4  379.76   28.20
   6  -7  -4  353.56   26.20
  -6   7  -4  364.36   28.90
  -7  -6  -4  381.56   29.60
   6  -7   4  357.16   26.80
   7   6   4  328.87   27.70
  -6   7   4  352.66   29.00
  -7  -6   4  348.87   28.50
  -7  -5  -4  183.58   18.20
  -5   7  -4  192.58   17.20
   7   5  -4  189.98   16.80
   5  -7  -4  188.18   14.20
   5  -7   4  199.08   15.20
   7   5   4  151.48   16.60
  -7  -5   4  189.98   17.20
  -5   7   4  180.78   17.40
   4  -7  -4  179.18   13.80
  -7  -4  -4  170.08   17.10
  -4   7  -4  168.08   16.40
  -4   7  -4  163.68   14.70
   7   4  -4  186.78   16.80
  -4   7   4  204.68   17.30
  -7  -4   4  226.58   17.90
   4  -7   4  212.38   15.10
   4  -7   4  216.28   17.10
   7   4   4  217.88   17.50
  -7  -3  -4  114.09   13.50
  -3   7  -4  117.69   12.40
  -3   7  -4  111.09   11.30
   7   3  -4   93.49   12.50
  -3   7   4  147.09   13.30
  -3   7   4  146.89   11.20
   3  -7   4  145.39   10.90
  -7  -3   4  141.69   13.50
   3  -7   4  157.18   13.80
   7   3   4  140.89   13.00
  -2   7  -4 1056.89   72.19
  -7  -2  -4 1069.29   73.49
   7   2  -4 1088.79   73.19
  -2   7  -4 1114.99   72.39
   2  -7  -4 1049.89   72.39
  -2   7   4  969.50   72.69
   7   2   4 1009.00   72.99
   2  -7   4  949.60   70.99
   2  -7   4 1045.10   72.89
  -7  -2   4 1008.50   73.09
  -1   7  -4 1200.68   79.69
  -1   7  -4 1178.28   79.09
   7   1  -4 1031.90   79.69
  -7  -1  -4 1138.39   80.29
   1  -7   4 1106.49   77.99
   1  -7   4 1189.78   79.79
  -7  -1   4 1110.79   80.19
   7   1   4 1143.69   79.99
   7   0  -4  830.52   61.79
  -7   0  -4  909.81   62.29
   0   7  -4  940.41   62.09
   7   0  -4  907.41   61.39
   7   0   4  859.31   61.89
   0  -7   4  832.02   61.59
  -7   0   4  801.62   61.99
   7  -1  -4 1001.30   69.49
   1   7  -4 1049.40   70.09
  -1  -7  -4  902.71   68.79
  -7   1  -4 1015.40   69.99
   7  -1  -4  995.00   68.39
   7  -1   4  974.10   69.39
  -1  -7   4  993.40   69.39
  -7   1   4  934.41   69.69
   2   7  -4  983.80   68.29
  -2  -7  -4  895.01   66.79
   7  -2  -4  927.41   67.09
   7  -2  -4  905.21   65.59
  -7   2  -4  865.01   67.49
  -7   2   4  984.90   67.99
   2   7   4  964.80   65.29
   7  -2   4 1031.40   67.49
  -2  -7   4 1009.00   67.39
  -7   3  -4  579.04   41.90
   7  -3  -4  605.84   41.00
   3   7  -4  600.84   42.50
  -3  -7  -4  582.34   40.90
   7  -3  -4  582.14   38.70
  -3  -7   4  550.54   41.00
   3   7   4  521.45   39.50
   7  -3   4  512.35   40.70
  -7   3   4  508.15   41.50
  -7   4  -4  292.07   23.90
   7  -4  -4  262.87   21.90
  -4  -7  -4  301.47   22.80
   4   7  -4  268.67   24.20
   4   7   4  274.57   21.20
   7  -4   4  296.07   22.60
  -7   4   4  271.57   23.40
  -4  -7   4  274.57   23.00
   7  -5  -4  213.48   18.50
   5   7  -4  196.08   18.50
  -5  -7  -4  232.48   19.70
  -7   5  -4  228.98   20.60
  -7   5   4  216.68   20.30
   5   7   4  232.78   18.40
  -5  -7   4  241.68   19.10
  -5  -7   4  243.98   20.30
   7  -5   4  239.68   21.50
   7  -5   4  224.38   18.90
  -7   6  -4  173.88   16.20
   6   7  -4  153.08   13.60
   7  -6  -4  153.58   12.50
  -6  -7  -4  177.58   15.70
   6   7   4  128.89   12.90
   7  -6   4  101.59   12.40
  -6  -7   4  120.29   14.40
  -6  -7   4  102.39   12.70
  -7   6   4   82.49   13.40
   7  -7  -4  290.87   22.20
  -7  -7  -4  289.47   25.10
  -7   7  -4  322.07   24.90
   7   7  -4  340.57   24.50
  -7   7   4  270.97   25.00
   7   7   4  280.27   23.50
  -7  -7   4  287.97   24.00
   7  -7   4  257.07   22.50
  -7  -7   4  245.28   24.10
  -7   8  -4   13.00    8.10
  -8  -7  -4   14.00    8.80
   8   7  -4   23.70    8.40
   8   7  -4   30.70   11.30
  -7   8   4   37.70    9.70
  -8  -7   4   27.00    8.70
   8   7   4   35.80    8.80
  -8  -7   4   32.50    9.10
   8   6  -4  112.29   12.40
  -6   8  -4  138.89   14.10
  -8  -6  -4  105.09   13.70
  -8  -6   4   87.29   12.00
  -6   8   4   84.69   13.20
   8   6   4   94.49   11.90
   6  -8   4   79.49    9.70
  -8  -5  -4   35.60   10.00
  -5   8  -4   40.80    8.40
   8   5  -4   43.10    9.40
   5  -8   4   50.99    6.80
  -5   8   4   56.09    9.60
  -8  -5   4   71.59   10.30
   8   5   4   63.09    9.70
  -8  -4  -4   12.00    6.90
   8   4  -4   10.80    6.10
  -4   8  -4    9.30    5.90
   4  -8   4    9.90    3.80
  -4   8   4    9.40    6.90
   8   4   4   13.40    6.80
  -8  -4   4    9.00    7.40
   8   3  -4  297.27   23.40
  -3   8  -4  266.07   21.40
  -8  -3  -4  269.87   23.40
  -3   8  -4  267.27   22.40
  -8  -3   4  294.97   23.80
   3  -8   4  284.77   23.10
  -3   8   4  258.77   20.80
   8   3   4  289.27   23.10
  -3   8   4  271.67   23.00
   3  -8   4  276.27   20.20
  -2   8  -4  292.07   23.80
  -2   8  -4  299.97   23.90
   8   2  -4  274.57   24.60
  -8  -2  -4  269.37   25.20
   8   2   4  327.27   25.10
  -2   8   4  326.37   24.70
   2  -8   4  337.57   22.30
   2  -8   4  329.77   25.00
  -8  -2   4  304.67   25.20
  -1   8  -4   89.69    9.70
   8   1  -4   87.19   10.90
   8   1  -4   89.09   10.60
  -8  -1  -4  100.99   12.10
  -1   8  -4   93.69   10.60
   1  -8   4   71.59    9.70
  -8  -1   4   70.89   10.80
   1  -8   4   92.69    7.90
   8   1   4  109.59   11.80
   8   0  -4  138.09   13.00
  -8   0  -4  134.89   12.90
   0  -8   4   90.09    8.20
  -8   0   4   72.29   11.10
   8   0   4   94.79   11.70
   0  -8   4   72.99   10.20
   8  -1  -4  215.58   20.00
  -8   1  -4  234.38   21.60
   1   8  -4  228.78   20.50
   8  -1  -4  212.18   18.70
  -1  -8   4  278.57   20.70
   8  -1   4  273.47   20.60
  -8   1   4  268.07   21.90
   8  -2  -4  100.69    9.20
  -8   2  -4   92.99   12.60
   8  -2  -4   90.69   11.00
   2   8  -4   93.79   12.70
  -2  -8   4   85.59   10.80
  -8   2   4   93.09   12.80
   8  -2   4   99.99   11.50
   3   8  -4  877.91   62.79
  -8   3  -4  850.31   61.99
   8  -3  -4  881.21   60.99
   8  -3   4  839.72   60.89
  -3  -8   4  856.91   61.39
  -8   3   4  802.62   61.89
   3   8   4  848.32   59.09
   8  -4  -4  207.08   18.00
   4   8  -4  190.48   19.90
  -8   4  -4  204.58   20.10
   4   8   4  211.68   16.60
  -4  -8   4  200.78   18.30
  -8   4   4  196.68   19.50
   8  -4   4  217.08   18.50
  -8   5  -4   50.49   11.20
   5   8  -4   38.60   10.60
   8  -5  -4   54.59    9.00
   5   8   4  107.99   10.00
  -8   5   4   82.99   12.00
  -5  -8   4   94.19   11.60
   8  -5   4   93.69   10.70
  -8   6  -4  128.49   15.30
   8  -6  -4  121.09   12.10
   6   8  -4  137.39   17.40
   6   8  -4  129.99   12.90
  -6  -8   4   90.49   13.20
  -8   6   4  115.29   14.80
   8  -6   4  113.89   12.50
   6   8   4  102.79   12.10
  -6  -8   4   93.79   12.50
   7   8  -4  102.49   12.60
  -7  -8  -4  102.99   13.90
   7   8  -4  109.89   15.70
  -8   7  -4  112.59   14.40
  -8   7   4   83.49   13.40
  -7  -8   4   70.09   11.40
   7   8   4   93.49   11.50
   8  -7   4   78.59   10.70
  -8   8  -4   40.10   10.70
  -8  -8  -4   43.50    9.80
   8   8  -4   11.40   10.10
   8   8  -4   23.20    7.90
  -8  -8   4   28.70    8.20
  -8   8   4   17.10   10.20
   8   8   4   14.60    7.30
  -8   9  -4   73.69   12.40
   9   8  -4   72.69   11.40
   9   8  -4   81.59   15.40
  -9  -8  -4   80.89   12.80
  -9  -8   4   62.49   11.90
  -8   9   4   51.49   13.00
   9   8   4   38.90   10.30
   9   7  -4  336.77   30.00
   9   7  -4  351.06   32.50
  -7   9  -4  348.77   30.30
  -9  -7  -4  361.86   31.20
   9   7   4  358.86   29.40
  -9  -7   4  405.66   30.60
  -7   9   4  344.67   30.60
   9   6  -4  103.19   16.20
  -6   9  -4   89.09   12.30
  -9  -6  -4   93.39   13.50
   9   6  -4   84.79   11.90
  -6   9   4   93.39   13.20
  -9  -6   4   72.19   11.80
   9   6   4   91.69   12.80
   9   5  -4  494.85   41.20
  -9  -5  -4  541.35   42.30
  -5   9  -4  496.95   40.80
  -5   9   4  588.34   41.90
   9   5   4  555.04   41.30
  -9  -5   4  578.14   41.90
  -9  -4  -4  190.68   18.80
  -4   9  -4  206.48   17.70
   9   4  -4  200.58   18.30
  -9  -4   4  164.88   18.20
  -4   9   4  186.78   18.00
   9   4   4  167.28   18.40
   9   3  -4  380.56   31.60
  -3   9  -4  430.76   31.00
  -9  -3  -4  390.46   32.30
   9   3   4  412.36   31.90
  -9  -3   4  378.66   32.40
  -3   9   4  403.46   31.90
   9   2  -4   43.20    8.80
   9   2  -4   49.70    8.90
  -2   9  -4   50.89    7.90
  -2   9  -4   49.40    7.90
  -9  -2  -4   63.69   11.20
   9   2   4   34.70    9.40
  -9  -2   4   50.39   10.50
  -2   9   4   45.90    8.50
  -1   9  -4  277.17   24.10
  -9  -1  -4  270.27   24.90
   9   1  -4  273.47   24.20
  -1   9  -4  281.57   22.90
   9   1  -4  313.07   24.70
  -9  -1   4  327.67   25.50
   9   1   4  317.97   24.70
  -9   0  -4  240.38   20.00
   9   0  -4  195.38   18.50
   0   9  -4  220.48   19.00
   9   0  -4  198.88   17.50
   9   0   4  160.18   18.10
   0  -9   4  199.78   16.90
  -9   0   4  192.28   19.20
   9  -1  -4   76.29   10.80
   1   9  -4   78.99   11.00
  -9   1  -4   74.39   11.70
   9  -1  -4   67.29    8.70
  -9   1   4   67.99   11.40
   9  -1   4   81.49   11.20
  -1  -9   4   73.99   13.60
   9  -2  -4  177.58   17.70
  -9   2  -4  140.89   17.80
   2   9  -4  172.48   18.60
  -2  -9   4  210.18   22.80
  -9   2   4  191.98   19.40
   9  -2   4  198.48   18.00
   9  -3  -4   15.90    7.20
   3   9  -4    8.60    7.50
  -9   3  -4   10.30    7.80
  -9   3   4    9.40    8.60
   9  -3   4    5.10    6.10
   9  -4  -4  196.18   17.30
   4   9  -4  181.58   21.00
  -9   4  -4  187.78   19.30
  -9   4   4  185.08   20.20
   9  -4   4  178.18   17.20
   9  -5  -4   21.70    7.30
   5   9  -4   23.30   10.00
  -9   5  -4   31.30   10.20
   5   9   4   37.90    7.10
   9  -5   4   19.90    7.40
  -9   5   4   17.30   10.10
   6   9  -4  625.04   51.49
   9  -6  -4  614.74   47.40
  -9   6  -4  686.23   49.99
   9  -6   4  652.43   47.90
  -9   6   4  636.34   49.99
   6   9   4  688.73   47.40
   7   9  -4   12.50    9.50
  -9   7  -4   -0.60    9.10
   7   9   4   14.80    6.50
  -9   7   4    3.20    8.80
   9  -7   4    5.20    6.50
  -8  -9  -4  318.47   26.80
   8   9  -4  290.27   24.90
   8   9  -4  267.57   29.60
  -9   8  -4  243.88   26.80
  -8  -9   4  292.87   25.40
  -9   8   4  304.17   28.10
   8   9   4  264.97   24.20
   9   9  -4  121.09   15.40
  -9  -9  -4  128.29   17.10
  -9   9  -4  103.19   15.80
   9   9  -4   79.49   17.80
   9   9   4  127.49   15.40
  -9   9   4  127.89   18.40
  -9  -9   4  136.19   16.30
  10   9  -4    4.10    9.90
  -9  10  -4    3.90    9.40
  10   9  -4   -0.30   11.90
 -10  -9  -4    4.20   10.30
  -9  10   4    5.60   10.30
 -10  -9   4   14.50   10.30
  10   9   4   19.80    9.70
  10   8  -4   92.29   13.30
  -8  10  -4   91.89   14.10
 -10  -8  -4   91.09   14.70
  10   8  -4   72.09   17.40
  10   8   4   75.09   13.00
 -10  -8   4   83.39   14.00
  -8  10   4   61.89   13.40
  -7  10  -4   26.70   10.30
 -10  -7  -4   40.90   11.00
  10   7  -4   34.20   13.80
  10   7  -4   29.90   10.60
 -10  -7   4   23.60    9.20
  10   7   4   27.90   10.00
  -7  10   4   22.30    9.80
  10   6  -4  231.78   24.60
  10   6  -4  247.08   22.30
 -10  -6  -4  214.58   22.60
  -6  10  -4  204.98   21.70
  -6  10   4  235.68   22.60
  10   6   4  238.68   22.00
 -10  -6   4  263.57   23.30
 -10  -5  -4   52.89   11.20
  -5  10  -4   51.19    9.90
  10   5  -4   44.00   11.90
  10   5  -4   60.49   12.00
  10   5   4   59.89   11.70
 -10  -5   4   68.09   11.90
  -5  10   4   55.09   11.90
  10   4  -4  166.98   19.90
 -10  -4  -4  170.38   19.30
  10   4  -4  192.88   20.30
  -4  10  -4  183.38   18.60
  -4  10   4  214.48   19.90
 -10  -4   4  218.18   20.80
  10   4   4  185.38   18.90
  -3  10  -4  137.99   15.20
  10   3  -4  159.48   18.10
  10   3  -4  172.48   16.70
 -10  -3  -4  141.59   17.20
  -3  10   4  153.58   16.80
  10   3   4  169.18   17.80
 -10  -3   4  123.79   16.20
  -2  10  -4  544.65   40.20
 -10  -2  -4  527.35   42.10
  10   2  -4  505.75   41.20
  10   2  -4  585.74   42.00
  -2  10  -4  572.34   40.20
  10   2   4  491.35   41.20
  -2  10   4  528.25   41.10
 -10  -2   4  532.25   41.80
  -1  10  -4  158.98   15.70
  10   1  -4  164.68   16.70
  -1  10  -4  153.68   16.30
  10   1  -4  159.28   17.60
 -10  -1  -4  168.78   18.50
 -10  -1   4  180.28   19.20
  10   1   4  176.28   17.50
  -1  10   4  151.68   16.80
  10   0  -4  413.96   33.70
  10   0  -4  456.45   35.60
   0  10  -4  435.36   33.50
   0  10  -4  433.26   35.00
 -10   0  -4  446.16   36.50
 -10   0   4  467.75   36.70
  10   0   4  482.15   35.80
   1  10  -4  342.97   29.90
  10  -1  -4  379.16   30.00
 -10   1  -4  333.57   30.20
  10  -1   4  368.66   29.50
 -10   1   4  366.26   31.10
 -10   2  -4  132.79   16.30
  10  -2  -4  128.49   14.90
   2  10  -4  137.39   16.40
  10  -2   4  120.09   15.30
 -10   2   4  120.09   15.90
   3  10  -4  341.77   29.40
  10  -3  -4  356.56   27.70
 -10   3  -4  355.86   29.70
  10  -3   4  288.57   27.30
 -10   3   4  288.37   28.10
  10  -4  -4    8.60    6.80
 -10   4  -4   14.10   10.50
   4  10  -4    8.10    8.80
 -10   4   4    9.60    9.20
  10  -4   4   13.00    8.10
  10  -5  -4   25.90    8.30
   5  10  -4   57.79   13.30
 -10   5  -4   26.70   10.50
  10  -5   4   19.10    7.70
 -10   5   4   41.20   12.00
  10  -6  -4   82.09   11.20
 -10   6  -4   79.89   13.80
   6  10  -4   81.39   15.40
  10  -6   4   66.89   11.20
 -10   6   4   93.09   14.70
 -10   7  -4   47.90   13.10
   7  10  -4   28.50   12.50
  10  -7   4   34.10    8.90
 -10   7   4   32.40   11.70
 -10   8  -4  148.99   19.30
   8  10  -4  186.48   23.90
 -10   8   4  133.59   19.30
 -10   9  -4   34.30   13.00
   9  10  -4   18.70   13.10
 -10   9   4   34.40   13.90
  10  10  -4   18.20   13.80
 -10  10  -4    2.80   11.90
 -10  10   4   24.10   12.10
 -10  11  -4   54.59   14.90
 -11 -10  -4   73.99   14.50
  11  10  -4   47.00   18.00
 -10  11   4   52.69   15.60
  11   9  -4   25.40   14.40
  11   9  -4   28.20   10.90
 -11  -9  -4   28.40   12.90
  -9  11  -4   30.90   13.00
  11   9   4   60.49   12.60
  -9  11   4   62.69   14.10
 -11  -9   4   61.39   12.80
  11   8  -4   74.19   16.80
  -8  11  -4   74.09   14.40
  11   8  -4   57.19   13.50
 -11  -8  -4   80.69   15.20
  11   8   4   77.99   13.90
 -11  -8   4   77.99   14.80
  -8  11   4   82.29   16.10
  -7  11  -4  384.66   31.90
  11   7  -4  335.97   32.00
  11   7  -4  395.56   35.10
 -11  -7  -4  345.77   32.10
 -11  -7   4  376.16   32.40
  -7  11   4  333.57   32.30
  11   7   4  364.26   31.80
  11   6  -4  118.49   19.30
 -11  -6  -4  156.38   19.40
  -6  11  -4  149.79   17.30
  11   6  -4  163.78   18.30
  11   6   4  104.39   16.60
 -11  -6   4  156.98   18.40
  -6  11   4  129.99   17.30
 -11  -5  -4  231.18   23.90
  11   5  -4  254.47   23.50
  11   5  -4  227.58   25.00
  -5  11  -4  244.08   21.50
  -5  11   4  193.28   21.20
  11   5   4  206.08   22.80
 -11  -5   4  182.38   21.40
  11   4  -4   93.99   14.10
  -4  11  -4   77.49   12.00
 -11  -4  -4   78.19   13.60
  11   4  -4   80.89   14.90
  -4  11   4   91.69   13.80
 -11  -4   4  110.79   14.70
  11   4   4   86.29   13.40
 -11  -3  -4    2.20    9.60
  11   3  -4   11.30    8.30
  11   3  -4   17.70   10.00
  -3  11  -4   16.00    7.60
 -11  -3   4   24.90    9.50
  11   3   4   16.70    9.60
  -3  11   4   29.00    9.40
  -2  11  -4  280.07   25.10
  11   2  -4  304.17   27.20
 -11  -2  -4  289.97   28.60
  11   2  -4  285.07   26.70
 -11  -2   4  315.97   27.80
  11   2   4  329.97   27.90
  -2  11   4  355.86   27.20
  -1  11  -4   84.99   11.70
  11   1  -4   59.59   10.90
 -11  -1  -4   68.49   13.00
  -1  11  -4   77.49   10.50
  11   1  -4   78.89   13.30
 -11  -1   4   67.79   12.90
  -1  11   4   73.99   11.80
  11   1   4   57.39   11.70
 -11   0  -4   -0.10    9.70
  11   0  -4    1.70    7.60
   0  11  -4    3.40    5.90
   0  11  -4    7.50    7.40
 -11   0   4   -8.50    8.30
  11   0   4    0.40    7.60
   1  11  -4   15.30    8.80
 -11   1  -4   18.10   11.00
  11  -1  -4   21.60    8.80
 -11   1   4   23.00   10.20
  11  -1   4   33.70   10.50
  11  -2  -4   79.99   12.00
 -11   2  -4   63.09   13.20
   2  11  -4   62.09   12.90
  11  -2   4   72.99   12.80
 -11   2   4   82.39   13.80
 -11   3  -4   11.90   11.40
  11  -3  -4   24.30    9.40
   3  11  -4   34.90   11.30
  11  -3   4   30.20    9.70
 -11   3   4   10.90   10.90
   4  11  -4   41.60   11.80
  11  -4  -4   36.80    9.70
 -11   4  -4   32.00   12.80
 -11   4   4   42.60   12.90
  11  -4   4   42.40    9.60
   5  11  -4  236.38   24.60
  11  -5  -4  189.88   19.40
 -11   5  -4  167.48   21.20
  11  -5   4  211.18   19.90
 -11   5   4  172.28   21.80
   6  11  -4  161.38   21.90
  11  -6  -4  143.69   16.40
 -11   6  -4  156.28   20.30
  11  -6   4  140.89   16.70
 -11   6   4  162.78   21.30
 -11   7  -4  152.38   19.40
   7  11  -4  123.89   20.00
  11  -7   4  112.49   14.50
 -11   7   4   84.09   16.60
 -11   8  -4   21.20   11.40
   8  11  -4   21.80   13.00
 -11   8   4   33.00   12.90
 -11   9  -4    3.40   12.80
   9  11  -4   17.60   12.90
 -11   9   4   10.80   13.10
  10  11  -4   85.89   19.60
 -11  10  -4  121.79   19.90
 -11  10   4  101.29   18.20
 -11  11  -4    4.40   13.70
  11  11  -4   13.00   14.90
 -11  11   4   21.20   13.80
  12  10  -4   14.00   14.70
 -12 -10  -4    7.60   11.60
 -10  12  -4    2.90   12.80
 -10  12   4    3.20   12.10
  12   9  -4   14.80   10.90
  12   9  -4   26.40   16.20
  -9  12  -4   10.60   12.50
 -12  -9  -4   34.80   12.20
  -9  12   4   24.80   12.70
 -12  -9   4   21.40   11.50
  12   9   4   24.40   11.40
  12   8  -4  126.69   21.20
  12   8  -4  103.69   16.90
  -8  12  -4  133.29   18.70
 -12  -8  -4  122.79   18.40
 -12  -8   4  144.29   19.20
  12   8   4  142.29   18.40
  -8  12   4  167.68   21.00
  12   7  -4  151.88   20.60
  12   7  -4  142.59   23.00
  -7  12  -4  153.58   19.40
 -12  -7  -4  161.48   20.70
 -12  -7   4  167.98   20.70
  12   7   4  177.28   20.60
  -7  12   4  156.78   19.90
  12   6  -4   35.20   14.70
  12   6  -4   42.50   12.10
 -12  -6  -4   22.80   11.50
  -6  12  -4   32.80   11.00
 -12  -6   4   24.40   11.90
  12   6   4   16.50   10.50
  -6  12   4   43.60   12.40
  -5  12  -4  136.79   16.70
  12   5  -4  127.79   18.60
 -12  -5  -4  148.29   19.20
  12   5  -4  127.19   19.60
  12   5   4  151.38   19.10
 -12  -5   4  175.78   20.10
  -5  12   4  159.68   19.10
 -12  -4  -4   43.80   13.00
  12   4  -4   47.30   13.20
  12   4  -4   46.60   12.70
  -4  12  -4   36.90   10.20
  -4  12   4   47.40   11.80
  12   4   4   44.10   11.40
 -12  -4   4   48.30   13.00
  -3  12  -4  694.73   48.30
  12   3  -4  701.43   49.99
 -12  -3  -4  648.24   50.19
  12   3  -4  685.43   50.29
  12   3   4  553.24   49.30
 -12  -3   4  581.64   49.50
  -3  12   4  595.44   48.40
 -12  -2  -4  215.98   24.20
  -2  12  -4  207.78   20.20
  12   2  -4  183.38   21.20
  12   2  -4  227.38   23.40
  -2  12   4  217.98   21.70
  12   2   4  213.48   21.80
 -12  -2   4  231.48   23.10
  12   1  -4   98.89   16.30
  -1  12  -4  131.19   16.60
 -12  -1  -4  106.79   18.00
  12   1   4  170.48   19.10
  -1  12   4  187.98   17.80
 -12  -1   4  153.38   18.60
   0  12  -4  567.34   44.80
  12   0  -4  585.24   45.10
 -12   0  -4  545.55   46.40
  12   0   4  593.44   45.10
 -12   0   4  579.04   46.10
   0  12   4  560.94   50.19
  12  -1  -4    9.00    9.00
   1  12  -4   15.40    9.80
 -12   1  -4    7.90   11.50
  12  -1   4    7.00   10.20
 -12   1   4    5.10   10.40
   1  12   4   11.90    9.00
 -12   2  -4  114.99   18.50
   2  12  -4  119.99   17.40
  12  -2  -4  127.59   16.80
 -12   2   4  121.69   17.50
  12  -2   4  120.39   16.10
 -12   3  -4   35.00   13.60
  12  -3  -4   34.40    9.90
   3  12  -4   41.00   12.70
 -12   3   4   13.20   11.20
  12  -3   4   15.60    9.30
   4  12  -4  208.58   22.60
 -12   4  -4  195.38   22.50
  12  -4  -4  231.58   20.80
 -12   4   4  143.19   21.00
  12  -4   4  138.09   18.60
   5  12  -4  117.49   18.70
  12  -5  -4  100.19   14.10
 -12   5  -4  109.09   17.10
 -12   5   4   69.99   15.80
  12  -5   4   80.89   14.20
  12  -6  -4   40.70    9.90
 -12   6  -4   24.80   13.70
   6  12  -4   45.30   15.00
 -12   6   4   32.40   13.10
  12  -6   4   38.80   11.00
 -12   7  -4   79.69   17.00
   7  12  -4   57.99   15.90
 -12   7   4   56.89   16.50
   8  12  -4   30.50   15.50
 -12   8  -4   34.10   14.70
 -12   8   4   13.00   14.40
   9  12  -4   39.90   15.60
 -12   9  -4   19.20   14.00
 -12   9   4   30.00   14.00
  10  12  -4   10.30   15.80
 -12  10  -4    3.90   14.20
 -12  10   4   19.10   15.70
  13   8  -4  110.49   20.70
 -13  -8  -4  146.19   21.00
  13   8  -4  124.19   18.40
  -8  13   4  104.19   19.40
  13   8   4  126.59   18.70
 -13  -8   4  109.89   19.10
 -13  -7  -4    3.10   12.40
  13   7  -4    4.30   12.20
  13   7  -4    1.10   12.60
 -13  -7   4   26.90   12.50
  -7  13   4   13.00   11.90
  13   7   4   -5.80   10.80
 -13  -6  -4  265.27   28.00
  13   6  -4  221.98   27.40
  13   6  -4  206.28   25.10
  -6  13   4  255.07   26.50
 -13  -6   4  273.67   27.00
  13   6   4  249.08   25.30
 -13  -5  -4   -6.50    9.60
  13   5  -4   14.50   11.10
  13   5  -4    0.40   10.10
  13   5   4   -7.70    9.10
  -5  13   4    1.40    9.90
 -13  -5   4    2.60   10.80
 -13  -4  -4   45.20   13.70
  13   4  -4   31.00   12.70
  13   4  -4   26.10   12.70
 -13  -4   4   44.50   13.80
  -4  13   4   45.20   12.40
  13   4   4   34.80   13.10
  13   3  -4  217.68   26.10
  13   3  -4  260.77   26.10
 -13  -3  -4  250.67   27.90
  13   3   4  261.07   27.40
 -13  -3   4  291.77   28.40
  -3  13   4  276.97   24.80
  13   2  -4   88.69   15.30
 -13  -2  -4   99.39   17.40
  -2  13   4   89.79   14.10
 -13  -2   4   77.39   15.40
  13   2   4   89.69   15.10
 -13  -1  -4   22.80   11.90
  13   1  -4   29.00   10.90
  13   1   4   16.80   10.40
  -1  13   4   19.70    8.70
 -13  -1   4   17.20   11.50
 -13   0  -4    5.90   10.80
  13   0  -4    6.40    9.70
   0  13   4   12.90    8.60
 -13   0   4    7.50   12.30
  13   0   4    1.60   10.70
  13  -1  -4   94.19   15.90
   1  13  -4   78.09   14.90
 -13   1  -4   76.79   15.50
  13  -1   4   79.99   14.10
 -13   1   4   95.49   16.60
   1  13   4   95.39   21.80
   2  13  -4  152.08   21.10
  13  -2  -4  166.08   20.80
 -13   2  -4  159.98   21.70
 -13   2   4  203.88   24.10
   2  13   4  188.38   21.60
  13  -2   4  194.78   21.60
 -13   3  -4   61.19   15.20
   3  13  -4   70.69   14.40
  13  -3  -4   79.49   14.30
 -13   3   4   41.50   13.90
  13  -3   4   67.99   14.00
   3  13   4   75.39   15.30
  13  -4  -4  176.08   21.10
 -13   4  -4  197.28   24.80
   4  13  -4  205.08   25.40
  13  -4   4  235.68   23.50
 -13   4   4  254.77   27.10
 -13   5  -4   11.30   14.00
   5  13  -4    2.20   12.60
  13  -5  -4    7.30    9.40
 -13   5   4   23.00   13.40
  13  -5   4   40.30   11.30
   6  13  -4  173.28   24.60
 -13   6  -4  150.78   22.10
 -13   6   4  120.69   20.90
  13  -6   4  167.28   19.00
   7  13  -4   30.90   15.30
 -13   7  -4   28.60   15.50
 -13   7   4   38.20   16.20
 -13   8  -4  -10.50   11.70
   8  13  -4    1.40   13.50
 -13   8   4  -11.30   14.40
  14   7  -4   22.00   16.20
 -14  -7  -4   29.60   13.80
  14   7  -4   10.50   13.40
 -14  -7   4   16.40   13.10
  14   7   4   15.80   11.60
  -7  14   4   20.60   14.00
 -14  -6  -4   41.90   13.50
  14   6  -4   23.10   13.60
  14   6  -4    1.60   14.00
  14   6   4   12.80   11.20
 -14  -6   4   24.30   13.20
  -6  14   4   -2.40   10.00
  14   5  -4  238.98   29.10
  14   5  -4  247.08   28.60
 -14  -5  -4  258.27   28.30
  -5  14   4  277.87   27.90
 -14  -5   4  314.17   29.60
  14   5   4  280.87   29.00
  14   4  -4  102.99   17.40
  14   4  -4  100.69   21.80
 -14  -4  -4   97.99   17.50
  -4  14   4  127.69   17.70
 -14  -4   4  102.69   17.40
  14   4   4  101.49   18.30
  14   3  -4  142.19   21.10
 -14  -3  -4  167.28   23.40
  -3  14   4  181.08   21.10
  14   3   4  190.58   23.00
 -14  -3   4  196.58   24.10
  14   2  -4   17.50   11.50
 -14  -2  -4   35.80   13.00
 -14  -2   4   21.20   13.30
  14   2   4   -1.60   11.90
  -2  14   4   25.40   10.40
 -14  -1  -4  121.09   19.40
  14   1  -4  138.39   19.00
 -14  -1   4  121.69   19.50
  -1  14   4  142.79   18.10
  14   1   4  140.49   19.40
  14   0  -4   48.90   13.10
 -14   0  -4   33.00   15.00
  14   0   4   50.89   14.20
   0  14   4   50.89   12.20
 -14   0   4   24.40   13.30
 -14   1  -4    3.20   11.60
  14  -1  -4    6.10    9.80
 -14   1   4    1.20   12.00
  14  -1   4   10.40   10.40
   2  14  -4   61.29   15.40
 -14   2  -4   53.79   16.50
  14  -2  -4   69.79   14.20
  14  -2   4   65.29   14.70
 -14   2   4   71.79   16.40
   3  14  -4   16.10   13.30
  14  -3  -4   20.50   11.20
 -14   3  -4   18.90   13.30
 -14   3   4   30.40   15.40
   3  14   4   13.50   11.70
  14  -3   4   20.50   10.60
  14  -4  -4   28.90   11.20
   4  14  -4    1.40   11.10
 -14   4  -4   11.60   13.30
  14  -4   4  -12.30    8.80
 -14   4   4   10.90   14.70
   4  14   4   19.00   12.60
 -14   5  -4   39.10   15.30
  14  -5  -4   43.30   11.70
   5  14  -4   59.09   15.70
   5  14   4   34.50   14.00
  14  -5   4   46.00   12.80
 -14   5   4   19.80   14.50
   6  14  -4   70.19   17.50
 -14   6  -4   73.29   17.60
  14  -6   4   76.09   14.00
   6  14   4   88.19   19.10
 -14   6   4   64.29   19.30
   7  14  -4    3.50   13.00
 -14   7  -4    3.10   16.10
   7  14   4   13.00   13.80
 -14   7   4   21.50   14.70
  15   4  -4   46.20   14.70
 -15  -4  -4   47.90   14.30
  15   4   4   22.80   13.90
 -15  -4   4   31.70   15.10
  -4  15   4   25.50   18.30
 -15  -3  -4  122.39   20.30
  15   3  -4  120.69   19.10
 -15  -3   4  178.38   22.70
  15   3   4  110.39   19.20
  15   2  -4   50.99   14.70
 -15  -2  -4   22.80   14.00
  15   2   4   55.09   14.40
 -15  -2   4   48.60   15.00
  15   1  -4    6.70   11.70
 -15  -1  -4   23.80   14.90
  15   1   4   -7.90   12.20
 -15  -1   4    8.10   12.80
  15   0  -4  120.89   19.30
 -15   0  -4   87.59   17.90
 -15   0   4   99.69   20.20
  15   0   4  111.69   19.10
  15  -1  -4   20.60   13.10
 -15   1  -4   11.10   13.50
 -15   1   4   17.20   13.50
  15  -1   4   20.90   11.90
  15  -2  -4   78.79   15.20
 -15   2  -4   71.39   17.20
 -15   2   4   73.49   19.20
  15  -2   4   86.19   16.10
   3  15  -4   58.79   16.70
  15  -3  -4   47.60   13.40
 -15   3  -4   65.79   17.10
 -15   3   4   52.89   16.40
  15  -3   4   39.10   14.30
 -15   4  -4  116.39   21.40
   4  15  -4  132.89   21.60
  15  -4  -4  100.39   17.20
   4  15   4   95.09   19.50
 -15   4   4  119.09   22.00
  15  -4   4   73.59   16.90
   0   0  -5    1.60    1.80
  -1   0  -5 2557.94  168.88
   0  -1  -5 2538.45  168.88
  -1   0  -5 2533.15  168.58
   1   0  -5 2594.64  168.88
   0   1  -5 2499.85  168.88
  -1   0   5 2441.66  168.58
   0   1   5 2413.46  168.48
   0   1   5 2475.45  168.18
   0  -1   5 2387.36  168.58
   1   0   5 2481.95  168.58
   1   0   5 2395.46  168.68
  -1   1  -5 1829.32  127.39
  -1  -1  -5 1833.82  127.99
   1  -1  -5 1805.22  127.59
  -1   1  -5 1819.22  127.79
   1   1  -5 1889.61  127.99
  -1  -1  -5 1799.52  127.79
  -1  -1   5 1995.80  127.29
   1  -1   5 1938.71  127.69
  -1   1   5 1872.71  127.79
   1  -1   5 1870.21  127.69
   1   1   5 1972.70  127.59
  -1   2  -5 1377.86   94.69
   2   1  -5 1399.86   95.39
   2   1  -5 1374.96   95.09
   1  -2  -5 1346.67   94.79
  -2  -1  -5 1379.66   95.19
  -1   2  -5 1461.85   95.19
   2   1   5 1337.67   94.99
   1  -2   5 1474.25   95.19
   1  -2   5 1363.36   94.89
  -2  -1   5 1410.46   94.89
  -1   2   5 1370.06   94.69
   0   2  -5 2643.24  185.68
   0   2  -5 2585.24  184.78
   2   0  -5 2374.66  185.28
  -2   0  -5 2639.04  185.58
   2   0  -5 2591.74  185.48
  -2   0  -5 2574.34  185.48
  -2   0   5 2831.62  185.48
   0  -2   5 2930.81  185.48
   2   0   5 2805.02  185.48
   0   2   5 3094.19  184.98
   0   2   5 2931.71  185.18
  -2   1  -5 3710.23  261.17
   2  -1  -5 3666.93  261.07
   2  -1  -5 3642.84  260.97
  -2   1  -5 3719.33  261.27
   1   2  -5 3739.73  261.67
   1   2   5 4072.29  260.97
  -2   1   5 3915.81  261.47
   2  -1   5 3823.22  261.27
   2  -1   5 4102.49  261.37
  -1  -2   5 3977.70  261.27
  -1  -2   5 3979.30  260.77
  -2   2  -5 4227.38  279.77
  -2   2  -5 4221.48  279.87
   2   2  -5 4107.89  280.47
   2  -2  -5 4155.18  279.47
   2  -2  -5 4279.07  279.47
   2   2  -5 4141.59  279.87
  -2  -2  -5 4096.59  280.17
  -2   2   5 4040.30  280.17
  -2  -2   5 4071.09  279.57
   2  -2   5 3779.42  279.97
   2   2   5 4184.98  279.87
   2  -2   5 4150.98  279.87
  -2   2   5 4128.69  279.67
   3   2  -5  640.04   40.90
   3   2  -5  629.64   41.60
   2  -3  -5  631.24   39.80
  -3  -2  -5  623.84   41.10
  -2   3  -5  626.34   40.50
  -2   3  -5  622.24   40.50
   2  -3   5  524.75   40.70
  -3  -2   5  540.35   40.50
   2  -3   5  537.95   40.30
  -2   3   5  532.05   40.30
  -2   3   5  518.55   40.80
   3   2   5  529.75   40.60
  -1   3  -5    9.50    2.50
  -3  -1  -5   13.00    4.10
   3   1  -5    4.60    3.20
  -1   3  -5   13.50    3.40
   3   1  -5    9.50    3.10
   1  -3   5   10.00    2.70
  -3  -1   5    9.80    3.40
   1  -3   5   13.80    3.70
   3   1   5    9.70    3.40
   0   3  -5  710.23   57.89
  -3   0  -5  712.13   57.79
   3   0  -5  734.03   57.59
   3   0  -5  726.03   57.69
   0  -3   5  935.61   57.99
   0   3   5  939.71   57.59
  -3   0   5  949.71   58.09
   0   3   5  902.61   56.79
   3   0   5  894.81   57.89
  -3   1  -5  112.19    9.60
  -3   1  -5  120.69    9.30
   3  -1  -5  108.59    9.10
   3  -1  -5  117.89    8.90
   1   3  -5  106.09   10.00
  -3   1   5  102.89    9.90
   3  -1   5  111.59    9.80
   1   3   5  110.59    9.20
  -1  -3   5  114.09    9.60
   1   3   5  110.79    8.60
   3  -1   5  106.49    9.40
   3  -2  -5 1360.16   99.69
  -3   2  -5 1412.66  100.09
  -3   2  -5 1415.16   99.69
  -2  -3  -5 1352.26  100.19
   3  -2  -5 1380.66   99.19
   2   3  -5 1417.66  100.69
  -2  -3   5 1490.65  100.19
   2   3   5 1534.95   99.79
  -3   2   5 1497.45  100.39
  -3   2   5 1471.95   99.79
  -2  -3   5 1561.44   99.69
   3  -2   5 1472.65  100.19
   3  -2   5 1605.44  100.09
   3   3  -5  462.95   34.60
   3  -3  -5  455.15   33.00
   3   3  -5  434.46   33.50
  -3   3  -5  429.26   33.00
  -3   3  -5  447.26   33.70
  -3  -3  -5  437.16   34.00
  -3  -3   5  506.85   33.50
   3  -3   5  494.85   33.50
   3   3   5  509.75   33.70
   3  -3   5  520.75   34.10
  -3   3   5  493.35   34.30
  -3   3   5  503.25   33.50
  -4  -3  -5  545.85   39.10
  -3   4  -5  541.05   37.80
   3  -4  -5  587.14   37.50
  -3   4  -5  555.44   38.50
   4   3  -5  587.24   38.70
   4   3  -5  542.35   39.60
   4   3   5  483.15   38.40
   3  -4   5  518.75   37.90
   3  -4   5  519.75   38.70
  -3   4   5  529.85   39.10
  -4  -3   5  545.55   38.60
  -3   4   5  521.45   38.30
   4   2  -5  355.26   27.80
  -2   4  -5  395.76   27.50
   4   2  -5  377.46   28.50
  -4  -2  -5  371.26   28.40
  -2   4  -5  388.46   27.40
  -2   4   5  356.56   27.40
  -2   4   5  388.66   28.20
   2  -4   5  384.16   27.20
   2  -4   5  393.06   28.20
   4   2   5  417.46   28.30
  -4  -2   5  386.56   28.00
  -4  -1  -5   43.40    6.30
  -1   4  -5   49.20    5.90
   4   1  -5   48.70    6.30
   4   1  -5   39.70    5.70
  -1   4  -5   41.90    4.80
   1  -4   5   44.90    5.80
   1  -4   5   43.70    4.80
  -4  -1   5   43.60    5.70
  -1   4   5   45.70    5.20
   4   1   5   49.50    6.10
   4   0  -5  256.07   16.40
   4   0  -5  242.68   16.70
   0   4  -5  257.87   17.10
  -4   0  -5  267.27   17.20
  -4   0   5  172.08   16.30
   0   4   5  190.88   16.00
   4   0   5  182.88   16.30
   0  -4   5  187.58   16.40
   0   4   5  198.48   14.70
  -4   1  -5  691.53   49.50
   1   4  -5  698.13   49.70
  -1  -4  -5  655.23   48.90
   4  -1  -5  691.63   49.10
   4  -1  -5  729.73   48.70
  -4   1   5  707.13   49.60
  -1  -4   5  712.13   49.30
   1   4   5  707.03   49.00
   4  -1   5  685.03   49.30
   1   4   5  737.73   48.20
   2   4  -5  231.48   16.40
  -4   2  -5  223.78   15.50
  -4   2  -5  230.98   14.60
   4  -2  -5  228.18   15.00
   4  -2  -5  215.18   13.80
  -2  -4   5  157.88   14.20
   4  -2   5  177.58   14.90
   4  -2   5  173.28   15.40
  -4   2   5  162.38   14.60
  -4   2   5  166.88   15.30
  -2  -4   5  159.68   14.90
   2   4   5  161.58   14.10
  -4   3  -5   21.80    5.60
  -3  -4  -5   31.00    6.20
   4  -3  -5   25.30    4.60
   4  -3  -5   26.20    3.00
   3   4  -5   30.00    4.90
   3   4  -5   34.90    6.70
  -3  -4  -5   26.70    5.00
  -4   3  -5   28.60    4.20
   4  -3   5   56.79    6.80
  -4   3   5   52.69    6.60
   4  -3   5   48.10    5.50
   3   4   5   54.09    5.50
  -3  -4   5   55.09    6.30
  -3  -4   5   55.09    5.50
   4  -4  -5  648.94   46.20
   4   4  -5  676.73   48.40
  -4   4  -5  653.43   47.20
  -4   4  -5  631.44   46.00
  -4  -4  -5  623.44   47.50
   4   4  -5  675.73   47.20
   4  -4   5  664.53   46.70
  -4   4   5  659.23   47.70
  -4  -4   5  660.83   46.80
  -4   4   5  673.33   47.00
   4   4   5  703.93   47.10
   4  -4   5  718.83   47.60
  -5  -4  -5 1180.98   88.19
  -4   5  -5 1186.18   86.59
  -4   5  -5 1221.08   87.79
   4  -5  -5 1271.97   86.59
   5   4  -5 1230.18   87.79
  -4   5   5 1252.47   88.39
   4  -5   5 1332.37   88.39
  -4   5   5 1257.77   87.69
   4  -5   5 1288.97   87.09
  -5  -4   5 1328.97   87.89
   5   4   5 1372.86   87.99
   5   3  -5  362.16   28.10
  -3   5  -5  398.36   27.20
  -5  -3  -5  366.56   28.40
   3  -5  -5  407.86   26.30
   5   3  -5  382.26   29.10
  -3   5  -5  400.56   27.90
  -5  -3   5  354.06   28.10
  -3   5   5  364.06   28.60
   5   3   5  374.16   28.00
   3  -5   5  382.96   28.40
   3  -5   5  368.96   27.10
  -3   5   5  351.46   27.70
   5   2  -5  521.05   42.70
  -5  -2  -5  556.44   42.80
  -2   5  -5  567.84   41.70
  -2   5  -5  572.14   41.70
   5   2  -5  558.34   42.20
   5   2   5  618.24   42.40
  -2   5   5  607.44   42.40
   2  -5   5  610.84   42.50
  -2   5   5  596.54   41.90
   2  -5   5  653.43   41.30
  -5  -2   5  635.54   42.60
   5   1  -5   68.19    8.30
  -5  -1  -5   54.69    8.20
  -1   5  -5   53.99    6.60
   5   1  -5   62.59    7.80
  -1   5  -5   48.90    7.20
  -5  -1   5   66.19    8.40
   5   1   5   92.59    8.70
   1  -5   5   90.29    6.80
  -1   5   5   79.99    7.60
   1  -5   5   89.39    8.40
   5   0  -5  245.48   19.20
   0   5  -5  259.27   19.50
   5   0  -5  236.18   18.90
  -5   0  -5  213.68   19.60
   0  -5   5  268.17   19.60
   5   0   5  254.37   19.40
  -5   0   5  245.58   19.60
   0   5   5  264.67   19.00
   5  -1  -5   92.99    8.90
   1   5  -5   92.09   10.20
   5  -1  -5   74.99    8.10
  -5   1  -5   89.29   10.10
  -5   1   5   89.09    9.60
  -1  -5   5   94.89    9.60
   5  -1   5   90.59    9.30
   1   5   5   87.29    7.00
  -5   2  -5 1128.59   78.39
   5  -2  -5 1186.38   76.99
   2   5  -5 1176.08   79.09
   5  -2  -5 1217.78   78.09
   2   5   5 1089.49   76.99
  -5   2   5 1080.59   78.49
  -2  -5   5 1031.10   77.99
   5  -2   5 1143.69   78.09
  -5   2   5 1057.39   77.79
   5  -3  -5 2317.57  167.58
   3   5  -5 2418.76  170.38
  -3  -5  -5 2470.75  169.28
  -5   3  -5 2443.16  169.58
   5  -3  -5 2431.36  168.98
  -5   3   5 2413.36  169.18
   5  -3   5 2610.84  169.78
  -5   3   5 2503.35  169.98
   3   5   5 2486.65  168.68
  -3  -5   5 2541.95  168.88
   5  -3   5 2489.15  169.28
  -3  -5   5 2563.24  169.58
   4   5  -5  358.96   28.70
   5  -4  -5  381.36   26.70
  -5   4  -5  353.36   25.80
  -5   4  -5  379.86   27.70
   4   5  -5  384.56   27.20
  -4  -5  -5  350.16   27.70
  -4  -5  -5  373.76   27.50
  -5   4   5  357.66   28.10
  -5   4   5  346.87   27.10
   5  -4   5  399.56   27.20
   5  -4   5  345.07   27.50
  -4  -5   5  355.66   26.90
   4   5   5  359.36   26.90
  -4  -5   5  369.06   27.70
   5   5  -5  632.54   49.90
   5  -5  -5  663.53   47.40
  -5   5  -5  675.03   48.80
  -5  -5  -5  661.13   49.00
   5   5  -5  662.13   48.40
  -5   5  -5  625.54   46.80
  -5   5   5  637.44   48.40
   5  -5   5  738.43   48.10
   5   5   5  698.53   48.40
  -5   5   5  689.73   49.30
  -5  -5   5  709.83   48.40
   5  -5   5  721.13   49.10
  -5  -5   5  716.23   49.10
  -6  -5  -5  227.18   20.20
   6   5  -5  225.18   19.50
   5  -6  -5  232.88   17.80
  -5   6  -5  232.58   19.90
   6   5  -5  218.48   21.30
  -5   6  -5  228.28   17.50
   5  -6   5  264.17   18.90
   5  -6   5  225.28   20.10
  -6  -5   5  271.77   19.90
   6   5   5  265.57   19.60
  -5   6   5  236.78   20.30
  -6  -4  -5   37.40    8.20
  -4   6  -5   39.70    5.60
   6   4  -5   46.90    7.40
   4  -6  -5   43.90    5.10
  -4   6  -5   29.50    6.90
  -4   6   5   61.99    4.80
   4  -6   5   70.09    6.90
   4  -6   5   65.89    8.40
   6   4   5   71.19    8.30
  -4   6   5   68.89    8.80
  -6  -4   5   75.69    8.60
  -6  -3  -5 1426.06   96.89
   6   3  -5 1373.56   97.39
  -3   6  -5 1394.56   95.49
   6   3  -5 1393.16   96.59
  -3   6  -5 1414.36   95.99
  -3   6   5 1303.97   95.99
   3  -6   5 1389.36   95.19
   6   3   5 1394.46   96.49
  -6  -3   5 1338.17   96.39
   3  -6   5 1474.35   96.79
  -3   6   5 1362.16   96.69
   6   2  -5  797.92   52.69
  -2   6  -5  790.52   51.89
  -6  -2  -5  777.72   53.09
  -2   6  -5  763.22   51.89
   6   2  -5  758.32   53.09
  -2   6   5  676.63   51.89
  -2   6   5  691.33   52.29
   6   2   5  681.93   52.39
  -6  -2   5  749.23   52.69
   2  -6   5  735.03   52.49
   2  -6   5  692.63   50.99
   6   1  -5  831.42   57.39
   6   1  -5  768.52   57.19
  -1   6  -5  843.02   56.99
  -6  -1  -5  799.32   57.69
  -1   6  -5  802.02   56.29
  -1   6   5  801.12   56.69
   1  -6   5  794.92   55.69
   1  -6   5  834.42   57.29
   6   1   5  774.52   57.19
  -6  -1   5  822.12   57.49
   0  -6  -5  166.38   14.30
   0   6  -5  160.68   14.90
  -6   0  -5  183.88   15.80
   6   0  -5  180.28   14.60
   6   0  -5  168.38   15.20
  -6   0   5  189.18   15.60
   0  -6   5  185.38   15.30
   6   0   5  178.18   15.20
   6  -1  -5  225.78   17.90
  -6   1  -5  239.08   18.50
   1   6  -5  248.28   18.80
   6  -1  -5  248.98   16.90
   6  -1   5  197.08   17.90
  -6   1   5  194.08   18.40
  -1  -6   5  204.18   17.80
   1   6   5  197.08   15.50
  -6   2  -5  281.27   22.30
   2   6  -5  279.07   23.10
   6  -2  -5  292.47   21.70
   6  -2  -5  290.17   20.40
  -6   2   5  260.87   22.40
   6  -2   5  282.07   22.10
  -2  -6   5  266.87   22.10
   2   6   5  278.47   20.20
   3   6  -5  546.65   39.20
   6  -3  -5  507.05   35.60
  -3  -6  -5  546.35   37.70
  -6   3  -5  546.05   38.20
   6  -3  -5  554.64   37.60
   3   6   5  491.85   36.50
  -3  -6   5  507.45   37.90
  -6   3   5  478.35   38.20
   6  -3   5  490.55   37.60
  -4  -6  -5  583.14   42.80
   6  -4  -5  610.84   41.90
   4   6  -5  563.34   43.80
  -6   4  -5  606.74   43.10
  -4  -6  -5  611.14   42.50
   6  -4   5  588.44   42.90
  -4  -6   5  553.24   42.50
  -4  -6   5  583.54   41.80
   4   6   5  553.94   41.50
  -6   4   5  579.74   43.10
   6  -4   5  587.94   42.20
   5   6  -5 1093.29   73.79
   6  -5  -5 1084.79   73.19
  -5  -6  -5 1120.99   74.39
   5   6  -5 1047.60   75.99
  -5  -6  -5 1128.79   74.79
  -6   5  -5 1143.79   74.69
   6  -5   5  969.90   74.29
  -5  -6   5 1030.70   73.69
  -5  -6   5 1002.10   74.29
  -6   5   5 1006.50   74.89
   6  -5   5 1009.60   73.49
   5   6   5  992.50   73.39
   6   6  -5  113.39   11.20
  -6   6  -5  114.69   12.60
   6  -6  -5  105.89    9.60
  -6  -6  -5  114.79   12.90
   6   6  -5  101.09   13.70
  -6  -6   5   94.59   11.60
   6   6   5   92.59   10.70
   6  -6   5   94.79   11.90
   6  -6   5   88.49   10.30
  -6  -6   5   87.89   10.80
  -6   6   5   87.89   12.50
   6  -7  -5    4.60    3.70
  -7  -6  -5    4.80    6.60
   7   6  -5   10.60    8.60
   7   6  -5   -2.80    5.30
  -6   7  -5   -3.60    6.00
  -6   7   5   14.80    7.30
   6  -7   5   11.10    5.20
   7   6   5   13.60    5.70
  -7  -6   5   24.80    7.20
  -7  -6   5   17.20    7.50
  -7  -5  -5  243.28   22.30
   5  -7  -5  230.98   18.50
  -5   7  -5  252.67   21.20
   7   5  -5  209.78   22.50
   7   5  -5  268.27   21.60
   7   5   5  268.07   21.10
   5  -7   5  250.87   22.20
  -7  -5   5  268.57   21.10
  -5   7   5  294.87   22.30
   5  -7   5  266.47   19.80
  -4   7  -5  499.05   36.30
  -7  -4  -5  502.65   37.60
   7   4  -5  509.85   38.30
  -4   7  -5  518.55   35.10
   4  -7  -5  528.25   34.10
   7   4  -5  506.95   36.90
  -7  -4   5  465.85   36.80
   4  -7   5  455.75   36.50
  -4   7   5  455.35   37.00
   4  -7   5  461.35   34.90
   7   4   5  470.85   36.60
  -3   7  -5  100.19   10.40
  -3   7  -5  107.89   10.10
   7   3  -5  107.99   11.70
  -7  -3  -5   87.79   11.50
   7   3  -5   96.99   12.50
  -3   7   5   81.19   10.90
  -7  -3   5  109.19   12.00
   3  -7   5  101.19    9.10
   3  -7   5  112.89   12.00
   7   3   5  100.79   11.70
  -2   7  -5  244.38   21.10
  -2   7  -5  244.68   21.10
   7   2  -5  253.57   22.60
   7   2  -5  232.88   21.70
  -7  -2  -5  227.28   22.30
   2  -7   5  328.67   20.30
   7   2   5  314.17   22.50
   2  -7   5  315.37   22.60
  -2   7   5  288.87   22.10
  -7  -2   5  311.17   23.00
   7   1  -5  312.47   27.20
  -1   7  -5  314.07   26.10
  -7  -1  -5  286.47   27.70
  -1   7  -5  326.47   27.10
   7   1  -5  313.77   27.40
  -7  -1   5  415.66   28.40
   1  -7   5  448.76   28.00
   1  -7   5  414.46   25.60
   7   1   5  392.46   27.80
   7   0  -5  334.37   24.50
   7   0  -5  340.67   25.10
  -7   0  -5  321.77   25.50
   0   7  -5  344.07   25.00
  -7   0   5  303.27   25.50
   0  -7   5  301.37   24.70
   7   0   5  276.57   24.90
  -7   1  -5  664.73   48.60
   7  -1  -5  700.53   48.20
   1   7  -5  748.53   49.10
   7  -1  -5  714.43   47.20
   7  -1   5  610.84   48.00
  -7   1   5  613.64   48.40
  -1  -7   5  606.44   47.90
  -2  -7  -5  585.64   45.00
   7  -2  -5  606.04   45.40
   7  -2  -5  601.44   43.90
   2   7  -5  633.64   46.40
  -7   2  -5  584.34   46.00
  -7   2   5  613.84   46.00
   7  -2   5  673.03   45.90
   2   7   5  648.24   43.60
  -2  -7   5  709.03   45.90
  -3  -7  -5  192.48   16.30
  -7   3  -5  192.88   17.10
   7  -3  -5  191.38   13.70
   7  -3  -5  188.88   16.30
   3   7  -5  186.08   18.00
   3   7   5  186.18   14.70
  -7   3   5  170.68   17.10
   7  -3   5  173.68   16.10
  -3  -7   5  190.58   16.90
   7  -4  -5  146.39   12.20
  -7   4  -5  138.79   13.60
   4   7  -5  128.59   14.90
   4   7   5  108.89   10.60
  -7   4   5  124.99   13.60
   7  -4   5  109.99   12.30
  -4  -7   5   94.59   12.00
   5   7  -5  497.45   41.50
   7  -5  -5  503.75   38.40
  -7   5  -5  509.35   39.80
  -5  -7  -5  503.85   39.50
   7  -5   5  553.04   40.10
   5   7   5  530.05   38.40
   7  -5   5  573.64   39.10
  -7   5   5  500.45   40.10
  -5  -7   5  535.15   38.90
  -5  -7   5  590.64   40.20
   6   7  -5   86.09   14.00
  -6  -7  -5  120.09   13.40
   7  -6  -5  111.99   10.80
  -7   6  -5  122.09   14.00
   6   7  -5  103.29   12.00
  -6  -7   5  102.49   11.80
  -7   6   5   97.79   13.30
   6   7   5  110.69   11.80
  -6  -7   5  106.39   13.10
   7  -6   5   93.69   11.20
   7   7  -5  429.76   33.30
  -7  -7  -5  436.36   34.10
   7   7  -5  419.46   35.80
  -7   7  -5  435.66   34.30
   7  -7   5  402.36   32.20
  -7  -7   5  446.06   34.30
   7   7   5  456.95   33.10
  -7  -7   5  430.86   33.20
  -7   7   5  406.86   34.40
   8   7  -5  276.67   21.70
   8   7  -5  240.68   23.80
  -7   8  -5  199.28   21.40
  -8  -7  -5  244.18   21.60
  -8  -7   5  213.18   21.70
  -8  -7   5  216.28   20.90
   7  -8   5  222.98   19.10
   8   7   5  220.88   20.50
  -7   8   5  206.28   21.60
  -6   8  -5   33.40    8.40
  -8  -6  -5   33.40    9.60
   8   6  -5   53.29   10.10
   8   6  -5   48.30   12.00
   6  -8   5   73.89    8.10
   8   6   5   51.79    9.60
  -8  -6   5   49.30    9.70
  -6   8   5   70.19   11.60
  -8  -5  -5  283.37   26.10
   8   5  -5  315.47   26.00
   8   5  -5  256.37   27.50
  -5   8  -5  299.77   25.30
   8   5   5  360.16   26.20
  -5   8   5  326.87   26.40
  -8  -5   5  318.77   25.90
   5  -8   5  322.47   23.50
  -8  -4  -5   56.39    9.50
   8   4  -5   48.70   10.20
   8   4  -5   53.59    9.10
  -4   8  -5   54.19    8.40
   8   4   5   43.40    9.00
   4  -8   5   45.20    6.10
  -4   8   5   57.99    9.90
  -8  -4   5   32.20    8.80
   8   3  -5  651.23   48.70
  -3   8  -5  665.13   47.80
   8   3  -5  677.93   49.50
  -3   8  -5  653.43   47.30
  -8  -3  -5  672.23   49.50
   3  -8   5  681.33   48.80
  -3   8   5  674.13   48.70
   8   3   5  667.63   48.70
  -8  -3   5  664.13   48.90
   3  -8   5  636.84   46.30
   8   2  -5  352.36   26.50
  -2   8  -5  325.27   25.10
  -8  -2  -5  323.17   26.70
   8   2  -5  340.57   26.30
  -2   8  -5  338.37   25.10
  -8  -2   5  313.27   26.30
   8   2   5  319.07   26.10
   2  -8   5  316.67   23.50
  -2   8   5  332.27   26.10
   2  -8   5  302.07   25.80
  -8  -1  -5  269.07   24.80
   8   1  -5  278.07   24.30
   8   1  -5  275.67   23.70
  -1   8  -5  285.07   23.70
  -1   8  -5  300.77   22.80
   1  -8   5  321.57   24.00
  -8  -1   5  321.87   25.10
   8   1   5  297.87   24.00
   1  -8   5  299.07   21.40
  -8   0  -5  167.08   18.30
   8   0  -5  157.88   17.20
   8   0  -5  182.68   16.30
   0   8  -5  198.58   17.40
   8   0   5  206.18   17.40
   0  -8   5  210.78   17.00
  -8   0   5  191.08   17.70
   0  -8   5  192.68   14.60
   1   8  -5  154.78   15.30
   8  -1  -5  148.59   14.80
  -8   1  -5  147.99   15.80
   8  -1  -5  148.39   13.40
  -8   1   5  150.98   15.70
  -1  -8   5  159.08   15.10
   8  -1   5  183.58   16.00
   2   8  -5  239.98   19.80
   8  -2  -5  216.18   18.80
   8  -2  -5  232.28   16.70
  -8   2  -5  211.08   19.50
   8  -2   5  180.38   18.70
  -2  -8   5  176.08   18.50
  -8   2   5  212.38   19.60
   8  -3  -5   61.99    9.20
   3   8  -5   62.59   10.60
  -8   3  -5   64.09   10.30
   8  -3   5   62.39    9.60
  -3  -8   5   59.99    9.20
  -8   3   5   48.60    9.60
   3   8   5   58.39    6.80
   4   8  -5   69.99   12.20
  -8   4  -5   73.29   11.20
   8  -4  -5   66.89    8.90
  -4  -8   5   47.00    9.10
   8  -4   5   51.59    8.90
  -8   4   5   46.00    9.80
   4   8   5   39.70    6.60
  -8   5  -5   24.60    8.90
   5   8  -5    9.30    8.10
   8  -5  -5   16.90    6.10
  -5  -8   5   25.60    7.50
   8  -5   5   17.80    6.60
  -8   5   5    6.40    7.40
   5   8   5   14.80    5.20
   8  -6  -5  158.58   14.90
   6   8  -5  179.38   19.50
  -8   6  -5  172.48   18.60
  -8   6   5  165.78   18.50
  -6  -8   5  158.18   15.90
  -6  -8   5  158.08   17.40
   6   8   5  159.68   15.40
   8  -6   5  155.88   15.50
   7   8  -5  128.79   15.00
  -8   7  -5  143.99   17.40
   7   8  -5  145.09   19.60
  -7  -8  -5  139.69   17.00
  -7  -8   5  158.68   15.90
  -8   7   5  131.49   17.00
   8  -7   5  159.38   15.00
   7   8   5  146.19   14.80
   8   8  -5  369.56   31.90
   8   8  -5  386.26   35.30
  -8   8  -5  421.26   33.40
  -8  -8  -5  421.86   32.90
  -8  -8   5  392.36   31.80
  -8   8   5  373.76   33.10
   8   8   5  399.76   31.50
  -8   9  -5   80.09   13.80
   9   8  -5   53.99   11.30
   9   8  -5   67.39   15.40
  -9  -8  -5   73.79   13.20
  -8   9   5   95.29   14.60
   9   8   5  103.79   12.60
  -9  -8   5   98.19   13.30
  -7   9  -5  106.59   14.90
  -9  -7  -5  133.19   15.70
   9   7  -5  113.49   17.70
   9   7  -5  135.09   15.60
  -9  -7   5  118.49   14.90
   9   7   5   96.89   13.40
  -7   9   5   99.39   14.90
  -9  -6  -5   34.40    9.50
   9   6  -5   41.80   12.40
   9   6  -5   27.20    9.10
  -6   9  -5   25.30    8.20
  -6   9   5   29.60    9.30
   9   6   5   19.90    9.10
  -9  -6   5   44.20    9.20
   9   5  -5  214.38   22.20
   9   5  -5  214.28   20.10
  -5   9  -5  223.08   19.10
  -9  -5  -5  216.78   21.10
  -9  -5   5  159.48   18.50
  -5   9   5  169.38   19.10
   9   5   5  203.48   19.50
   9   4  -5   56.99   11.10
   9   4  -5   65.19   12.20
  -9  -4  -5   51.39   10.40
  -4   9  -5   71.89    9.80
   9   4   5   51.29    9.70
  -4   9   5   64.09   10.40
  -9  -4   5   70.49   11.50
   9   3  -5  349.87   28.60
  -9  -3  -5  354.96   28.70
  -3   9  -5  329.17   26.90
   9   3  -5  338.97   27.30
  -3   9  -5  343.67   26.10
   9   3   5  283.57   26.80
  -3   9   5  309.57   27.20
  -9  -3   5  329.17   27.90
   9   2  -5  154.18   16.50
   9   2  -5  131.59   15.60
  -9  -2  -5  148.89   16.60
  -2   9  -5  124.59   14.40
  -2   9  -5  133.49   14.40
   9   2   5  199.28   16.40
  -2   9   5  197.78   16.70
  -9  -2   5  173.18   17.80
   9   1  -5  206.08   18.70
  -1   9  -5  201.28   18.80
  -9  -1  -5  190.28   20.50
  -1   9  -5  205.78   17.60
   9   1  -5  204.18   19.60
  -9  -1   5  215.98   20.80
   9   1   5  226.58   19.30
   9   0  -5  192.88   17.10
   9   0  -5  190.78   18.60
  -9   0  -5  217.18   20.10
   0   9  -5  203.78   18.40
   0   9  -5  216.28   16.40
   9   0   5  173.98   18.50
   0  -9   5  183.28   17.40
   0  -9   5  169.28   14.50
  -9   0   5  168.78   19.30
   9  -1  -5  120.29   13.90
  -9   1  -5  106.29   14.00
   1   9  -5  111.09   13.90
   9  -1  -5  115.89   11.80
  -9   1   5  111.09   14.70
  -1  -9   5  110.59   13.00
   9  -1   5  126.79   13.80
   2   9  -5   71.19   11.40
   9  -2  -5   68.29   10.40
  -9   2  -5   73.29   11.90
   9  -2   5   93.29   12.10
  -9   2   5   80.49   12.70
  -2  -9   5   78.59   10.80
  -9   3  -5   96.49   13.40
   3   9  -5  112.79   14.10
   9  -3  -5  103.59   12.70
  -9   3   5   86.79   13.70
  -3  -9   5   83.69   11.70
   9  -3   5   91.29   11.90
   4   9  -5  179.88   22.10
  -9   4  -5  218.38   21.80
   9  -4  -5  184.88   18.50
  -9   4   5  241.58   22.30
   9  -4   5  254.37   19.80
   5   9  -5  160.98   19.90
   9  -5  -5  180.28   16.40
  -9   5  -5  189.78   19.90
   9  -5   5  153.98   16.20
  -9   5   5  169.78   19.60
   6   9  -5  491.15   43.70
   9  -6  -5  541.55   40.30
  -9   6  -5  565.24   43.10
  -9   6   5  549.74   43.00
   6   9   5  572.24   40.10
   9  -6   5  515.25   40.50
   7   9  -5   18.10   10.80
  -9   7  -5   23.10    9.80
   9  -7   5   14.60    7.50
  -9   7   5   21.10   10.00
   7   9   5   30.40    7.80
  -9   8  -5   -3.10    9.60
  -8  -9  -5    7.80    8.00
   8   9  -5    7.60   10.40
   8   9   5   30.90    8.50
  -9   8   5    5.70    9.30
  -8  -9   5   10.20    8.60
   9   9  -5   55.09   15.30
  -9  -9  -5   60.39   13.90
  -9   9  -5   66.89   14.00
   9   9  -5   78.09   12.50
  -9  -9   5   82.69   13.30
  -9   9   5   84.09   15.40
   9   9   5   67.39   12.30
  -9  10  -5   52.29   13.70
  10   9  -5   76.19   13.40
 -10  -9  -5   76.79   14.50
  10   9  -5   66.99   17.40
 -10  -9   5   43.00   12.10
  10   9   5   50.79   11.70
  -9  10   5   39.10   13.80
  -8  10  -5  232.88   24.10
  10   8  -5  240.58   23.50
 -10  -8  -5  271.67   24.20
  10   8  -5  243.88   28.40
  -8  10   5  228.18   25.20
 -10  -8   5  209.98   23.40
  10   8   5  211.88   21.90
  -7  10  -5   74.69   13.00
  10   7  -5   59.29   15.00
 -10  -7  -5   72.29   13.40
  10   7  -5   81.39   13.60
  -7  10   5   66.69   12.90
  10   7   5   75.19   13.00
 -10  -7   5   81.59   12.50
  -6  10  -5    9.70    8.10
  10   6  -5    1.30    7.80
  10   6  -5   19.70   12.40
 -10  -6  -5   12.00    9.70
 -10  -6   5   36.90    9.90
  -6  10   5    9.80    9.50
  10   6   5   15.30    8.30
 -10  -5  -5   19.50    9.30
  10   5  -5   28.00    9.80
  10   5  -5   25.90   10.70
  -5  10  -5   24.80    8.40
 -10  -5   5    6.40    8.80
  -5  10   5    2.40    7.90
  10   5   5   13.00    8.80
  -4  10  -5   32.30    8.20
 -10  -4  -5   35.80   10.00
  10   4  -5   43.00   10.10
  10   4  -5   20.90    9.80
 -10  -4   5   22.30    9.90
  -4  10   5   41.60    9.90
  10   4   5   21.00    9.00
  10   3  -5   -3.30    7.20
  10   3  -5   -0.30    7.00
 -10  -3  -5    0.00    7.70
  -3  10  -5    0.10    6.20
 -10  -3   5   15.70    8.20
  10   3   5    8.50    8.30
  -3  10   5    3.90    6.70
  10   2  -5  168.98   18.90
  -2  10  -5  176.68   18.00
  -2  10  -5  186.68   17.80
 -10  -2  -5  194.68   21.20
  10   2  -5  170.58   19.50
  10   2   5  240.08   20.10
  -2  10   5  234.88   19.30
 -10  -2   5  239.88   20.70
  10   1  -5  119.09   14.20
  10   1  -5  116.79   14.70
  -1  10  -5  129.79   13.00
  -1  10  -5  134.49   15.00
 -10  -1  -5  103.49   15.10
 -10  -1   5  143.59   16.70
  10   1   5  149.69   16.30
  10   0  -5   97.49   13.50
   0  10  -5   92.39   12.60
  10   0  -5   90.29   11.20
 -10   0  -5   88.79   13.50
   0  10  -5  106.09   11.00
  10   0   5   74.19   12.20
 -10   0   5   81.49   13.90
  10  -1  -5  185.98   19.40
   1  10  -5  168.48   19.00
 -10   1  -5  170.68   19.80
 -10   1   5  190.68   20.70
  10  -1   5  211.88   19.80
   2  10  -5  301.97   26.80
  10  -2  -5  318.47   25.80
 -10   2  -5  280.67   27.10
  10  -2   5  279.77   25.10
 -10   2   5  277.57   26.20
   3  10  -5   31.60   10.40
 -10   3  -5   16.40    9.30
  10  -3  -5   10.80    7.00
 -10   3   5   21.10    9.30
  10  -3   5   30.70    9.20
 -10   4  -5   26.60   10.90
  10  -4  -5   21.20    8.20
   4  10  -5   18.80    9.80
 -10   4   5   16.80    9.60
  10  -4   5   19.00    7.60
  10  -5  -5  163.08   17.00
   5  10  -5  158.08   20.40
 -10   5  -5  176.18   20.30
  10  -5   5  183.68   17.90
 -10   5   5  159.78   19.60
  10  -6  -5  125.69   13.60
 -10   6  -5  130.19   17.20
   6  10  -5  117.29   17.50
 -10   6   5  110.59   16.10
  10  -6   5   87.59   13.10
 -10   7  -5  259.17   24.90
   7  10  -5  236.38   26.60
 -10   7   5  264.17   26.70
  10  -7   5  230.18   22.30
   8  10  -5  191.28   25.80
 -10   8  -5  216.28   24.00
 -10   8   5  217.78   24.60
   9  10  -5   15.20   14.10
 -10   9  -5   32.20   11.80
 -10   9   5   19.90   11.90
  10  10  -5   -4.50   12.00
 -10  10  -5   13.20   12.00
 -10  10   5    4.70   12.50
 -11 -10  -5   78.69   16.50
  11  10  -5   62.79   18.00
 -10  11  -5   97.29   17.60
 -10  11   5  113.89   19.30
  11   9  -5   12.40   13.10
  -9  11  -5   10.30   11.10
  11   9  -5   -4.40   10.30
 -11  -9  -5   14.60   12.00
  -9  11   5   20.60   13.20
 -11  -9   5   25.30   11.00
  11   9   5    5.50   10.00
 -11  -8  -5   33.80   13.00
  11   8  -5   39.20   14.40
  -8  11  -5   38.60   12.40
  11   8  -5   42.90   12.50
 -11  -8   5   58.79   13.30
  -8  11   5   29.20   11.90
  11   8   5   44.00   12.10
  11   7  -5   21.00   11.20
  -7  11  -5   45.30   11.20
 -11  -7  -5   27.80   12.30
  11   7  -5   34.70   14.10
 -11  -7   5   20.80   10.50
  11   7   5    1.50    9.40
  -7  11   5   18.80   10.30
  -6  11  -5   66.99   12.40
 -11  -6  -5   63.09   13.20
  11   6  -5   75.49   16.10
  11   6  -5   65.89   12.70
  -6  11   5   69.09   13.90
 -11  -6   5   66.99   13.00
  11   6   5   57.39   12.80
 -11  -5  -5  165.08   20.10
  -5  11  -5  156.48   18.10
  11   5  -5  231.88   21.30
  11   5  -5  147.99   20.50
 -11  -5   5  175.18   20.10
  11   5   5  177.18   20.20
  -5  11   5  171.68   20.00
  11   4  -5   51.29   11.30
  -4  11  -5   48.90    9.80
 -11  -4  -5   63.49   13.00
  11   4  -5   54.69   12.90
  11   4   5   61.39   12.20
 -11  -4   5   53.49   11.50
  -4  11   5   46.10   10.60
 -11  -3  -5   93.19   15.60
  11   3  -5   93.39   15.00
  -3  11  -5   86.09   12.50
  11   3  -5   81.49   13.70
 -11  -3   5  108.89   15.40
  11   3   5  132.29   15.80
  -3  11   5  116.89   14.20
  11   2  -5    8.30    8.10
  -2  11  -5   11.20    6.50
  11   2  -5   17.10    8.70
 -11  -2  -5   12.90    9.50
  -2  11   5   21.60    8.90
  11   2   5   29.40   10.10
 -11  -2   5   13.50    9.30
  -1  11  -5    2.00    6.50
  11   1  -5    2.10    7.00
  -1  11  -5    7.90    6.10
 -11  -1  -5    4.20    8.80
  11   1  -5   -0.80    7.50
 -11  -1   5   14.80   10.40
  11   1   5    6.30    8.00
  -1  11   5    9.00    7.70
  11   0  -5  187.78   20.90
 -11   0  -5  167.28   20.70
   0  11  -5  193.18   20.00
   0  11  -5  218.78   18.00
  11   0   5  211.38   21.40
 -11   0   5  202.68   22.30
 -11   1  -5  153.18   20.30
   1  11  -5  209.88   21.00
  11  -1  -5  167.68   19.60
  11  -1   5  241.68   20.50
 -11   1   5  211.88   21.50
  11  -2  -5   94.59   13.30
 -11   2  -5   81.89   15.00
   2  11  -5   77.59   13.30
  11  -2   5  115.09   14.50
 -11   2   5   71.29   14.70
 -11   3  -5  397.26   35.50
   3  11  -5  417.96   35.70
  11  -3  -5  421.56   34.40
  11  -3   5  420.06   34.10
 -11   3   5  453.55   36.80
   4  11  -5  173.98   21.30
  11  -4  -5  142.69   17.40
 -11   4  -5  166.68   20.10
 -11   4   5  165.28   20.90
  11  -4   5  187.28   19.00
 -11   5  -5  248.88   26.00
  11  -5  -5  218.48   22.00
   5  11  -5  267.07   27.00
 -11   5   5  247.08   26.60
  11  -5   5  230.68   22.60
 -11   6  -5  -12.70   10.40
  11  -6  -5   16.10    7.90
   6  11  -5    5.30   11.90
 -11   6   5   13.50   11.10
  11  -6   5   14.80    8.20
   7  11  -5  182.78   24.30
 -11   7  -5  202.78   22.90
 -11   7   5  171.18   21.90
  11  -7   5  161.88   18.10
   8  11  -5   50.09   15.30
 -11   8  -5   48.80   14.60
 -11   8   5   49.70   15.30
   9  11  -5   63.79   18.20
 -11   9  -5   72.39   16.30
 -11   9   5   77.29   16.10
 -11  10  -5   11.90   13.30
  10  11  -5   20.90   14.70
 -11  10   5   31.30   15.10
 -11  11  -5   27.90   15.10
  11  11  -5   27.20   15.50
 -11  11   5   22.70   15.80
 -12 -10  -5   37.40   14.90
  12  10  -5   30.50   17.70
 -10  12   5   31.10   15.30
  12   9  -5   52.79   13.90
  12   9  -5   32.10   16.80
 -12  -9  -5   21.00   12.30
  -9  12  -5   13.50   15.30
  12   9   5   51.99   13.50
  -9  12   5   33.00   14.80
  12   8  -5  180.28   26.10
 -12  -8  -5  180.88   22.10
  -8  12  -5  174.68   23.60
  12   8  -5  188.08   22.50
  12   8   5  176.08   21.80
  -8  12   5  171.28   22.20
 -12  -8   5  216.98   23.40
  12   7  -5   18.10   10.70
  -7  12  -5   38.00   12.40
 -12  -7  -5   41.70   14.10
  12   7  -5   40.80   15.40
  12   7   5   34.60   11.90
 -12  -7   5   31.40   11.10
  -7  12   5   42.30   13.30
 -12  -6  -5  103.69   17.60
  12   6  -5   88.59   15.20
  -6  12  -5  108.19   15.90
  12   6  -5  111.69   19.10
  -6  12   5   88.39   16.00
  12   6   5   96.79   16.40
 -12  -6   5  106.49   16.20
  -5  12  -5   98.09   18.80
 -12  -5  -5  105.89   16.80
  12   5  -5  126.59   17.30
  12   5  -5  115.29   18.50
  12   5   5   81.09   14.80
  -5  12   5  107.09   16.50
 -12  -5   5  112.49   16.80
  12   4  -5   76.29   14.10
  12   4  -5   90.59   15.20
 -12  -4  -5   91.19   14.70
  12   4   5   60.39   12.90
  -4  12   5   68.09   13.30
 -12  -4   5   70.29   14.50
 -12  -3  -5   44.20   13.00
  12   3  -5   42.80   11.60
  12   3  -5   37.90   11.90
  12   3   5   31.10   10.60
  -3  12   5   31.60   10.90
 -12  -3   5   35.50   12.30
  12   2  -5   30.10   10.80
 -12  -2  -5   28.90   12.30
  12   2  -5   37.90   11.00
  -2  12   5   38.10    9.80
 -12  -2   5   67.39   13.90
  12   2   5   57.99   11.80
  12   1  -5    1.70    8.80
 -12  -1  -5   24.90   11.60
 -12  -1   5   24.60   12.30
  12   1   5   12.90   10.00
  -1  12   5   27.10    9.30
  12   0  -5   25.00   10.10
 -12   0  -5   45.00   12.40
   0  12  -5   44.60   11.10
  12   0   5   44.10   11.30
 -12   0   5   27.70   11.50
 -12   1  -5    5.60   11.30
   1  12  -5   13.70    9.00
  12  -1  -5   11.70    9.90
  12  -1   5   15.80   10.60
 -12   1   5    9.80   11.70
 -12   2  -5  197.68   23.10
   2  12  -5  212.48   22.40
  12  -2  -5  207.18   21.20
 -12   2   5  210.18   24.50
  12  -2   5  215.08   21.70
  12  -3  -5  207.78   21.10
 -12   3  -5  201.38   23.40
   3  12  -5  188.08   21.50
  12  -3   5  156.18   19.70
 -12   3   5  182.88   22.10
 -12   4  -5   30.60   12.60
  12  -4  -5   36.30   10.30
   4  12  -5   27.40   13.10
 -12   4   5   40.30   14.10
  12  -4   5   33.50   11.10
   5  12  -5   47.70   14.80
 -12   5  -5   40.00   12.80
  12  -5  -5   32.60   10.10
  12  -5   5   47.00   11.50
 -12   5   5   34.30   14.20
 -12   6  -5  135.49   20.10
   6  12  -5  120.29   20.30
  12  -6   5  129.79   16.50
 -12   6   5  103.09   18.70
   7  12  -5   27.90   14.00
 -12   7  -5   11.10   11.90
 -12   7   5   31.60   15.40
 -12   8  -5  124.49   19.90
   8  12  -5  118.59   21.00
 -12   8   5  104.29   19.10
 -12   9  -5   41.20   15.80
   9  12  -5   30.60   14.90
 -12   9   5   38.80   16.30
 -12  10  -5   22.20   15.20
  10  12  -5   29.40   15.40
 -12  10   5   22.10   14.40
  13   8  -5   -4.70   12.50
 -13  -8  -5   16.60   13.10
  13   8  -5   -8.80   11.40
 -13  -8   5   11.30   11.10
  13   8   5   12.60   11.00
  -8  13   5   11.30   13.40
 -13  -7  -5    8.30   11.70
  13   7  -5    1.50   14.60
  13   7  -5    9.00   10.90
 -13  -7   5   19.70   12.20
  -7  13   5   23.40   12.90
  13   7   5   14.60   10.90
 -13  -6  -5  122.49   20.20
  13   6  -5  148.59   20.50
  13   6  -5  147.99   21.90
  13   6   5  127.39   19.40
 -13  -6   5  153.38   20.00
  -6  13   5  138.89   19.90
 -13  -5  -5   13.80   11.10
  13   5  -5   25.90   10.90
  13   5  -5   16.50   12.60
  -5  13   5   23.10   11.80
  13   5   5   51.49   13.40
 -13  -5   5   26.00   12.20
  13   4  -5   62.69   14.30
 -13  -4  -5   48.20   13.30
  13   4  -5   54.29   13.80
  13   4   5   65.49   13.80
  -4  13   5   65.09   13.20
 -13  -4   5   46.00   13.90
  13   3  -5    5.60   10.00
 -13  -3  -5   29.50   11.70
  13   3  -5   13.70   10.60
  13   3   5   22.40   10.60
 -13  -3   5    0.60   11.80
  -3  13   5   10.10   10.40
 -13  -2  -5   67.39   15.60
  13   2  -5   69.59   14.40
  13   2   5   98.49   15.90
  -2  13   5   74.59   13.60
 -13  -2   5   72.49   14.90
  13   1  -5  144.49   17.90
 -13  -1  -5  118.69   17.70
  -1  13   5   96.79   15.40
  13   1   5   80.79   16.10
 -13  -1   5  107.99   18.20
 -13   0  -5   36.50   12.80
  13   0  -5   28.00   11.30
  13   0   5   47.10   12.30
   0  13   5   44.50   11.40
 -13   0   5   57.99   13.80
 -13   1  -5  118.09   18.40
  13  -1  -5  138.79   18.40
   1  13  -5  143.59   18.60
 -13   1   5  132.09   19.20
  13  -1   5  107.49   17.00
  13  -2  -5   43.40   11.60
 -13   2  -5   38.20   13.60
   2  13  -5   68.89   13.60
 -13   2   5   50.99   14.40
  13  -2   5   62.29   14.00
   2  13   5   57.29   13.30
  13  -3  -5    7.90    9.60
   3  13  -5    3.50   11.60
 -13   3  -5   10.40   13.00
 -13   3   5    9.20   11.70
  13  -3   5    2.50    9.40
 -13   4  -5  124.09   19.60
   4  13  -5  130.89   20.20
  13  -4  -5  142.49   17.70
 -13   4   5  128.59   19.90
  13  -4   5  132.69   18.30
 -13   5  -5  192.08   24.20
   5  13  -5  165.18   23.70
  13  -5  -5  151.48   19.10
 -13   5   5  149.59   21.90
  13  -5   5  189.68   20.50
   6  13  -5   70.89   16.60
 -13   6  -5   37.00   16.20
 -13   6   5   50.39   15.40
  13  -6   5   45.80   12.20
   7  13  -5   62.59   18.80
 -13   7  -5   82.49   16.70
 -13   7   5   32.80   14.90
   8  13  -5   46.20   16.60
 -13   8  -5   52.79   15.70
 -13   8   5   43.00   15.70
 -14  -7  -5   40.50   14.50
  14   7  -5   33.80   17.10
  14   7  -5   57.59   15.50
 -14  -7   5   41.90   14.50
  -7  14   5   29.60   14.20
  14   7   5   34.40   12.90
  14   6  -5   23.20   13.00
 -14  -6  -5   39.40   13.70
  14   6  -5   50.79   16.60
  -6  14   5   30.70   13.50
 -14  -6   5   45.30   14.60
  14   6   5   30.00   12.40
  14   5  -5   26.90   12.50
  14   5  -5   33.00   14.50
 -14  -5  -5   44.90   14.10
 -14  -5   5   57.19   14.80
  -5  14   5   41.50   13.30
  14   5   5   35.70   13.10
  14   4  -5   38.20   13.60
 -14  -4  -5   30.40   13.80
  -4  14   5   15.00   11.30
 -14  -4   5   25.80   13.40
  14   4   5   23.60   11.90
  14   3  -5   14.70   12.50
 -14  -3  -5   24.60   12.60
  -3  14   5   17.80   10.90
 -14  -3   5   30.40   14.10
  14   3   5   27.70   13.40
  14   2  -5   -2.40   10.50
 -14  -2  -5   17.10   11.80
 -14  -2   5    4.70   12.70
  -2  14   5  -11.80    9.40
  14   2   5    4.60   10.50
 -14  -1  -5   38.50   13.70
  14   1  -5   35.90   14.10
  14   1   5   54.29   14.60
 -14  -1   5   40.00   15.00
  -1  14   5   57.89   12.70
  14   0  -5    6.60   10.40
 -14   0  -5  -14.90   10.50
  14   0   5    6.70   10.40
 -14   0   5   16.10   13.80
   0  14   5    1.10    9.30
 -14   1  -5   87.39   17.30
  14  -1  -5  116.09   16.50
  14  -1   5   80.89   16.00
 -14   1   5   59.79   16.10
  14  -2  -5   51.49   13.60
   2  14  -5   48.80   14.60
 -14   2  -5   63.19   15.60
  14  -2   5   44.00   12.70
 -14   2   5   40.10   15.90
   3  14  -5   26.80   13.90
  14  -3  -5   12.20   11.40
 -14   3  -5   22.10   13.30
 -14   3   5   10.60   12.90
   3  14   5   24.80   12.80
  14  -3   5   16.70   11.70
   4  14  -5   12.40   13.80
 -14   4  -5   19.80   13.30
  14  -4  -5    9.50   10.50
 -14   4   5   -5.50   12.20
   4  14   5  -10.40   12.10
  14  -4   5   20.80   11.80
  14  -5  -5   30.00   11.40
 -14   5  -5    4.40   15.00
   5  14  -5   24.90   15.00
  14  -5   5   17.80   10.20
 -14   5   5    7.80   13.60
   5  14   5   24.70   14.60
 -14   6  -5   62.79   16.90
   6  14  -5   70.09   19.10
  14  -6   5   70.79   14.10
 -14   6   5   91.19   18.90
   6  14   5   80.39   17.60
   7  14  -5   19.70   15.80
 -14   7  -5   -4.80   15.20
 -14   7   5    2.70   15.70
   7  14   5   16.60   15.10
 -15  -4  -5    5.90   13.10
  15   4  -5   -3.30   10.40
 -15  -4   5   10.40   13.90
  15   4   5    5.50   11.80
  -4  15   5    2.60   11.30
 -15  -3  -5   75.89   16.90
  15   3  -5   35.00   14.30
 -15  -3   5   67.79   16.90
  -3  15   5   42.50   13.60
  15   3   5   29.80   14.80
 -15  -2  -5  179.98   24.50
  15   2  -5  159.78   22.20
  15   2   5  180.88   23.60
 -15  -2   5  154.78   22.40
  -2  15   5  172.38   21.10
  15   1  -5   47.70   14.20
 -15  -1  -5   42.20   14.90
  15   1   5   30.30   13.20
  -1  15   5   24.80   11.70
 -15  -1   5   17.70   13.50
 -15   0  -5   33.20   14.40
  15   0  -5   27.70   13.50
 -15   0   5   26.60   14.30
  15   0   5   12.90   12.30
   0  15   5   40.90   12.30
 -15   1  -5   48.80   15.80
  15  -1  -5   63.39   15.70
 -15   1   5   50.09   16.00
  15  -1   5   39.90   14.40
 -15   2  -5   18.50   15.50
  15  -2  -5   -5.30   11.90
  15  -2   5    4.70   12.30
 -15   2   5    7.60   13.10
 -15   3  -5   18.80   16.00
   3  15  -5    1.60   13.40
  15  -3  -5    4.40   12.10
 -15   3   5  -13.50   12.90
  15  -3   5   17.50   11.10
 -15   4  -5  201.58   26.50
   4  15  -5  224.88   27.90
  15  -4  -5  210.48   24.40
  15  -4   5  216.78   23.80
   4  15   5  184.48   26.40
 -15   4   5  206.58   26.80
   0   0  -6   -1.40    2.30
   0   0   6   -4.10    0.90
  -1   0  -6  429.96   24.10
  -1   0   6  329.87   23.80
   0   1   6  327.07   23.30
   0  -1   6  324.27   23.80
   0   1   6  337.17   23.70
   1   0   6  312.17   23.70
   1   0   6  332.37   24.00
   1  -1  -6 1205.78   79.89
   1   1  -6 1303.67   80.29
  -1   1  -6 1221.48   79.99
  -1   1  -6 1280.87   79.49
  -1  -1  -6 1176.88   79.89
  -1  -1  -6 1200.78   80.19
   1   1   6 1115.39   79.69
  -1  -1   6 1095.89   79.29
   1  -1   6 1045.30   79.69
   1  -1   6 1087.49   79.69
  -1  -1   6 1114.09   79.59
  -2  -1  -6  818.42   53.69
  -1   2  -6  794.72   52.89
   1  -2  -6  784.52   53.29
   2   1  -6  792.52   53.89
  -1   2  -6  757.72   53.49
   2   1   6  756.42   53.39
   1  -2   6  736.33   53.39
  -2  -1   6  777.92   53.19
  -1   2   6  778.12   52.89
   1  -2   6  737.73   53.29
  -2   0  -6  457.35   33.40
   2   0  -6  495.05   33.50
  -2   0  -6  466.95   33.40
   0   2  -6  456.55   33.50
   0  -2   6  491.35   33.30
   2   0   6  486.35   33.30
   0   2   6  475.45   32.70
   0   2   6  487.05   32.70
  -2   0   6  459.85   33.10
   1   2  -6  873.11   59.59
   2  -1  -6  824.72   58.89
  -2   1  -6  882.81   59.09
  -2   1  -6  865.51   59.19
   2  -1  -6  841.22   58.89
   2  -1   6  867.11   59.19
   2  -1   6  803.42   59.09
   1   2   6  884.51   58.79
  -1  -2   6  840.72   59.09
  -1  -2   6  890.81   58.39
  -2   1   6  858.31   59.19
   2   2  -6 1982.50  138.99
  -2   2  -6 1970.90  138.19
  -2   2  -6 2014.70  138.39
  -2  -2  -6 1939.91  138.59
   2  -2  -6 2006.70  138.09
  -2   2   6 2085.39  138.69
   2  -2   6 1886.51  138.49
  -2  -2   6 2142.59  138.09
  -2   2   6 2056.19  137.99
   2   2   6 2138.19  138.39
   2  -2   6 2091.99  138.39
   3   2  -6  222.38   18.00
   3   2  -6  219.48   17.30
  -2   3  -6  221.68   16.90
  -3  -2  -6  219.98   17.70
  -2   3  -6  220.18   17.10
   2  -3   6  245.58   17.10
   2  -3   6  223.88   17.50
   3   2   6  240.48   17.50
  -2   3   6  241.78   17.00
  -3  -2   6  247.28   17.20
  -2   3   6  233.08   17.70
  -1   3  -6 3889.21  264.37
   3   1  -6 3712.23  264.97
  -3  -1  -6 3906.61  265.27
  -1   3  -6 3835.12  265.07
   3   1  -6 3796.02  265.27
  -3  -1   6 4003.90  264.97
   1  -3   6 3969.70  264.67
  -1   3   6 3917.51  264.57
   1  -3   6 3968.10  265.07
   3   1   6 3997.30  265.07
   3   0  -6  111.49    9.70
   0   3  -6  113.09   10.20
  -3   0  -6  118.79   10.20
   0   3  -6  127.19    8.70
   3   0  -6  121.39   10.00
  -3   0   6  112.99    9.80
   0  -3   6  109.89    9.90
   3   0   6  122.09   10.00
   0   3   6  117.89    8.70
   0   3   6  125.69    9.50
   1   3  -6  161.88   13.80
  -3   1  -6  169.78   13.30
  -3   1  -6  173.88   13.60
   3  -1  -6  180.38   12.90
   3  -1  -6  171.08   13.10
   1   3   6  167.48   12.90
   3  -1   6  174.88   13.30
  -1  -3   6  162.88   13.30
   1   3   6  176.98   12.50
  -3   1   6  178.78   13.70
   3  -1   6  155.38   13.50
  -2  -3  -6 1683.63  120.69
   3  -2  -6 1699.33  120.29
  -3   2  -6 1812.32  120.79
  -3   2  -6 1731.73  120.89
   3  -2  -6 1641.44  120.49
  -2  -3  -6 1773.62  121.29
  -2  -3   6 1768.22  120.39
  -2  -3   6 1797.22  120.99
  -3   2   6 1768.12  121.29
  -3   2   6 1896.61  120.69
   3  -2   6 1846.92  120.99
   2   3   6 1821.32  120.59
   3  -2   6 1744.03  121.09
  -3   3  -6   90.79    8.20
  -3   3  -6  101.49    8.90
   3   3  -6   83.09    9.70
   3  -3  -6   96.39    7.30
  -3  -3  -6   92.99    9.30
   3  -3  -6   98.59    7.70
   3   3  -6   93.79    8.60
  -3  -3   6   89.89    8.30
   3  -3   6   85.89    9.20
  -3   3   6   84.99    8.20
   3   3   6   90.39    8.70
   3  -3   6   83.59    8.50
  -3   3   6   87.09    9.10
  -4  -3  -6  217.38   19.40
  -3   4  -6  224.38   18.20
   3  -4  -6  240.08   17.70
   4   3  -6  214.98   20.10
  -3   4  -6  254.37   18.80
   4   3  -6  229.08   19.10
  -4  -3   6  267.27   19.00
  -3   4   6  251.87   18.70
   3  -4   6  248.78   18.50
  -3   4   6  284.57   19.70
   3  -4   6  255.77   19.50
   4   3   6  281.57   19.10
   4   2  -6  163.08   16.30
  -4  -2  -6  168.88   16.00
  -2   4  -6  164.78   15.10
  -2   4  -6  165.08   14.90
   4   2  -6  158.98   15.30
   4   2   6  216.78   16.10
  -2   4   6  224.48   16.40
   2  -4   6  244.18   15.10
  -2   4   6  215.58   15.20
  -4  -2   6  243.88   16.10
   2  -4   6  229.88   16.20
   4   1  -6  506.95   37.10
  -1   4  -6  508.35   36.30
   4   1  -6  489.55   37.20
  -4  -1  -6  519.75   37.60
  -1   4  -6  518.35   37.10
   4   1   6  516.15   37.20
  -1   4   6  525.25   36.70
   1  -4   6  546.05   37.30
   1  -4   6  537.45   36.50
  -4  -1   6  548.15   37.20
  -4   0  -6  311.87   23.10
   4   0  -6  300.87   22.70
   0   4  -6  309.97   23.00
   4   0  -6  288.77   22.60
   0  -4   6  313.07   22.90
   4   0   6  296.77   23.00
  -4   0   6  298.97   22.80
   0   4   6  325.17   21.20
   0   4   6  309.47   22.30
  -4   1  -6  857.11   58.49
   4  -1  -6  852.41   57.79
   4  -1  -6  871.11   58.19
   1   4  -6  903.41   58.99
   1   4   6  831.42   57.29
  -4   1   6  778.82   58.39
   4  -1   6  834.72   58.39
   1   4   6  806.22   57.99
  -1  -4   6  790.82   58.29
   4  -2  -6  437.36   28.30
  -4   2  -6  444.26   29.60
  -4   2  -6  434.36   29.00
   2   4  -6  417.66   30.30
   4  -2  -6  430.26   29.00
  -4   2   6  368.06   28.90
  -2  -4   6  383.66   29.40
   4  -2   6  377.16   29.30
  -2  -4   6  380.66   28.50
   4  -2   6  392.26   29.60
   2   4   6  395.96   28.60
  -4   2   6  386.76   29.70
   4  -3  -6   38.20    4.00
   4  -3  -6   38.30    5.20
  -4   3  -6   41.40    5.00
  -3  -4  -6   35.40    6.20
  -4   3  -6   40.80    6.40
   3   4  -6   40.00    7.00
   3   4   6   53.89    5.80
  -3  -4   6   45.20    5.40
  -4   3   6   33.20    6.20
  -4   3   6   45.20    5.70
   4  -3   6   57.39    6.40
   4  -3   6   43.60    6.50
  -3  -4   6   39.50    6.00
   4   4  -6 1700.53  112.69
  -4   4  -6 1741.53  111.49
  -4   4  -6 1642.34  110.39
   4  -4  -6 1751.72  110.49
  -4  -4  -6 1663.93  111.79
   4   4  -6 1715.93  111.39
  -4  -4   6 1500.35  110.79
  -4   4   6 1520.85  111.69
  -4   4   6 1490.55  110.99
   4   4   6 1555.74  110.99
   4  -4   6 1533.55  110.79
   4  -4   6 1571.34  111.59
   5   4  -6  568.04   39.60
   4  -5  -6  578.14   38.10
  -4   5  -6  590.84   39.50
  -5  -4  -6  549.65   40.20
   5   4  -6  574.54   41.30
  -4   5  -6  553.54   38.30
  -4   5   6  524.35   39.90
   5   4   6  541.05   39.40
   4  -5   6  520.35   38.60
   4  -5   6  562.64   40.00
  -5  -4   6  500.75   39.10
  -4   5   6  483.15   39.00
   3  -5  -6  242.88   17.20
   5   3  -6  244.48   20.30
   5   3  -6  226.38   19.00
  -3   5  -6  240.08   18.30
  -5  -3  -6  215.88   19.80
  -3   5  -6  248.98   18.90
   3  -5   6  255.67   18.40
  -3   5   6  235.58   19.50
  -3   5   6  249.18   18.70
  -5  -3   6  239.38   19.30
   5   3   6  245.28   19.40
   3  -5   6  264.77   19.70
  -5  -2  -6  857.71   61.49
  -2   5  -6  883.01   60.69
  -2   5  -6  850.91   60.39
   5   2  -6  831.12   61.49
   5   2  -6  860.81   61.09
  -2   5   6  846.12   60.49
  -5  -2   6  896.81   61.09
   5   2   6  891.31   61.19
   2  -5   6  924.91   60.19
   2  -5   6  871.31   61.09
  -2   5   6  848.22   61.19
   5   1  -6   53.59    7.70
  -1   5  -6   59.49    6.90
  -5  -1  -6   60.29    8.60
  -1   5  -6   67.99    8.00
   5   1  -6   59.39    7.90
   1  -5   6   89.89    7.20
  -5  -1   6   93.99    9.60
   5   1   6   94.89    8.80
   1  -5   6   88.69    8.80
  -1   5   6   80.89    7.80
   5   0  -6   19.00    4.50
   5   0  -6   17.00    4.30
   0   5  -6   18.60    5.30
  -5   0  -6   12.80    5.30
   0  -5   6   10.20    4.40
   5   0   6    4.90    4.30
   0   5   6    6.60    3.50
  -5   0   6   14.90    4.80
   5  -1  -6 1555.74  107.69
   1   5  -6 1531.15  108.79
  -5   1  -6 1543.65  108.69
   5  -1  -6 1476.55  108.19
   1   5   6 1573.94  108.09
   5  -1   6 1735.93  108.69
   1   5   6 1629.14  106.99
  -5   1   6 1517.85  108.59
  -1  -5   6 1585.64  108.49
   2   5  -6  747.03   52.49
  -5   2  -6  678.43   51.59
   5  -2  -6  726.33   50.29
   5  -2  -6  687.53   51.09
  -2  -5   6  744.23   51.59
  -5   2   6  768.42   51.29
   2   5   6  774.12   50.49
   5  -2   6  735.03   51.59
  -5   2   6  688.53   51.79
   5  -3  -6   55.09    6.40
   5  -3  -6   54.99    4.30
  -5   3  -6   49.00    6.90
   3   5  -6   53.49    8.20
  -3  -5   6   29.10    6.20
  -3  -5   6   33.50    5.40
   5  -3   6   45.50    7.00
  -5   3   6   36.50    6.80
   5  -3   6   34.50    6.30
   3   5   6   35.80    5.30
  -5   3   6   37.40    5.80
  -5   4  -6  148.59   12.90
   4   5  -6  160.98   12.70
  -5   4  -6  133.69   11.10
   5  -4  -6  154.28   11.90
  -4  -5  -6  137.49   12.70
   4   5  -6  139.09   14.40
  -4  -5  -6  131.49   13.10
  -5   4   6  125.29   13.10
  -4  -5   6  138.69   12.30
  -5   4   6  132.39   12.20
   4   5   6  144.59   12.10
  -4  -5   6  135.39   12.80
   5  -4   6  134.99   12.10
   5  -4   6  138.29   13.40
  -5  -5  -6 1964.60  135.69
   5   5  -6 1945.71  136.79
  -5   5  -6 2034.50  135.29
   5   5  -6 1939.91  134.89
   5  -5  -6 2045.50  133.99
  -5   5  -6 1933.01  133.69
   5  -5   6 1900.51  134.49
   5  -5   6 1959.90  135.39
  -5   5   6 1936.21  134.99
  -5   5   6 1910.41  135.69
  -5  -5   6 2030.50  135.49
  -5  -5   6 1984.40  134.79
   5   5   6 1881.11  134.69
  -6  -5  -6  462.85   34.10
   5  -6  -6  439.36   31.20
  -5   6  -6  424.36   31.10
   6   5  -6  444.36   33.20
   6   5  -6  402.46   34.50
  -5   6  -6  442.86   33.00
   5  -6   6  439.56   32.10
  -6  -5   6  437.96   32.70
   6   5   6  462.45   33.10
   5  -6   6  452.35   33.60
  -5   6   6  426.76   33.60
  -6  -4  -6  113.19   11.60
   6   4  -6  103.89   12.40
   4  -6  -6  101.99    7.90
  -4   6  -6   88.99    8.80
  -4   6  -6   91.69   10.30
   6   4  -6   83.69   10.30
   4  -6   6   99.19    9.20
  -6  -4   6   92.99   10.60
  -4   6   6   86.59   10.90
   4  -6   6   87.59   10.70
   6   4   6  111.59   10.60
  -3   6  -6 2697.63  179.98
   6   3  -6 2565.74  180.48
   6   3  -6 2597.54  181.38
  -3   6  -6 2651.23  179.58
  -6  -3  -6 2530.75  180.78
   6   3   6 2634.74  180.48
  -3   6   6 2672.93  180.88
   3  -6   6 2723.93  180.68
   3  -6   6 2717.83  179.28
  -3   6   6 2542.55  179.98
  -6  -3   6 2587.64  180.28
  -6  -2  -6  249.97   21.50
  -2   6  -6  263.67   20.50
  -2   6  -6  279.57   20.40
   6   2  -6  245.98   21.00
   6   2  -6  260.37   21.90
  -2   6   6  263.97   20.50
  -2   6   6  280.97   21.30
   6   2   6  265.47   21.20
   2  -6   6  267.97   19.60
  -6  -2   6  275.87   21.60
   2  -6   6  276.47   21.40
  -1   6  -6  387.46   26.80
   6   1  -6  371.06   27.90
  -6  -1  -6  389.96   28.40
   6   1  -6  373.36   28.00
  -1   6  -6  370.46   27.60
   6   1   6  345.17   27.80
  -1   6   6  343.67   27.10
   1  -6   6  373.66   26.40
  -6  -1   6  360.66   28.10
   1  -6   6  367.26   27.90
   0   6  -6   70.79    9.60
  -6   0  -6   69.49    9.80
   6   0  -6   70.99    8.80
   6   0  -6   66.29    9.10
   6   0   6  109.99   10.70
  -6   0   6  109.09   10.50
   0  -6   6  111.39   10.50
   0   6   6  110.29    9.40
   6  -1  -6  795.42   55.29
   1   6  -6  805.42   56.79
  -1  -6  -6  832.22   56.49
  -6   1  -6  815.12   56.59
   6  -1  -6  796.62   56.09
   1   6   6  770.82   54.19
  -1  -6   6  772.62   56.09
  -6   1   6  766.62   56.59
   6  -1   6  779.02   56.19
   6  -2  -6  162.78   14.60
  -6   2  -6  173.78   15.50
   6  -2  -6  181.78   13.50
   2   6  -6  178.88   16.50
  -2  -6   6  191.68   15.60
   2   6   6  172.88   13.30
  -6   2   6  177.18   15.80
   6  -2   6  163.58   15.00
  -6   2   6  169.08   14.80
  -3  -6  -6   23.80    5.20
   6  -3  -6   27.40    3.20
   6  -3  -6   19.80    5.30
   3   6  -6   21.60    7.10
  -6   3  -6   27.20    6.80
  -6   3   6   24.90    6.30
   6  -3   6   23.40    5.40
  -3  -6   6   40.20    6.80
  -6   3   6   19.20    4.90
   3   6   6   25.00    4.30
   6  -4  -6  846.12   58.69
  -6   4  -6  814.02   59.59
   4   6  -6  769.22   60.69
  -4  -6  -6  799.92   59.19
   6  -4   6  872.11   59.79
  -4  -6   6  839.12   58.69
   6  -4   6  839.32   58.99
  -4  -6   6  874.61   59.69
  -6   4   6  804.32   59.99
   4   6   6  887.21   58.59
   5   6  -6  346.47   23.50
  -6   5  -6  306.47   23.60
  -5  -6  -6  304.67   23.50
   5   6  -6  256.77   24.80
   6  -5  -6  307.17   22.20
  -5  -6  -6  299.67   23.80
   5   6   6  282.77   22.50
  -5  -6   6  266.17   23.30
   6  -5   6  269.87   22.60
  -5  -6   6  269.87   22.60
  -6   5   6  294.17   24.10
   6  -5   6  306.67   24.00
  -6   6  -6  129.69   13.60
  -6  -6  -6  110.29   13.00
   6   6  -6  118.09   12.60
   6   6  -6  119.39   15.60
   6  -6  -6  117.39   10.50
   6  -6   6  115.19   11.80
   6  -6   6  111.69   12.90
   6   6   6  115.49   12.10
  -6  -6   6  102.49   12.70
  -6   6   6  127.09   14.40
  -6  -6   6  114.39   12.10
   7   6  -6  604.44   52.89
   7   6  -6  699.03   51.09
  -7  -6  -6  665.43   51.99
  -6   7  -6  617.64   50.89
   6  -7   6  725.13   49.99
   7   6   6  770.32   51.29
  -7  -6   6  742.03   52.09
  -7  -6   6  750.52   51.29
  -6   7   6  735.43   52.19
   7   5  -6  179.98   16.80
  -5   7  -6  168.68   16.10
   7   5  -6  180.18   18.40
  -7  -5  -6  173.08   17.60
   5  -7   6  148.39   16.90
   5  -7   6  182.78   14.80
  -5   7   6  161.68   16.90
   7   5   6  197.48   16.30
  -7  -5   6  171.78   16.30
  -4   7  -6   16.90    5.80
  -4   7  -6   27.20    4.80
   7   4  -6   27.00    6.50
  -7  -4  -6   13.40    6.50
   7   4  -6   18.90    7.30
  -4   7   6   20.80    6.50
   4  -7   6    7.20    4.20
   7   4   6   20.50    6.40
  -7  -4   6   27.30    7.00
   4  -7   6   19.60    6.60
   7   3  -6  212.58   20.00
  -7  -3  -6  228.08   20.40
  -3   7  -6  195.08   18.80
   7   3  -6  192.88   20.20
  -3   7  -6  188.98   18.30
   3  -7   6  281.77   20.30
   3  -7   6  272.77   18.10
  -3   7   6  284.77   20.90
   7   3   6  268.37   20.20
  -7  -3   6  281.47   20.20
  -2   7  -6  207.78   17.40
  -2   7  -6  218.48   17.30
   7   2  -6  207.18   18.20
  -7  -2  -6  206.08   18.80
   7   2  -6  211.98   19.10
   2  -7   6  219.38   16.30
   2  -7   6  224.48   18.30
  -2   7   6  218.98   18.30
  -7  -2   6  235.18   18.70
   7   2   6  203.88   18.20
   7   1  -6  469.85   34.20
  -7  -1  -6  441.16   34.60
   7   1  -6  458.75   34.30
  -1   7  -6  446.26   32.90
  -1   7  -6  444.56   33.80
   7   1   6  474.35   34.40
   1  -7   6  444.06   32.30
   1  -7   6  473.55   34.30
  -7  -1   6  472.65   34.40
   0   7  -6   71.59    9.20
   7   0  -6   65.99    8.50
  -7   0  -6   94.49   10.90
   7   0  -6   74.69    9.40
   7   0   6   75.89    9.40
  -7   0   6   58.49    9.20
   0  -7   6   71.69    9.10
  -7   1  -6  119.89   13.30
   1   7  -6  124.29   12.40
  -1  -7  -6  100.59   10.60
   7  -1  -6  117.79   10.90
   7  -1  -6   99.49   11.70
  -1  -7   6  140.29   12.60
   7  -1   6  118.89   12.80
  -7   1   6  116.69   12.70
   7  -2  -6  197.98   16.80
   2   7  -6  216.78   19.90
  -7   2  -6  187.28   18.80
   7  -2  -6  194.48   18.40
   2   7   6  242.48   16.50
  -2  -7   6  270.37   19.50
  -7   2   6  234.78   19.50
   7  -2   6  249.68   19.00
   7  -3  -6  209.08   15.10
   3   7  -6  214.68   19.20
  -7   3  -6  204.78   18.30
   7  -3  -6  206.28   17.50
  -3  -7  -6  189.88   18.10
   7  -3   6  226.58   18.20
  -3  -7   6  195.88   18.00
   3   7   6  202.88   15.80
  -7   3   6  215.68   18.70
   4   7  -6  572.64   43.30
  -7   4  -6  573.74   42.00
   7  -4  -6  560.34   40.90
   7  -4   6  553.64   41.30
  -4  -7   6  574.04   41.90
   4   7   6  559.14   40.20
  -7   4   6  553.74   42.30
  -7   5  -6  192.88   19.10
   7  -5  -6  186.48   17.40
   5   7  -6  170.68   20.30
  -5  -7   6  240.48   19.40
  -5  -7   6  208.08   18.20
   7  -5   6  234.98   18.70
   5   7   6  237.78   17.90
   7  -5   6  249.68   20.00
  -7   5   6  233.78   20.60
  -6  -7  -6  924.91   71.39
  -7   6  -6  979.40   71.59
   6   7  -6  988.80   70.79
   7  -6  -6  970.60   69.59
   6   7  -6  879.81   72.89
  -7   6   6 1032.50   72.49
  -6  -7   6 1062.99   71.69
  -6  -7   6  990.40   70.49
   7  -6   6 1075.19   70.49
   6   7   6 1057.49   70.59
   7   7  -6   47.50   12.00
  -7   7  -6   58.19   10.60
  -7  -7  -6   61.09   11.20
   7   7  -6   60.39    9.40
   7   7   6   58.89    9.50
   7  -7   6   64.49    8.60
  -7   7   6   49.30   10.40
  -7  -7   6   54.89   10.30
  -7  -7   6   55.99    9.30
   8   7  -6   14.30    8.00
  -8  -7  -6   17.20    8.90
  -7   8  -6   23.70    8.80
   8   7  -6   13.20    9.70
  -7   8   6   14.30    8.50
   7  -8   6    9.00    5.70
  -8  -7   6   28.50    8.00
   8   7   6    7.90    7.30
  -8  -7   6   31.30    9.60
   8   6  -6  406.76   34.40
  -6   8  -6  410.06   31.10
  -8  -6  -6  362.16   31.40
   8   6  -6  363.36   31.00
  -8  -6   6  396.76   30.90
   6  -8   6  375.66   28.90
  -6   8   6  396.86   32.20
   8   6   6  380.16   30.60
   8   5  -6   40.90   10.70
   8   5  -6   59.89   10.10
  -5   8  -6   73.49    9.60
  -8  -5  -6   42.50    9.60
   8   5   6   50.79    8.90
  -8  -5   6   67.09   10.10
  -5   8   6   54.99   10.00
   5  -8   6   50.49    7.30
  -4   8  -6  717.63   48.60
   8   4  -6  696.83   50.79
  -8  -4  -6  656.23   49.60
   8   4  -6  694.63   49.40
  -8  -4   6  637.14   49.00
   4  -8   6  612.54   46.90
  -4   8   6  674.53   49.70
   8   4   6  680.53   49.40
  -8  -3  -6  110.99   14.20
  -3   8  -6  129.59   12.40
  -3   8  -6  131.29   12.70
   8   3  -6  103.29   13.50
   8   3  -6  140.29   15.00
  -3   8   6  138.89   14.00
   3  -8   6  132.09   11.20
   3  -8   6  151.08   14.50
   8   3   6  117.59   13.70
  -8  -3   6  150.28   15.10
  -2   8  -6  165.28   13.00
  -2   8  -6  144.29   13.40
  -8  -2  -6  145.79   15.20
   8   2  -6  148.99   14.30
   8   2  -6  158.98   15.30
   2  -8   6  125.89   11.30
  -2   8   6  122.49   13.60
  -8  -2   6  138.89   15.30
   2  -8   6  131.69   14.20
   8   2   6  106.99   13.70
   8   1  -6  267.47   21.40
  -1   8  -6  273.67   20.10
  -1   8  -6  310.97   21.60
   8   1  -6  268.27   21.70
  -8  -1  -6  248.38   22.60
   8   1   6  217.68   21.10
   1  -8   6  256.87   21.50
   1  -8   6  237.58   18.90
  -8  -1   6  224.38   21.60
  -8   0  -6   49.90    9.80
   0   8  -6   53.49    8.90
   8   0  -6   43.20    7.40
   8   0  -6   55.29    8.60
   0  -8   6   38.80    7.60
  -8   0   6   48.80    8.80
   0  -8   6   63.89    6.20
   8   0   6   34.20    8.00
  -8   1  -6  287.57   23.20
   8  -1  -6  312.57   22.60
   8  -1  -6  272.57   21.00
   1   8  -6  265.87   22.60
  -1  -8   6  254.07   22.10
  -8   1   6  250.47   23.30
   8  -1   6  241.08   22.40
   8  -2  -6   63.49    6.90
  -8   2  -6   49.80    9.60
   2   8  -6   46.50    9.10
   8  -2  -6   52.19    9.00
  -8   2   6   56.89   10.50
   8  -2   6   60.09    9.60
  -2  -8   6   64.39    9.30
  -8   3  -6  762.02   54.69
   3   8  -6  756.62   55.39
   8  -3  -6  764.82   53.79
   3   8   6  710.43   51.79
  -8   3   6  698.93   54.59
   8  -3   6  742.33   53.99
  -3  -8   6  786.82   54.49
   4   8  -6   12.50    7.60
  -8   4  -6   17.20    7.60
   8  -4  -6   18.90    6.20
   4   8   6   24.60    5.10
   8  -4   6   18.40    6.50
  -4  -8   6   18.40    6.90
  -8   4   6   24.60    8.20
   5   8  -6  103.49   15.10
  -8   5  -6  108.09   13.80
   8  -5  -6  122.19   12.40
   8  -5   6  119.79   13.20
  -8   5   6  123.59   15.30
   5   8   6  117.69   11.30
  -5  -8   6   93.19   12.70
   8  -6  -6   29.10    6.20
   6   8  -6    8.80    9.00
  -8   6  -6   25.80    8.60
   8  -6   6    9.60    6.40
   6   8   6    5.40    5.20
  -8   6   6    7.10    7.90
  -6  -8   6    8.60    7.60
  -6  -8   6    8.00    6.40
  -7  -8  -6  221.18   19.40
   7   8  -6  164.48   20.40
  -8   7  -6  205.68   19.30
   7   8   6  160.38   16.00
  -7  -8   6  146.39   16.30
   8  -7   6  150.88   16.10
  -8   7   6  125.99   17.50
  -7  -8   6  176.68   18.50
  -8   8  -6   40.70   10.80
   8   8  -6   44.00   12.50
  -8  -8  -6   52.09   11.50
   8   8  -6   68.19   11.00
  -8  -8   6   35.30    8.90
   8  -8   6   38.70   11.80
   8   8   6   37.30    8.90
  -8   8   6   32.20   10.50
  -8   9  -6   38.60   11.00
  -9  -8  -6   32.10   10.30
   9   8  -6   43.80   13.40
   9   8  -6   39.10   10.20
  -9  -8   6   30.30    9.90
  -8   9   6   46.10   11.80
   9   8   6   41.70    9.20
  -9  -7  -6  104.89   16.10
   9   7  -6  102.09   14.70
   9   7  -6  110.89   17.80
  -7   9  -6   98.49   15.20
  -9  -7   6  144.39   15.80
   9   7   6  155.98   16.00
  -7   9   6  165.38   18.30
  -6   9  -6  264.27   24.20
   9   6  -6  294.37   27.30
   9   6  -6  268.27   24.30
  -9  -6  -6  310.17   26.30
   9   6   6  278.87   24.00
  -6   9   6  279.47   25.10
  -9  -6   6  252.77   24.30
   9   5  -6  117.29   16.60
  -9  -5  -6  109.09   14.40
   9   5  -6  108.59   13.40
  -5   9  -6   93.39   12.40
  -9  -5   6  102.69   13.70
   9   5   6  100.09   12.90
  -5   9   6   94.19   13.50
   9   4  -6   44.40   10.60
  -4   9  -6   51.99    8.70
   9   4  -6   58.09   10.10
  -9  -4  -6   64.99   10.80
  -4   9   6   56.49   10.70
   9   4   6   63.39   10.90
  -9  -4   6   49.00   10.60
   9   3  -6   -0.70    6.20
  -3   9  -6    6.30    5.40
   9   3  -6   -8.40    6.10
  -9  -3  -6   12.50    7.70
  -3   9  -6   -1.30    4.70
  -3   9   6    8.50    6.50
  -9  -3   6    2.60    6.80
   9   3   6    7.50    6.60
  -2   9  -6  180.28   16.00
   9   2  -6  196.18   18.10
  -2   9  -6  182.28   16.40
   9   2  -6  170.78   17.30
  -9  -2  -6  182.68   18.30
  -2   9   6  163.48   16.80
  -9  -2   6  169.78   18.70
   9   2   6  172.18   18.00
  -9  -1  -6   62.39   10.90
  -1   9  -6   83.89    9.00
  -1   9  -6   90.59   10.70
   9   1  -6   61.39   10.60
   9   1  -6   55.29    9.70
   1  -9   6   70.59    7.30
   1  -9   6   53.99   11.30
  -9  -1   6   59.59   11.30
   9   1   6   57.19   10.20
   0   9  -6  224.98   20.80
   9   0  -6  247.68   20.90
   9   0  -6  210.18   19.40
  -9   0  -6  191.68   21.10
   0   9  -6  236.78   18.90
  -9   0   6  249.68   22.50
   0  -9   6  271.17   20.70
   0  -9   6  250.17   17.80
   9   0   6  208.08   20.50
  -9   1  -6    9.00    7.70
   9  -1  -6    8.00    6.30
   1   9  -6    9.50    7.20
   9  -1  -6   12.70    5.20
   9  -1   6   12.30    7.40
  -9   1   6    5.60    7.20
  -1  -9   6    8.90    6.80
   9  -2  -6  258.87   23.30
  -9   2  -6  265.67   24.60
   2   9  -6  290.97   25.40
  -2  -9   6  316.37   24.50
  -9   2   6  268.17   24.70
   9  -2   6  286.77   23.90
   3   9  -6  250.27   24.10
  -9   3  -6  207.48   22.50
   9  -3  -6  263.77   22.00
   9  -3   6  269.17   22.00
  -9   3   6  249.18   23.00
  -3  -9   6  262.17   22.50
  -9   4  -6  304.67   27.80
   9  -4  -6  308.27   25.70
   4   9  -6  327.37   28.90
   9  -4   6  312.37   25.80
  -9   4   6  295.67   27.80
  -4  -9   6  340.37   27.50
   9  -5  -6  156.78   15.80
  -9   5  -6  145.59   18.10
   5   9  -6  172.88   20.60
  -9   5   6  170.28   18.50
   9  -5   6  171.08   16.20
   9  -6  -6    7.40    5.80
   6   9  -6   13.00    9.60
  -9   6  -6    2.80    9.10
  -9   6   6   19.50    9.50
   9  -6   6   15.40    7.30
   6   9   6   24.30    7.10
  -9   7  -6    9.10    8.80
   7   9  -6   12.40   10.90
   9  -7   6   20.60    7.60
   7   9   6   24.10    7.60
  -9   7   6    5.20    9.00
  -9   8  -6   62.39   13.10
   8   9  -6   32.40   12.10
  -9   8   6   31.50   11.30
  -8  -9   6   37.40    9.80
   8   9   6   46.80    9.80
  -9   9  -6   28.10   12.00
  -9  -9  -6   23.90   11.20
   9   9  -6    6.40   11.60
  -9   9   6   19.70   10.90
   9   9   6   31.30    9.80
  -9  -9   6   34.20   10.20
  -9  10  -6   57.19   13.80
  10   9  -6   56.29   17.60
 -10  -9  -6   58.19   13.70
  -9  10   6   50.39   14.70
  10   9   6   53.19   11.90
 -10  -9   6   54.89   14.20
 -10  -8  -6  344.27   32.60
  10   8  -6  345.77   35.20
  10   8  -6  363.86   32.40
  -8  10  -6  394.06   33.10
 -10  -8   6  386.06   32.40
  10   8   6  409.96   32.40
  -8  10   6  404.56   33.80
 -10  -7  -6  109.39   16.60
  10   7  -6  109.99   17.90
  10   7  -6  100.19   15.30
  -7  10  -6  121.19   15.60
  10   7   6  117.99   15.30
  -7  10   6  115.39   16.80
 -10  -7   6  109.89   15.20
  10   6  -6  177.98   21.50
  10   6  -6  145.89   18.00
  -6  10  -6  179.18   18.50
 -10  -6  -6  152.88   18.90
  10   6   6  181.18   18.20
  -6  10   6  182.98   20.20
 -10  -6   6  146.39   17.70
  10   5  -6    6.40    9.20
  -5  10  -6   25.80    8.00
  10   5  -6    4.90    7.80
 -10  -5  -6    9.20   10.10
  -5  10   6   15.50    9.30
  10   5   6   16.80    8.90
 -10  -5   6    7.70    8.50
  10   4  -6  148.29   18.30
  -4  10  -6  145.39   15.30
 -10  -4  -6  139.89   16.90
  10   4  -6  130.29   16.90
  -4  10   6  146.29   16.40
  10   4   6  149.29   17.10
 -10  -4   6  126.19   16.60
 -10  -3  -6  400.46   31.80
  10   3  -6  337.57   30.60
  -3  10  -6  382.06   29.50
  10   3  -6  404.86   32.10
  -3  10   6  383.36   31.00
  10   3   6  326.17   30.30
 -10  -3   6  377.96   31.50
  10   2  -6   50.09   10.70
 -10  -2  -6   68.49   11.80
  -2  10  -6   78.39    9.50
  -2  10  -6   68.69    9.50
  10   2  -6   52.29   10.50
  10   2   6   47.10   10.80
  -2  10   6   51.19   10.60
 -10  -2   6   48.00   11.50
  -1  10  -6  354.36   28.50
  10   1  -6  347.97   28.50
  10   1  -6  397.06   29.60
 -10  -1  -6  337.97   30.30
  -1  10  -6  369.46   27.50
  10   1   6  317.07   29.40
 -10  -1   6  328.07   30.30
   0  10  -6   65.39   11.10
   0  10  -6   63.59    9.10
 -10   0  -6   65.49   12.70
  10   0  -6   73.89   12.00
  10   0  -6   66.79    9.80
  10   0   6   82.49   12.00
 -10   0   6   88.19   12.90
  10  -1  -6  148.89   16.10
 -10   1  -6  122.69   16.10
   1  10  -6  143.19   15.70
  10  -1   6  118.69   15.20
 -10   1   6  115.69   16.40
  10  -2  -6  749.03   54.89
 -10   2  -6  723.63   55.59
   2  10  -6  710.93   55.69
 -10   2   6  759.12   55.79
  10  -2   6  753.02   54.69
  10  -3  -6   45.90   10.10
 -10   3  -6   49.40   11.50
   3  10  -6   39.20   11.70
 -10   3   6   64.59   12.20
  10  -3   6   81.89   11.90
  10  -4  -6   37.60    8.90
 -10   4  -6   50.19   11.40
   4  10  -6   48.20   12.60
  10  -4   6   38.70    9.90
 -10   4   6   30.20   11.40
   5  10  -6    7.90   10.30
  10  -5  -6    4.90    6.80
 -10   5  -6    3.80    8.90
  10  -5   6   -3.30    7.20
 -10   5   6   13.10    9.50
   6  10  -6   56.89   14.10
 -10   6  -6   33.60   11.10
  10  -6  -6   31.80    8.60
 -10   6   6   65.69   14.10
  10  -6   6   66.89   10.80
   7  10  -6   67.19   15.30
 -10   7  -6   63.69   14.10
  10  -7   6   65.79   11.10
 -10   7   6   98.29   16.10
   8  10  -6   26.40   14.00
 -10   8  -6   18.00   11.60
 -10   8   6   22.50   12.90
   9  10  -6   70.89   18.20
 -10   9  -6   70.59   15.80
 -10   9   6  115.09   17.80
  10  10  -6  112.69   20.90
 -10  10  -6  135.99   19.40
 -10  10   6  126.89   19.20
 -11 -10  -6   30.40   12.90
  11  10  -6    6.50   13.60
 -10  11  -6   17.60   12.40
 -10  11   6   31.20   13.20
  11   9  -6   67.29   13.70
  -9  11  -6   58.19   14.30
  11   9  -6   57.39   17.70
 -11  -9  -6   79.09   16.00
  11   9   6   79.39   14.70
  -9  11   6   67.39   15.30
  -8  11  -6  134.09   17.80
  11   8  -6  137.29   21.00
  11   8  -6  131.49   17.20
 -11  -8  -6  145.89   19.00
 -11  -8   6  111.09   16.80
  11   8   6  116.09   16.20
  -8  11   6  122.59   18.90
  -7  11  -6   30.90   10.60
  11   7  -6   33.40   14.40
 -11  -7  -6   40.90   13.20
  11   7  -6   50.79   12.50
 -11  -7   6   46.50   12.00
  11   7   6   51.29   11.40
  -7  11   6   39.60   12.90
 -11  -6  -6  165.38   21.40
  -6  11  -6  175.58   19.60
  11   6  -6  175.58   20.30
  11   6  -6  163.18   22.10
  11   6   6  184.38   20.70
 -11  -6   6  218.98   21.20
  -6  11   6  198.28   20.80
 -11  -5  -6  196.98   22.00
  -5  11  -6  167.98   18.50
  11   5  -6  212.58   23.30
  11   5  -6  248.98   21.80
 -11  -5   6  159.08   20.00
  -5  11   6  156.98   19.40
  11   5   6  152.48   19.00
 -11  -4  -6  121.09   17.20
  11   4  -6  100.19   15.20
  11   4  -6  109.79   17.00
  -4  11  -6  131.69   14.50
  11   4   6  101.29   15.80
 -11  -4   6  133.59   16.80
  -4  11   6  112.49   16.10
 -11  -3  -6   91.09   15.50
  11   3  -6   86.19   14.30
  -3  11  -6   81.59   11.60
  11   3  -6   92.79   14.70
  -3  11   6  112.89   14.70
 -11  -3   6  103.69   14.50
  11   3   6   89.09   13.90
  11   2  -6   89.59   13.10
  11   2  -6   79.29   12.70
 -11  -2  -6   62.89   12.80
  -2  11  -6   59.59   10.00
  11   2   6   60.59   12.70
  -2  11   6   61.59   11.90
 -11  -2   6   64.59   13.50
  11   1  -6  661.83   50.79
  -1  11  -6  687.93   50.89
  -1  11  -6  677.03   49.60
  11   1  -6  668.63   51.99
 -11  -1  -6  683.93   52.09
  -1  11   6  715.03   51.09
  11   1   6  676.63   51.59
 -11  -1   6  666.93   51.99
 -11   0  -6   52.49   12.10
  11   0  -6   68.59   11.60
   0  11  -6   51.29    8.90
   0  11  -6   65.99   11.50
 -11   0   6   43.80   11.70
  11   0   6   71.89   12.60
 -11   1  -6  722.73   56.79
  11  -1  -6  806.42   56.69
   1  11  -6  706.53   56.19
 -11   1   6  755.32   57.49
  11  -1   6  771.42   56.29
 -11   2  -6   11.50   10.10
   2  11  -6   22.90   10.10
  11  -2  -6   13.10    9.00
 -11   2   6   14.20   10.00
  11  -2   6    9.50    8.50
 -11   3  -6  145.59   19.00
   3  11  -6  145.69   18.70
  11  -3  -6  155.88   17.20
 -11   3   6  129.99   17.90
  11  -3   6  121.99   16.30
  11  -4  -6   13.80    8.70
   4  11  -6   22.30   10.50
 -11   4  -6   24.70   12.20
 -11   4   6   25.30   11.00
  11  -4   6   51.29   11.00
 -11   5  -6   72.69   14.40
   5  11  -6   73.09   15.20
  11  -5  -6   77.49   12.10
  11  -5   6   90.89   13.80
 -11   5   6  117.09   16.50
 -11   6  -6   12.10   10.70
  11  -6  -6    4.20    7.40
   6  11  -6    7.10   11.00
 -11   6   6    7.00   10.60
  11  -6   6    9.20    8.70
 -11   7  -6   -3.10   10.30
   7  11  -6   -1.40   12.20
 -11   7   6   26.70   13.30
  11  -7   6   -8.10    7.60
 -11   8  -6  104.29   17.00
   8  11  -6  127.09   21.40
 -11   8   6  105.59   17.90
   9  11  -6   19.70   13.70
 -11   9  -6   29.40   13.60
 -11   9   6   20.10   14.40
  10  11  -6   49.70   18.30
 -11  10  -6   43.90   14.80
 -11  10   6   53.19   15.10
  11  11  -6   81.89   20.00
 -11  11  -6   80.39   16.50
 -11  11   6  103.59   19.10
  12  10  -6   20.10   15.30
 -12 -10  -6   19.00   13.70
 -10  12   6   35.60   14.50
  12   9  -6   97.79   15.90
 -12  -9  -6  109.99   17.60
  12   9  -6   91.69   19.80
  12   9   6   98.59   16.50
  -9  12   6   93.39   17.80
 -12  -8  -6   39.80   14.00
  12   8  -6   50.99   12.80
  12   8  -6   44.00   17.40
  -8  12   6   38.80   14.20
 -12  -8   6   29.50   12.40
  12   8   6   43.50   12.60
  12   7  -6   59.69   13.80
 -12  -7  -6   44.10   14.50
  12   7  -6   40.90   15.90
  -7  12   6   40.90   13.70
  12   7   6   57.39   13.40
 -12  -7   6   53.69   13.40
  12   6  -6   71.19   14.60
  12   6  -6   80.89   16.20
 -12  -6  -6   89.49   15.20
  -6  12   6   67.89   15.10
  12   6   6   69.69   13.50
 -12  -6   6   86.19   14.50
 -12  -5  -6    5.90   11.30
  12   5  -6   13.70   10.80
  12   5  -6    9.90   10.60
  -5  12   6    7.00   10.50
 -12  -5   6    6.50   10.40
  12   5   6   20.10   11.20
  12   4  -6  169.18   20.20
  12   4  -6  179.78   21.30
 -12  -4  -6  165.88   20.10
  12   4   6  144.19   19.20
  -4  12   6  150.98   19.10
 -12  -4   6  148.59   19.40
  12   3  -6   99.69   15.60
 -12  -3  -6   75.59   15.50
  12   3  -6   92.99   14.90
  -3  12   6   90.49   14.40
 -12  -3   6  105.69   16.20
  12   3   6   86.19   14.10
  12   2  -6   66.19   13.50
  12   2  -6   62.19   12.30
 -12  -2  -6   89.19   14.50
  -2  12   6   63.29   12.30
  12   2   6   69.19   13.00
 -12  -2   6   76.29   13.90
  12   1  -6   24.10   11.60
 -12  -1  -6   36.40   12.60
 -12  -1   6   53.99   12.60
  12   1   6   19.80   10.20
  -1  12   6   51.99   11.00
   0  12  -6   16.40    9.40
 -12   0  -6   21.10   10.80
  12   0  -6   21.80   11.00
  12   0   6   23.60   10.00
 -12   0   6   23.00   12.20
   1  12  -6  441.06   36.20
  12  -1  -6  438.66   35.30
 -12   1  -6  452.95   36.80
 -12   1   6  371.66   36.10
  12  -1   6  413.06   35.30
  12  -2  -6  102.19   15.30
 -12   2  -6  101.09   16.40
   2  12  -6  110.59   16.90
 -12   2   6   94.89   16.30
  12  -2   6  107.59   15.00
   3  12  -6  200.58   22.70
  12  -3  -6  177.38   19.90
 -12   3  -6  193.98   21.90
  12  -3   6  161.88   19.20
 -12   3   6  155.58   21.60
   4  12  -6  191.68   23.00
  12  -4  -6  165.68   19.00
 -12   4  -6  162.68   22.00
  12  -4   6  183.88   19.70
 -12   4   6  159.68   21.20
 -12   5  -6   52.69   15.20
  12  -5  -6   67.19   11.70
   5  12  -6   58.19   15.50
  12  -5   6   34.70   10.00
 -12   5   6   28.20   12.70
 -12   6  -6   22.50   12.20
   6  12  -6   32.70   14.00
 -12   6   6   43.50   13.90
  12  -6   6   48.60   10.90
   7  12  -6    8.20   12.50
 -12   7  -6   -2.20   12.20
 -12   7   6   19.60   12.70
  12  -7   6   10.20   13.10
   8  12  -6   86.69   19.00
 -12   8  -6   78.39   16.20
 -12   8   6   71.09   17.90
 -12   9  -6   25.30   14.90
   9  12  -6   23.90   16.30
 -12   9   6   23.10   14.00
  10  12  -6   33.50   17.10
 -12  10  -6   13.10   15.00
 -12  10   6   38.20   17.00
 -13  -8  -6   21.20   13.50
  13   8  -6    9.20   12.40
  13   8  -6   23.30   16.20
  13   8   6   26.90   12.70
  -8  13   6   21.40   13.70
 -13  -8   6   37.60   15.50
  13   7  -6  121.09   21.80
 -13  -7  -6  110.59   18.20
  13   7  -6  124.09   18.40
  13   7   6   88.19   16.80
 -13  -7   6   88.89   17.20
  -7  13   6   85.69   17.50
 -13  -6  -6   86.19   15.60
  13   6  -6   38.80   13.30
  13   6  -6   64.49   16.80
 -13  -6   6   77.89   15.00
  13   6   6   39.10   14.10
  -6  13   6   70.69   14.60
  13   5  -6   61.99   15.30
  13   5  -6   29.00   11.80
 -13  -5  -6   23.60   13.30
  13   5   6   13.00   10.80
  -5  13   6    7.60   10.10
 -13  -5   6   11.40   11.40
 -13  -4  -6  108.69   18.10
  13   4  -6  111.39   16.60
  13   4  -6  118.99   18.40
  13   4   6  115.89   17.90
 -13  -4   6  106.29   17.50
  -4  13   6   93.99   16.00
 -13  -3  -6   59.49   14.30
  13   3  -6   67.79   14.00
  13   3  -6   43.20   12.40
 -13  -3   6   63.39   14.00
  13   3   6   65.09   14.30
  -3  13   6   63.39   13.10
 -13  -2  -6  336.97   30.60
  13   2  -6  302.67   29.60
  -2  13   6  309.07   28.90
 -13  -2   6  321.97   31.40
  13   2   6  319.17   29.40
  13   1  -6   69.59   14.20
 -13  -1  -6   70.69   14.80
  13   1   6   81.79   14.00
  -1  13   6   64.39   13.30
 -13  -1   6   58.19   14.30
  13   0  -6   57.19   12.90
 -13   0  -6   35.70   12.90
  13   0   6   83.69   15.10
 -13   0   6   60.29   15.70
   0  13   6   67.29   13.00
   1  13  -6  204.78   23.40
 -13   1  -6  201.98   24.10
  13  -1  -6  226.68   22.90
 -13   1   6  219.08   25.10
  13  -1   6  208.78   24.00
 -13   2  -6   55.49   14.40
  13  -2  -6   59.89   12.80
   2  13  -6   68.69   14.70
 -13   2   6   53.29   15.80
  13  -2   6   54.59   12.70
  13  -3  -6   30.50   11.60
 -13   3  -6   71.09   16.40
   3  13  -6   46.70   14.70
  13  -3   6   28.70   11.20
 -13   3   6   49.30   14.50
   4  13  -6  191.38   24.80
  13  -4  -6  177.18   20.90
 -13   4  -6  169.68   23.10
 -13   4   6  231.28   25.90
  13  -4   6  191.08   21.20
 -13   5  -6   20.70   14.90
   5  13  -6   23.90   14.60
  13  -5  -6   30.20   10.70
 -13   5   6    2.10   12.10
  13  -5   6   34.40   11.70
   6  13  -6   25.80   13.50
 -13   6  -6   39.90   15.90
 -13   6   6   18.70   13.40
  13  -6   6   10.20   10.50
 -13   7  -6   28.60   14.10
   7  13  -6   56.09   17.70
 -13   7   6   41.50   17.00
   8  13  -6   56.99   18.10
 -13   8  -6   45.70   16.30
 -13   8   6   51.49   18.00
  14   7  -6   26.30   15.90
  14   7  -6   32.40   13.20
 -14  -7  -6   24.60   14.80
  14   7   6   30.40   13.60
 -14  -7   6   49.70   14.80
  -7  14   6   32.60   14.60
  14   6  -6   49.20   16.10
  14   6  -6   67.19   17.70
 -14  -6  -6   71.89   16.90
 -14  -6   6  108.89   17.80
  -6  14   6   76.59   15.30
  14   6   6   79.79   16.50
 -14  -5  -6   29.00   14.60
  14   5  -6   -2.10   12.70
  14   5  -6   14.90   12.70
 -14  -5   6   37.20   13.30
  -5  14   6   20.40   12.40
  14   5   6   21.30   12.30
  14   4  -6   60.89   14.30
 -14  -4  -6   52.69   14.20
  14   4   6   54.39   14.40
  -4  14   6   71.89   15.20
 -14  -4   6   63.49   15.70
 -14  -3  -6   56.79   16.00
  14   3  -6   60.99   14.30
  14   3   6   55.79   14.20
  -3  14   6   55.29   14.00
 -14  -3   6   67.49   16.00
 -14  -2  -6    8.70   12.90
  14   2  -6   -4.40   11.60
  -2  14   6   -5.50    9.60
  14   2   6    4.40   10.50
 -14  -2   6   14.20   11.80
  14   1  -6   33.00   13.80
 -14  -1  -6   28.80   14.40
  14   1   6   16.60   11.40
 -14  -1   6   25.20   14.00
  -1  14   6    8.30   10.20
  14   0  -6  124.09   18.10
 -14   0  -6  121.49   18.90
  14   0   6  120.59   18.80
   0  14   6  103.09   16.00
 -14   0   6  105.59   18.60
  14  -1  -6   19.10   11.50
 -14   1  -6   24.90   13.10
 -14   1   6   35.10   15.50
  14  -1   6   50.29   12.70
   2  14  -6   90.09   17.00
 -14   2  -6   79.19   16.90
  14  -2  -6   82.89   15.60
  14  -2   6   81.19   15.90
 -14   2   6   91.59   18.70
   3  14  -6  240.58   26.90
 -14   3  -6  179.88   24.60
  14  -3  -6  207.38   23.80
  14  -3   6  178.28   22.50
   3  14   6  217.18   25.20
 -14   3   6  226.28   26.60
   4  14  -6  211.48   25.60
  14  -4  -6  178.38   20.40
 -14   4  -6  178.48   23.00
  14  -4   6  122.79   19.40
 -14   4   6  119.89   21.60
 -14   5  -6   12.40   13.60
  14  -5  -6   28.10   11.80
   5  14  -6   12.10   14.70
  14  -5   6    9.40   10.80
 -14   5   6    8.10   15.60
 -14   6  -6   47.40   16.10
   6  14  -6   44.10   16.30
  14  -6   6   56.99   13.00
 -14   6   6   60.49   18.50
   7  14  -6   77.79   20.30
 -14   7  -6   77.29   19.70
 -14   7   6   82.19   20.50
 -15  -4  -6  370.56   33.80
  15   4  -6  260.47   31.40
 -15  -4   6  288.57   32.10
  15   4   6  281.87   30.30
  -4  15   6  328.27   30.90
  15   3  -6   47.00   14.50
 -15  -3  -6   44.50   14.10
  -3  15   6   70.99   14.90
  15   3   6   61.39   16.50
 -15  -3   6   61.19   17.00
  15   2  -6   52.59   14.90
 -15  -2  -6   24.80   13.40
 -15  -2   6   26.10   13.50
  -2  15   6   35.20   12.70
  15   2   6   24.60   14.40
 -15  -1  -6  172.68   22.60
  15   1  -6  143.19   20.40
  15   1   6   56.89   16.40
 -15  -1   6   97.69   20.00
  -1  15   6  115.19   17.00
  15   0  -6   38.20   13.00
 -15   0  -6   32.00   16.30
   0  15   6   25.70   12.40
  15   0   6   29.60   12.70
 -15   0   6   22.40   13.90
  15  -1  -6   31.70   12.70
 -15   1  -6   37.00   16.40
 -15   1   6   19.10   16.00
  15  -1   6   31.20   12.90
   1  15   6   31.60   12.10
  15  -2  -6   19.60   13.50
 -15   2  -6   18.20   15.70
 -15   2   6   11.30   13.70
  15  -2   6   23.10   12.10
 -15   3  -6   83.89   19.60
  15  -3  -6   63.39   15.80
   3  15  -6   60.79   17.10
 -15   3   6   92.79   20.40
  15  -3   6   83.79   16.50
   4  15  -6   14.40   13.20
  15  -4  -6   27.10   12.90
 -15   4  -6   45.50   15.90
 -15   4   6   -4.00   13.70
  15  -4   6   47.00   14.30
   4  15   6   26.40   15.60
   0   0  -7    1.70    2.50
   0   0   7    0.30    1.00
  -1   0  -7 8203.18  561.74
  -1   0  -7 8194.48  561.34
   0  -1  -7 8477.65  561.74
   1   0  -7 8006.30  561.64
   0   1  -7 8084.69  561.74
   0   1   7 8745.72  560.84
  -1   0   7 8342.37  561.24
   0  -1   7 8225.78  561.24
   0   1   7 8610.94  561.24
   1   0   7 8376.06  561.24
   1   0   7 7917.31  561.44
  -1  -1  -7 4498.85  300.07
   1  -1  -7 4491.65  299.87
  -1   1  -7 4551.24  299.37
  -1  -1  -7 4412.36  299.77
  -1   1  -7 4506.05  299.97
   1   1  -7 4613.44  300.17
   1  -1   7 4302.77  299.67
  -1  -1   7 4562.14  299.27
   1  -1   7 4044.30  299.57
   1   1   7 4454.15  299.67
  -1  -1   7 4173.78  299.47
   2   1  -7  865.11   58.49
  -1   2  -7  856.71   57.39
  -1   2  -7  869.81   58.29
   1  -2  -7  878.61   57.99
  -2  -1  -7  844.92   58.19
   2   1   7  827.32   57.99
  -1   2   7  832.62   57.29
   1  -2   7  775.72   57.79
  -2  -1   7  827.72   57.69
   1  -2   7  828.52   57.99
   0   2  -7  629.14   40.80
   0  -2  -7  607.24   40.60
  -2   0  -7  629.64   40.70
   2   0  -7  630.64   40.60
  -2   0  -7  654.93   40.50
  -2   0   7  532.05   40.20
   2   0   7  538.35   40.30
   0   2   7  561.34   39.70
   0   2   7  547.75   39.80
   2   0   7  521.95   40.20
   0  -2   7  534.25   40.20
   2  -1  -7  340.87   28.20
   1   2  -7  358.86   28.80
  -2   1  -7  369.96   28.50
  -2   1  -7  373.26   28.20
  -2   1   7  420.96   28.60
   2  -1   7  440.46   28.60
  -1  -2   7  428.06   28.40
   1   2   7  430.66   28.10
  -1  -2   7  429.46   27.50
   2  -1   7  427.96   28.50
  -2   2  -7 1493.05   97.49
   2   2  -7 1491.25   98.39
  -2   2  -7 1475.15   97.79
   2  -2  -7 1526.45   97.49
  -2  -2  -7 1476.55   97.99
  -2   2   7 1322.77   97.89
  -2   2   7 1388.56   97.19
   2  -2   7 1411.36   97.69
   2  -2   7 1328.27   97.79
   2   2   7 1341.07   97.49
  -2  -2   7 1429.16   97.19
  -3  -2  -7  160.08   12.50
   3   2  -7  143.19   12.10
  -2   3  -7  152.58   11.50
   3   2  -7  151.08   13.10
  -2   3  -7  160.58   11.90
   2  -3  -7  153.78   11.30
   3   2   7  122.79   11.60
   2  -3   7  140.59   11.50
  -2   3   7  142.99   12.30
  -3  -2   7  147.09   11.60
  -2   3   7  138.79   11.30
   2  -3   7  133.09   12.00
  -3  -1  -7 2124.29  143.49
  -1   3  -7 2197.68  143.49
   3   1  -7 2084.59  143.29
   3   1  -7 2149.08  143.69
  -1   3  -7 2103.79  142.59
  -1   3   7 2148.69  142.79
   1  -3   7 1994.00  143.29
   3   1   7 2061.29  143.29
   1  -3   7 2026.30  142.99
  -3  -1   7 2095.79  143.09
  -3   0  -7  255.27   17.00
   3   0  -7  255.67   16.60
   0   3  -7  242.48   15.30
   3   0  -7  233.18   16.40
   0   3  -7  238.28   16.90
  -3   0  -7  245.48   16.80
  -3   0   7  177.28   16.30
   0   3   7  186.78   15.30
   3   0   7  184.78   16.30
   0   3   7  191.08   15.80
   0  -3   7  182.38   16.40
  -3   1  -7  583.24   41.90
  -3   1  -7  603.84   41.90
   1   3  -7  617.74   42.50
   3  -1  -7  597.84   41.60
   3  -1  -7  598.14   41.60
  -3   1   7  553.24   41.90
  -1  -3   7  605.54   41.80
   1   3   7  602.64   41.10
   3  -1   7  614.94   42.00
   3  -1   7  587.84   41.90
  -3   2  -7  301.47   25.20
  -3   2  -7  292.77   25.20
   3  -2  -7  297.27   24.70
   2   3  -7  321.77   26.40
   3  -2  -7  317.67   25.00
  -2  -3  -7  309.57   25.70
  -3   2   7  399.96   26.10
  -2  -3   7  375.36   24.80
  -3   2   7  413.46   25.20
   3  -2   7  401.16   26.00
   2   3   7  402.66   25.30
  -2  -3   7  381.96   25.70
   3  -2   7  400.76   25.60
  -3  -3  -7   56.79    6.80
  -3   3  -7   63.99    6.20
   3   3  -7   55.39    7.30
  -3   3  -7   56.89    5.70
   3  -3  -7   51.49    4.80
   3   3   7   26.30    5.00
   3  -3   7   32.40    5.10
  -3  -3   7   31.90    5.00
  -3   3   7   36.70    6.00
  -3   3   7   35.70    4.90
   3  -3   7   33.80    5.80
  -3   4  -7 2189.18  146.79
  -3   4  -7 2249.38  146.99
   4   3  -7 2148.49  148.19
  -4  -3  -7 2229.98  147.79
   3  -4  -7 2335.37  146.19
   4   3  -7 2150.08  147.29
   3  -4   7 2001.70  146.69
  -3   4   7 2053.29  146.79
   3  -4   7 2082.69  147.49
   4   3   7 2088.59  147.19
  -4  -3   7 2115.09  146.89
  -3   4   7 2124.29  147.69
  -4  -2  -7  552.64   44.00
  -2   4  -7  600.64   43.20
  -2   4  -7  583.24   43.50
   4   2  -7  570.64   44.40
   4   2  -7  554.04   43.70
   2  -4   7  650.83   44.00
  -4  -2   7  656.63   43.80
  -2   4   7  667.63   43.40
   4   2   7  641.64   44.00
   2  -4   7  679.63   43.40
  -2   4   7  656.03   44.30
   4   1  -7   48.00    6.20
  -1   4  -7   45.40    4.60
  -4  -1  -7   47.80    6.90
   4   1  -7   45.30    5.90
  -1   4  -7   47.60    5.80
   1  -4   7   45.70    6.00
  -4  -1   7   48.20    6.10
   4   1   7   34.20    5.70
  -1   4   7   34.60    4.70
  -1   4   7   37.50    3.50
   1  -4   7   40.80    4.90
   4   0  -7  687.13   45.00
  -4   0  -7  673.33   45.30
   4   0  -7  635.34   45.00
   0   4  -7  679.73   45.40
   0   4  -7  654.13   43.90
   0   4   7  602.94   43.60
   0  -4   7  607.84   45.00
   0   4   7  632.84   44.50
   4   0   7  600.94   45.00
  -4   0   7  614.94   45.10
   1   4  -7  159.18   15.70
  -4   1  -7  152.18   15.70
   4  -1  -7  147.09   14.80
   4  -1  -7  177.68   14.80
   4  -1   7  232.68   16.00
   1   4   7  216.38   15.10
  -4   1   7  219.28   15.80
   1   4   7  230.28   14.30
  -1  -4   7  224.48   15.80
   4  -2  -7  271.77   19.90
   4  -2  -7  269.87   20.50
   2   4  -7  302.17   22.20
  -4   2  -7  266.67   20.60
  -4   2  -7  273.87   21.20
   2   4   7  270.27   20.20
  -4   2   7  264.17   21.20
  -2  -4   7  268.67   20.00
  -2  -4   7  300.47   21.20
   4  -2   7  283.77   21.40
  -4   2   7  281.57   20.50
   4  -2   7  298.77   21.20
   4  -3  -7  248.68   17.40
  -3  -4  -7  238.38   19.30
  -4   3  -7  275.67   19.30
   4  -3  -7  252.07   18.20
   3   4  -7  264.37   20.30
  -4   3  -7  249.28   18.30
   4  -3   7  233.98   18.60
  -3  -4   7  231.68   18.20
  -4   3   7  216.18   18.30
   4  -3   7  252.87   19.20
   3   4   7  242.48   18.40
  -3  -4   7  241.28   19.10
  -4   3   7  230.28   19.30
   4   4  -7 2071.29  143.29
  -4   4  -7 2149.08  142.09
   4  -4  -7 2114.89  141.19
   4   4  -7 2101.19  142.09
  -4   4  -7 2062.99  141.29
  -4  -4  -7 2122.69  142.69
  -4  -4   7 2054.19  142.29
  -4   4   7 1986.70  142.59
  -4   4   7 2069.99  141.79
   4  -4   7 1984.40  141.69
   4   4   7 2012.10  141.89
   4  -4   7 2120.19  142.59
  -4  -4   7 2053.69  141.59
  -5  -4  -7  504.75   35.40
  -4   5  -7  510.35   34.60
   4  -5  -7  518.35   33.10
  -4   5  -7  469.95   33.50
   5   4  -7  485.25   34.70
   5   4  -7  505.05   36.10
   4  -5   7  461.45   35.00
   4  -5   7  435.46   33.70
  -4   5   7  416.66   34.00
  -5  -4   7  466.35   34.20
   5   4   7  430.76   34.30
  -4   5   7  453.75   35.00
  -5  -3  -7  288.67   24.20
  -3   5  -7  295.37   22.90
   5   3  -7  267.17   24.40
   5   3  -7  287.77   23.60
  -3   5  -7  268.67   22.60
   3  -5   7  341.07   23.90
  -3   5   7  337.87   24.20
   3  -5   7  325.47   22.70
  -3   5   7  327.97   23.10
   5   3   7  338.47   23.60
  -5  -3   7  318.67   23.50
  -5  -2  -7  454.35   35.40
  -2   5  -7  506.85   34.90
  -2   5  -7  478.85   34.20
   5   2  -7  467.35   35.70
   5   2  -7  456.25   34.90
   2  -5   7  483.55   35.30
   2  -5   7  508.25   34.20
  -5  -2   7  511.75   35.20
  -2   5   7  470.65   35.40
   5   2   7  476.65   35.10
  -2   5   7  476.45   34.40
   5   1  -7  426.06   30.40
   5   1  -7  431.56   30.70
  -1   5  -7  448.86   29.40
  -1   5  -7  441.76   30.40
  -5  -1  -7  442.16   31.00
   5   1   7  419.56   30.50
   1  -5   7  371.36   29.30
   1  -5   7  409.06   30.50
  -5  -1   7  380.16   30.20
  -1   5   7  373.26   29.60
  -5   0  -7  102.49   13.20
   0   5  -7  109.59   13.30
  -5   0   7  171.58   14.00
   5   0   7  174.28   13.50
   0   5   7  160.08   10.70
   0  -5   7  170.38   13.50
   0   5   7  167.88   12.60
  -5   1  -7 1565.14  114.89
   5  -1  -7 1602.04  114.69
   5  -1  -7 1587.94  114.19
   1   5  -7 1577.14  115.29
  -1  -5   7 1727.03  114.89
   1   5   7 1730.73  113.49
   5  -1   7 1726.93  114.99
  -5   1   7 1733.43  115.19
   1   5   7 1746.63  114.49
  -5   2  -7  305.77   22.00
   5  -2  -7  310.57   20.10
   2   5  -7  289.47   22.20
  -2  -5  -7  316.87   22.70
   5  -2  -7  299.97   20.90
   5  -2   7  267.57   21.10
  -5   2   7  238.38   21.40
  -5   2   7  240.18   20.60
   5  -2   7  261.97   21.50
  -2  -5   7  242.58   20.90
   2   5   7  262.07   19.90
  -5   3  -7  602.34   43.80
  -5   3  -7  596.84   42.70
   5  -3  -7  629.24   43.10
   3   5  -7  595.24   44.70
   5  -3  -7  582.04   41.90
   5  -3   7  598.84   43.40
   3   5   7  627.64   42.80
  -5   3   7  620.74   43.20
  -5   3   7  586.14   44.20
  -3  -5   7  622.94   42.80
  -3  -5   7  628.54   43.90
   5  -3   7  616.44   44.00
  -5   4  -7  269.07   21.00
  -4  -5  -7  264.37   22.60
  -4  -5  -7  291.87   22.20
   5  -4  -7  312.47   21.60
  -5   4  -7  272.67   22.60
   4   5  -7  283.27   23.70
  -5   4   7  271.17   21.90
   5  -4   7  284.57   22.70
  -4  -5   7  296.07   22.80
   4   5   7  304.27   21.80
  -4  -5   7  290.27   21.60
  -5   4   7  284.67   23.20
   5  -4   7  317.97   22.30
   5  -5  -7   80.29    8.40
  -5   5  -7   73.79    8.20
  -5   5  -7   68.99    9.60
  -5  -5  -7   71.59   10.50
   5   5  -7   70.19    9.20
   5   5  -7   91.29   11.90
  -5  -5   7  100.49   10.70
   5   5   7  109.19   10.10
  -5   5   7   96.39    9.70
   5  -5   7  115.59   11.30
  -5   5   7  106.69   11.10
  -5  -5   7  117.29   10.30
   5  -5   7  103.29    9.80
   6   5  -7 1340.97   87.99
   5  -6  -7 1321.67   86.19
  -6  -5  -7 1268.97   88.69
   6   5  -7 1271.07   89.79
  -5   6  -7 1392.76   88.19
  -5   6  -7 1260.97   86.29
   5  -6   7 1269.77   88.39
   6   5   7 1207.48   87.59
  -6  -5   7 1146.19   87.29
  -5   6   7 1171.98   88.39
   5  -6   7 1161.48   86.89
  -4   6  -7  116.49   10.80
  -4   6  -7  127.19   11.90
   6   4  -7  106.59   13.50
  -6  -4  -7  148.09   14.00
   6   4  -7  120.09   12.30
   4  -6  -7  128.79    9.70
   6   4   7  122.79   12.10
   4  -6   7  119.99   12.40
  -6  -4   7  114.59   12.30
  -4   6   7  131.99   12.90
   4  -6   7  125.39   11.30
  -6  -3  -7  563.94   41.30
   6   3  -7  529.95   41.70
  -3   6  -7  555.54   40.10
   6   3  -7  550.44   40.90
  -3   6  -7  574.24   40.30
  -3   6   7  554.44   40.30
   3  -6   7  568.64   39.70
   6   3   7  559.34   40.90
  -3   6   7  555.74   41.20
  -6  -3   7  575.04   40.90
   3  -6   7  584.44   41.20
   6   2  -7   20.60    5.70
  -2   6  -7   18.80    4.30
   6   2  -7   15.90    5.80
  -6  -2  -7   11.90    6.10
  -2   6  -7   11.50    4.30
   2  -6   7   22.00    4.10
   2  -6   7   21.50    5.80
  -2   6   7   27.90    5.90
  -2   6   7   26.00    4.90
  -6  -2   7   25.10    6.20
   6   2   7    6.50    4.90
   6   1  -7 1207.58   87.19
  -6  -1  -7 1251.17   87.59
  -1   6  -7 1250.47   87.09
   6   1  -7 1254.97   87.39
  -1   6  -7 1271.77   86.09
   1  -6   7 1275.67   87.29
  -1   6   7 1202.88   86.59
  -6  -1   7 1287.77   87.39
   6   1   7 1220.58   87.29
   1  -6   7 1288.57   86.09
   6   0  -7 1340.37   94.79
  -6   0  -7 1339.47   95.09
   6   0  -7 1394.66   94.59
   0   6  -7 1442.96   95.19
   6   0   7 1359.06   94.89
  -6   0   7 1307.37   94.89
   0  -6   7 1390.36   94.89
   0   6   7 1342.27   94.29
  -6   1  -7  697.73   50.59
   6  -1  -7  674.53   49.30
   1   6  -7  707.33   50.79
   6  -1  -7  705.93   50.19
   1   6   7  697.23   48.20
  -1  -6   7  731.03   50.39
  -6   1   7  719.13   50.69
   1   6   7  691.13   49.70
   6  -1   7  710.73   50.39
   2   6  -7  497.35   33.40
  -2  -6  -7  490.75   31.70
   6  -2  -7  506.65   30.90
  -6   2  -7  467.95   32.70
   6  -2  -7  458.25   31.80
  -6   2   7  359.86   31.30
  -2  -6   7  386.56   31.90
   2   6   7  373.26   30.20
  -6   2   7  393.66   32.50
   6  -2   7  393.16   31.80
   3   6  -7  576.74   42.60
  -6   3  -7  554.84   41.50
   6  -3  -7  571.34   40.90
   6  -3  -7  571.64   39.40
   6  -3   7  574.74   41.20
   3   6   7  547.65   40.10
   6  -3   7  582.24   41.90
  -6   3   7  581.94   42.10
  -6   3   7  577.44   41.00
  -3  -6   7  556.64   41.50
   4   6  -7  228.08   21.10
  -4  -6  -7  249.78   19.60
  -6   4  -7  242.68   20.30
   6  -4  -7  259.87   19.10
   4   6   7  241.98   18.60
   6  -4   7  247.88   20.40
   6  -4   7  237.18   19.20
  -4  -6   7  215.08   19.80
  -6   4   7  240.18   20.90
  -4  -6   7  233.78   18.80
  -5  -6  -7  376.36   25.30
  -6   5  -7  353.16   25.10
  -6   5  -7  345.87   22.40
   5   6  -7  345.57   26.60
   6  -5  -7  350.46   23.20
  -6   5   7  257.97   24.50
   5   6   7  249.68   23.10
  -5  -6   7  265.57   23.20
   6  -5   7  297.27   23.70
   6  -5   7  270.77   24.50
  -5  -6   7  250.97   23.90
   6   6  -7   25.50    8.40
   6   6  -7   15.10    6.40
   6  -6  -7   13.20    4.40
  -6  -6  -7   20.20    7.00
  -6   6  -7   17.60    6.70
  -6  -6   7   18.60    5.90
   6   6   7   20.40    5.80
  -6  -6   7   21.90    7.00
   6  -6   7   24.30    6.90
   6  -6   7   23.40    5.90
  -6   6   7   22.40    8.10
   7   6  -7   14.80    6.30
  -7  -6  -7   11.90    8.20
  -6   7  -7   16.30    6.90
   7   6  -7   13.50    8.60
   6  -7   7   11.70    5.50
   7   6   7    6.50    5.90
  -6   7   7    6.10    6.90
  -7  -6   7    4.80    6.00
  -7  -6   7    7.70    7.40
   7   5  -7  109.19   12.70
   7   5  -7  121.49   15.70
  -5   7  -7  102.79   12.30
  -7  -5  -7  119.39   14.30
  -5   7   7   94.19   13.20
  -7  -5   7  108.49   12.30
   7   5   7  121.39   12.50
   5  -7   7  129.29   14.00
   5  -7   7  133.79   11.20
   7   4  -7    2.70    6.20
  -7  -4  -7   -4.60    5.50
   7   4  -7   -2.20    4.90
  -4   7  -7    6.10    3.90
  -4   7  -7   -5.90    4.10
   7   4   7    2.80    5.60
  -4   7   7    2.60    5.60
   4  -7   7    8.60    6.00
  -7  -4   7    8.20    6.10
   4  -7   7    7.70    4.10
  -3   7  -7  346.47   24.40
  -7  -3  -7  339.67   25.80
  -3   7  -7  343.17   24.20
   7   3  -7  309.47   25.10
   7   3  -7  347.37   26.60
  -3   7   7  308.67   25.30
   3  -7   7  308.67   23.30
   3  -7   7  290.97   25.30
  -7  -3   7  291.37   24.80
   7   3   7  275.47   24.70
  -2   7  -7  185.78   16.00
  -7  -2  -7  185.88   17.10
  -2   7  -7  186.78   15.10
   7   2  -7  205.78   17.10
   7   2  -7  197.28   17.30
  -7  -2   7  177.18   17.00
  -2   7   7  174.68   16.80
   2  -7   7  176.28   14.40
   2  -7   7  188.88   16.80
   7   2   7  189.98   16.60
  -7  -1  -7  919.71   65.29
   7   1  -7  857.01   64.79
  -1   7  -7  884.71   64.59
   7   1  -7  896.21   64.69
  -1   7  -7  953.60   63.69
   1  -7   7  923.71   63.29
   7   1   7  892.41   64.89
  -7  -1   7  956.50   65.19
   1  -7   7  932.11   64.89
   7   0  -7  571.84   44.30
   0   7  -7  605.34   43.10
  -7   0  -7  594.34   44.80
   7   0  -7  608.04   44.00
   0   7  -7  603.44   44.70
   0  -7   7  625.94   44.60
   7   0   7  626.84   44.90
  -7   0   7  656.23   44.90
  -7   1  -7 1488.85  114.99
   1   7  -7 1711.63  115.69
   7  -1  -7 1531.35  114.69
   7  -1  -7 1636.94  113.99
   7  -1   7 1715.33  115.09
   1   7   7 1681.93  112.49
  -7   1   7 1705.43  115.49
  -1  -7   7 1779.72  115.19
   7  -2  -7  274.37   23.10
   2   7  -7  294.87   24.60
  -7   2  -7  267.77   23.60
   7  -2  -7  273.47   21.60
   2   7   7  298.67   21.10
  -7   2   7  314.97   24.60
   7  -2   7  304.67   23.70
  -2  -7   7  333.37   23.90
   7  -3  -7  472.25   35.60
  -7   3  -7  489.05   36.60
   7  -3  -7  460.95   33.80
   3   7  -7  527.35   37.80
  -7   3   7  455.95   36.70
   7  -3   7  519.35   36.30
  -3  -7   7  503.75   36.30
   3   7   7  478.75   34.50
  -7   4  -7  119.09   13.50
   7  -4  -7  138.29   12.20
   4   7  -7  126.59   14.80
   4   7   7  103.69   10.60
  -4  -7   7  127.09   13.20
   7  -4   7  105.39   12.30
  -7   4   7  111.19   13.40
   7  -5  -7   62.79    8.80
  -7   5  -7   66.19   11.00
   5   7  -7   57.49   11.60
  -5  -7   7   97.29   10.10
   7  -5   7   86.29   10.40
  -5  -7   7   98.89   11.30
   5   7   7  103.19   10.00
  -7   5   7  102.39   12.70
   7  -5   7   84.69   11.50
  -6  -7  -7  277.47   25.00
   7  -6  -7  286.67   22.30
  -7   6  -7  295.77   24.30
   6   7  -7  298.17   26.40
  -6  -7   7  284.17   24.20
   6   7   7  314.77   23.30
  -7   6   7  262.97   24.70
   7  -6   7  292.47   23.20
  -6  -7   7  274.67   23.30
  -7  -7  -7  100.49   13.60
   7   7  -7   99.59   15.40
   7   7  -7  120.69   13.40
  -7   7  -7  110.79   13.80
  -7  -7   7   90.59   11.90
  -7   7   7   94.69   13.70
  -7  -7   7  107.09   13.90
   7   7   7  123.39   13.00
   7  -7   7  108.89   11.90
   8   7  -7  103.89   13.90
   8   7  -7   93.79   16.60
  -8  -7  -7  106.09   15.20
  -7   8  -7  105.49   14.40
  -8  -7   7  122.79   14.20
   7  -8   7  135.29   13.00
  -8  -7   7  169.78   17.30
  -7   8   7  146.99   17.10
   8   7   7  129.39   14.30
   8   6  -7  219.08   19.00
   8   6  -7  196.28   22.70
  -8  -6  -7  200.08   20.80
  -6   8  -7  197.88   19.10
  -6   8   7  202.68   20.00
  -8  -6   7  179.48   18.80
   8   6   7  226.48   19.30
   6  -8   7  194.38   17.10
  -5   8  -7   12.00    6.30
   8   5  -7    5.40    7.80
  -8  -5  -7   16.20    7.70
   8   5  -7   12.80    7.00
   5  -8   7   19.60    5.50
  -8  -5   7   27.00    7.60
  -5   8   7   35.80    9.30
   8   5   7   11.40    7.20
   8   4  -7  551.24   42.10
  -4   8  -7  547.05   41.30
   8   4  -7  529.15   43.20
  -8  -4  -7  543.85   43.00
   4  -8   7  564.74   40.10
   4  -8   7  683.03   49.50
  -8  -4   7  568.24   42.30
   8   4   7  558.94   42.00
  -4   8   7  576.64   42.60
   8   3  -7  316.97   26.90
  -8  -3  -7  292.37   27.50
  -3   8  -7  332.97   25.80
   8   3  -7  334.87   28.20
  -3   8  -7  336.57   25.70
   8   3   7  313.27   26.80
   3  -8   7  356.06   27.40
  -3   8   7  366.36   27.30
  -8  -3   7  390.66   27.70
   3  -8   7  318.57   24.50
  -8  -2  -7  197.48   18.40
  -2   8  -7  208.38   16.40
  -2   8  -7  224.58   15.50
   8   2  -7  197.88   17.60
   8   2  -7  192.38   17.00
  -8  -2   7  161.48   17.40
  -2   8   7  153.28   16.20
   8   2   7  142.49   16.20
   2  -8   7  165.28   16.50
   2  -8   7  152.18   14.00
   8   1  -7   89.79   10.90
  -8  -1  -7   80.29   11.80
  -1   8  -7  103.49   11.00
   8   1  -7   81.99   11.00
  -1   8  -7   82.39    9.20
   8   1   7   82.39   10.90
   1  -8   7   89.29   11.00
  -8  -1   7   79.99   11.00
   1  -8   7   82.79    8.20
   8   0  -7  818.62   59.19
   8   0  -7  804.32   58.49
   0   8  -7  840.22   57.59
  -8   0  -7  783.62   59.49
   0   8  -7  845.02   59.49
   8   0   7  820.62   59.29
  -8   0   7  826.62   59.69
   0  -8   7  813.72   57.19
   0  -8   7  843.42   59.19
  -8   1  -7    3.30    7.20
   8  -1  -7    5.60    4.30
   8  -1  -7    6.40    5.20
   1   8  -7   -1.40    5.40
  -1  -8   7   30.20    6.80
   8  -1   7   11.20    6.70
  -8   1   7   16.20    7.10
   8  -2  -7  264.07   19.50
   8  -2  -7  257.37   21.10
   2   8  -7  248.38   22.30
  -8   2  -7  278.47   23.00
  -2  -8   7  243.78   21.60
   8  -2   7  248.78   22.00
  -8   2   7  236.48   22.60
  -8   3  -7  110.59   14.50
   8  -3  -7  107.39   12.80
   3   8  -7  112.09   14.70
  -8   3   7  139.99   14.80
  -3  -8   7  132.99   14.20
   3   8   7  121.79   10.60
   8  -3   7  132.29   13.50
   8  -4  -7   85.49   10.80
  -8   4  -7   69.19   12.40
   4   8  -7   56.89   12.10
   8  -4   7   99.19   11.50
   4   8   7  121.59   10.10
  -4  -8   7  107.19   12.30
  -8   4   7  105.49   13.40
   5   8  -7   86.69   13.50
   8  -5  -7   93.29   10.00
  -8   5  -7   85.69   12.10
   8  -5   7   70.59   10.40
  -8   5   7   56.29   11.00
   5   8   7   70.59    8.90
  -5  -8   7   61.99   10.50
  -8   6  -7  296.47   27.30
   6   8  -7  267.17   28.20
   8  -6  -7  323.87   24.80
  -8   6   7  324.17   27.60
  -6  -8   7  331.77   25.40
   6   8   7  307.17   24.80
   8  -6   7  347.87   25.90
  -6  -8   7  312.77   26.40
   7   8  -7  265.17   27.00
  -8   7  -7  278.87   24.90
  -7  -8  -7  281.37   25.00
   8  -7   7  267.07   23.20
  -8   7   7  276.27   25.70
   7   8   7  278.37   23.40
  -7  -8   7  312.17   25.50
  -7  -8   7  291.77   23.90
   8   8  -7  301.87   30.20
  -8   8  -7  280.67   27.20
  -8  -8  -7  313.27   28.70
  -8  -8   7  308.27   26.70
  -8   8   7  351.66   30.00
   8   8   7  338.87   27.10
   8  -8   7  347.97   25.80
   9   8  -7   87.99   13.60
   9   8  -7   78.59   16.20
  -9  -8  -7   87.49   15.10
  -8   9  -7   86.59   14.10
  -9  -8   7  108.29   13.90
   9   8   7   94.69   12.80
  -8   9   7  106.99   16.50
   9   7  -7    6.20    7.60
  -7   9  -7   -3.30    7.60
   9   7  -7   11.70   10.20
  -9  -7  -7    9.90    8.60
   9   7   7   12.60    8.40
  -9  -7   7   -2.30    9.00
  -9  -7   7   13.60    7.80
  -7   9   7   -2.60    8.30
  -6   9  -7  441.36   35.30
   9   6  -7  469.85   35.90
  -9  -6  -7  453.55   36.70
   9   6  -7  416.66   37.70
   9   6   7  464.25   35.40
  -6   9   7  433.76   36.80
  -9  -6   7  464.55   35.70
  -9  -5  -7  280.97   25.40
   9   5  -7  235.78   25.70
   9   5  -7  295.27   24.70
  -5   9  -7  255.67   23.40
  -5   9   7  287.37   25.70
   9   5   7  315.97   24.50
  -9  -5   7  301.17   25.00
   9   4  -7   16.00    7.30
  -9  -4  -7    6.70    7.40
  -4   9  -7   11.90    6.00
   9   4  -7   -1.50    8.30
   9   4   7   10.60    7.20
  -4   9   7    6.00    6.80
  -9  -4   7    4.10    6.90
   9   3  -7   10.50    7.30
  -9  -3  -7   16.90    8.10
  -3   9  -7   15.40    5.80
  -3   9  -7   15.40    5.90
   9   3  -7   18.20    7.30
  -9  -3   7   24.50    7.90
  -3   9   7   21.80    8.30
   9   3   7   17.20    7.40
  -2   9  -7 1095.99   79.49
   9   2  -7 1167.48   80.79
  -9  -2  -7 1037.30   80.69
   9   2  -7 1145.49   80.69
  -2   9  -7 1150.58   79.09
  -2   9   7 1088.49   80.09
   9   2   7 1081.59   80.39
   2  -9   7 1168.68   78.29
  -9  -2   7 1210.58   80.99
   9   1  -7  113.79   14.40
  -9  -1  -7  115.09   14.70
   9   1  -7  114.89   14.00
  -1   9  -7  119.39   13.70
  -1   9  -7  115.49   12.20
   9   1   7  130.69   14.60
   1  -9   7  149.88   11.30
   1  -9   7  148.19   14.70
  -9  -1   7  148.69   15.90
   9   0  -7  238.88   20.90
   0   9  -7  246.88   22.00
   0   9  -7  241.78   19.60
  -9   0  -7  235.58   22.40
   9   0  -7  223.58   21.50
   0  -9   7  282.97   22.00
   0  -9   7  253.17   19.00
   9   0   7  265.37   22.10
  -9   0   7  252.47   23.20
   9  -1  -7  304.77   23.60
  -9   1  -7  291.47   25.90
   9  -1  -7  298.07   25.40
   1   9  -7  323.97   26.30
  -1  -9   7  315.77   25.50
   9  -1   7  298.97   25.20
  -9   1   7  273.97   25.60
  -9   2  -7  312.17   26.20
   2   9  -7  338.57   26.50
   9  -2  -7  331.67   25.50
  -2  -9   7  278.07   25.20
  -9   2   7  272.67   25.80
   9  -2   7  273.47   24.80
   3   9  -7   35.90   10.70
   9  -3  -7   42.10    8.80
  -9   3  -7   35.20    9.70
  -9   3   7   44.50   10.60
  -3  -9   7   54.79    9.30
   9  -3   7   51.69    9.90
  -9   4  -7  309.47   26.20
   4   9  -7  279.57   27.60
   9  -4  -7  290.47   24.40
   9  -4   7  291.57   25.20
  -4  -9   7  325.97   25.90
  -9   4   7  277.87   26.80
   5   9  -7  208.58   21.60
   9  -5  -7  191.68   18.30
  -9   5  -7  208.78   21.30
   9  -5   7  192.18   19.00
  -9   5   7  193.78   20.50
  -9   6  -7  358.06   31.30
   9  -6  -7  343.97   28.40
   6   9  -7  335.27   32.10
   9  -6   7  398.46   29.50
  -9   6   7  378.46   31.40
   7   9  -7  222.28   26.00
  -9   7  -7  254.07   24.40
  -9   7   7  278.87   26.40
   9  -7   7  255.27   22.50
   7   9   7  286.57   22.40
   8   9  -7   32.50   12.50
  -9   8  -7   35.40   11.50
  -9   8   7   45.90   13.10
   8   9   7   40.30    9.40
  -8  -9   7   43.20   10.20
   9   9  -7  206.48   25.40
  -9  -9  -7  236.98   23.50
  -9   9  -7  203.28   22.30
  -9   9   7  198.78   23.60
   9   9   7  166.78   19.50
  10   9  -7  116.29   21.80
  -9  10  -7  115.29   17.10
 -10  -9  -7  127.09   18.70
  10   9   7  143.59   16.90
  -9  10   7  112.59   18.00
  -8  10  -7   18.00   10.20
 -10  -8  -7   19.30   10.20
  10   8  -7   11.30   10.20
  10   8  -7    1.80   11.10
  10   8   7   21.90    9.70
 -10  -8   7   23.30    9.90
  -8  10   7   18.50   11.70
  -7  10  -7   23.60    9.70
  10   7  -7   19.60   13.00
  10   7  -7   33.20   10.80
 -10  -7  -7   53.29   11.60
  10   7   7   33.00    9.60
 -10  -7   7   28.40   10.30
  -7  10   7   24.80   10.60
  -6  10  -7   25.60    9.50
  10   6  -7   11.30   10.00
  10   6  -7   38.20   12.40
 -10  -6  -7   56.29   12.60
  -6  10   7   61.09   11.70
  10   6   7   60.89   10.50
 -10  -6   7   46.20   10.40
  10   5  -7  206.38   20.20
 -10  -5  -7  179.68   19.80
  10   5  -7  181.48   21.00
  -5  10  -7  176.28   17.40
  -5  10   7  149.99   19.00
 -10  -5   7  151.38   18.00
  10   5   7  165.38   18.70
  10   4  -7   23.00   10.60
  10   4  -7   26.90    8.80
  -4  10  -7   27.20    7.50
 -10  -4  -7   23.30    9.00
  10   4   7   16.90    9.30
  -4  10   7   11.60    7.80
 -10  -4   7   16.00    9.20
  10   3  -7  284.37   25.50
  -3  10  -7  271.07   23.80
  10   3  -7  237.78   25.20
 -10  -3  -7  263.07   26.70
  -3  10   7  337.87   26.40
  10   3   7  330.27   26.00
 -10  -3   7  345.17   26.20
  -2  10  -7  141.19   14.70
  -2  10  -7  147.59   13.60
  10   2  -7  127.39   16.30
  10   2  -7  132.19   15.70
 -10  -2  -7  130.39   16.30
  -2  10   7  116.69   15.30
  10   2   7  140.69   16.50
 -10  -2   7  125.79   16.40
  10   1  -7  258.77   23.40
  10   1  -7  242.18   21.60
  -1  10  -7  242.18   20.30
 -10  -1  -7  238.48   23.20
  -1  10  -7  228.08   21.60
 -10  -1   7  285.67   23.80
  10   1   7  252.47   22.80
  10   0  -7  356.86   28.60
   0  10  -7  355.46   28.80
   0  10  -7  366.26   26.40
  10   0  -7  354.36   27.50
 -10   0  -7  337.57   29.20
  10   0   7  305.67   28.70
 -10   0   7  285.77   28.50
 -10   1  -7   72.99   13.10
   1  10  -7   87.59   12.90
  10  -1  -7   78.29   12.60
 -10   1   7  106.29   14.30
  10  -1   7  112.79   14.10
   2  10  -7   15.30    9.20
 -10   2  -7   13.40    8.70
  10  -2  -7    8.10    6.90
 -10   2   7   20.50   10.20
  10  -2   7   14.40    8.70
  10  -3  -7  249.08   22.60
   3  10  -7  255.57   24.10
 -10   3  -7  262.97   25.00
 -10   3   7  245.58   24.10
  10  -3   7  239.78   22.50
 -10   4  -7  158.48   19.30
   4  10  -7  165.58   20.40
  10  -4  -7  170.38   17.80
 -10   4   7  189.88   20.10
  10  -4   7  201.28   18.40
  10  -5  -7  210.38   19.30
 -10   5  -7  172.08   20.80
   5  10  -7  214.58   22.90
 -10   5   7  195.98   21.50
  10  -5   7  218.58   19.70
   6  10  -7  274.57   27.20
 -10   6  -7  257.07   25.10
  10  -6  -7  275.17   22.90
 -10   6   7  247.18   25.70
  10  -6   7  241.78   23.10
 -10   7  -7   71.99   14.50
   7  10  -7   65.49   16.20
 -10   7   7   58.59   13.70
  10  -7   7   85.79   12.00
   8  10  -7  380.66   35.70
 -10   8  -7  388.06   32.90
 -10   8   7  356.46   33.60
 -10   9  -7  113.69   17.00
   9  10  -7   89.29   19.70
 -10   9   7   98.09   17.10
 -10  10  -7   42.00   13.90
  10  10  -7   68.29   17.20
 -10  10   7   76.79   16.90
 -10  11  -7   73.79   16.40
  11  10  -7   55.29   19.10
 -10  11   7   91.09   18.20
  -9  11  -7   34.30   12.50
 -11  -9  -7   18.80   12.40
  11   9  -7   23.40   15.70
  -9  11   7   18.70   13.40
  11   9   7   43.10   11.40
  11   8  -7  172.48   24.30
  11   8  -7  184.48   21.60
  -8  11  -7  181.68   21.00
 -11  -8  -7  196.58   22.20
  -8  11   7  179.38   22.20
  11   8   7  182.78   21.00
 -11  -8   7  186.08   21.40
 -11  -7  -7   25.50   11.10
  11   7  -7   20.80   10.80
  11   7  -7    5.20   11.40
  -7  11  -7   20.70   10.00
  11   7   7   25.90   10.70
 -11  -7   7    5.30    8.60
  -7  11   7    9.60   10.20
 -11  -6  -7  130.59   18.60
  -6  11  -7  139.29   17.10
  11   6  -7  144.29   18.30
  11   6  -7  148.69   21.40
 -11  -6   7  162.78   18.70
  11   6   7  152.98   18.10
  -6  11   7  201.38   21.00
  11   5  -7    2.10    9.80
 -11  -5  -7    6.30    9.40
  -5  11  -7   11.80    7.70
  11   5  -7    6.10   10.70
 -11  -5   7    6.70    9.60
  11   5   7   -2.70    7.90
  -5  11   7    7.60    9.90
  11   4  -7   69.19   14.30
 -11  -4  -7   90.29   14.30
  -4  11  -7   91.09   12.00
  11   4  -7   85.79   13.90
  -4  11   7   71.59   12.50
 -11  -4   7   68.99   13.60
  11   4   7   96.89   13.60
  11   3  -7   98.39   14.60
 -11  -3  -7  120.29   16.90
  -3  11  -7   96.09   13.80
  11   3  -7  117.09   16.10
  11   3   7   82.99   14.20
 -11  -3   7  125.79   16.30
  -3  11   7  121.69   15.40
 -11  -2  -7  195.58   21.60
  11   2  -7  206.18   20.90
  11   2  -7  229.78   23.00
  -2  11   7  178.98   20.70
  11   2   7  224.48   22.70
 -11  -2   7  223.38   21.70
  -1  11  -7  209.98   20.30
  11   1  -7  212.88   20.20
 -11  -1  -7  211.68   23.40
  11   1  -7  205.78   21.40
  -1  11   7  215.28   20.50
  11   1   7  215.28   21.20
 -11  -1   7  224.88   22.30
   0  11  -7    8.90    7.90
  11   0  -7   11.50    8.60
 -11   0  -7   18.70   10.50
 -11   0   7   16.60    9.90
  11   0   7    8.90    9.40
   1  11  -7  278.27   24.50
  11  -1  -7  234.08   23.70
 -11   1  -7  248.68   24.30
  11  -1   7  236.78   23.20
 -11   1   7  214.48   24.90
  11  -2  -7   31.30    9.80
 -11   2  -7   10.10   10.90
   2  11  -7    8.90    9.60
  11  -2   7   26.10    9.60
 -11   2   7   18.90   10.00
 -11   3  -7  212.08   23.10
   3  11  -7  210.28   22.90
  11  -3  -7  238.28   22.00
  11  -3   7  214.78   22.10
 -11   3   7  218.08   23.10
  11  -4  -7   98.59   13.60
 -11   4  -7   74.69   14.30
   4  11  -7   80.59   14.70
  11  -4   7   90.19   13.10
 -11   4   7   93.09   15.20
  11  -5  -7  103.69   13.60
 -11   5  -7  100.39   16.60
   5  11  -7  100.49   16.80
 -11   5   7   97.99   15.80
  11  -5   7   75.99   13.50
   6  11  -7   88.19   17.00
  11  -6  -7   63.79   12.10
 -11   6  -7   76.79   15.70
 -11   6   7  117.69   17.10
  11  -6   7  108.59   14.00
 -11   7  -7   24.40   12.90
   7  11  -7   14.60   13.60
 -11   7   7   13.70   11.50
  11  -7   7    3.40    8.90
 -11   8  -7   15.20   12.60
   8  11  -7  -11.00   12.80
 -11   8   7   23.70   12.70
 -11   9  -7   23.70   13.40
   9  11  -7   11.90   13.50
 -11   9   7   37.10   14.10
  10  11  -7   23.30   14.80
 -11  10  -7   27.70   14.00
 -11  10   7   37.80   15.60
  11  11  -7   24.10   15.60
 -11  11  -7   17.10   14.10
 -11  11   7   31.50   15.80
  12  10  -7   74.89   20.10
 -12 -10  -7   66.29   16.70
 -10  12   7   72.09   18.10
 -12  -9  -7    1.80   11.00
  12   9  -7    7.10   13.70
  -9  12   7   12.70   13.40
  12   9   7    5.80   11.00
 -12  -8  -7   59.29   15.00
  12   8  -7   59.39   14.50
  12   8  -7   23.80   16.20
 -12  -8   7   18.40   13.90
  -8  12   7   32.70   13.20
  12   8   7   50.29   12.60
  12   7  -7   17.80   11.50
  12   7  -7   22.50   15.00
 -12  -7  -7   16.20   11.50
 -12  -7   7   -4.90   10.30
  12   7   7   10.50   11.10
  -7  12   7    1.90   11.70
 -12  -6  -7  104.29   17.30
  12   6  -7   81.29   16.60
  12   6  -7  112.59   18.40
  -6  12   7   90.79   16.60
  12   6   7   72.99   15.40
 -12  -6   7  121.39   16.20
  12   5  -7    6.00   12.00
  12   5  -7   12.00   11.80
 -12  -5  -7   24.50   11.50
 -12  -5   7   49.00   12.70
  12   5   7   37.10   11.00
  -5  12   7   29.70   10.70
 -12  -4  -7  198.38   22.90
  12   4  -7  195.48   22.30
  12   4  -7  177.48   22.50
 -12  -4   7  210.38   21.60
  -4  12   7  200.98   20.80
  12   4   7  175.28   20.90
  12   3  -7  122.09   17.40
 -12  -3  -7  109.69   17.10
  12   3  -7  125.79   17.00
  -3  12   7  133.89   16.70
 -12  -3   7  116.99   16.60
  12   3   7  158.98   18.70
  12   2  -7   17.50    9.20
 -12  -2  -7   20.70   10.50
  12   2  -7   16.10    9.80
 -12  -2   7    5.90   11.00
  12   2   7   15.40   10.50
  -2  12   7   14.90    9.70
 -12  -1  -7   72.19   14.80
  12   1  -7   39.70   12.80
  12   1   7   41.30   11.70
 -12  -1   7   52.99   13.90
  -1  12   7   70.09   12.10
 -12   0  -7  226.78   23.10
   0  12  -7  204.38   21.10
  12   0  -7  210.88   22.20
 -12   0   7  173.78   21.90
  12   0   7  192.88   22.10
   1  12  -7   38.20   10.30
  12  -1  -7   30.50   11.20
 -12   1  -7   23.70   11.20
  12  -1   7   32.70   10.40
 -12   1   7   31.80   13.10
   2  12  -7   60.79   13.90
 -12   2  -7   45.90   14.40
  12  -2  -7   41.30   11.00
 -12   2   7   63.69   13.80
  12  -2   7   61.89   12.70
  12  -3  -7  271.57   24.50
   3  12  -7  265.37   27.60
 -12   3  -7  242.48   26.30
 -12   3   7  236.78   26.30
  12  -3   7  281.17   25.80
  12  -4  -7   -8.00    8.30
   4  12  -7   -4.30   11.00
 -12   4  -7   -0.90   11.80
 -12   4   7    5.40   12.10
  12  -4   7  -12.30    8.70
   5  12  -7   78.39   16.90
  12  -5  -7   80.09   13.10
 -12   5  -7   77.19   16.40
 -12   5   7   78.29   16.70
  12  -5   7   52.89   11.60
   6  12  -7    7.20   11.50
 -12   6  -7   -0.90   12.60
 -12   6   7   -4.40   11.40
  12  -6   7   19.10    9.20
 -12   7  -7   -0.70   12.90
   7  12  -7   -8.60   13.00
  12  -7   7   18.00    9.00
 -12   7   7   20.20   12.80
 -12   8  -7   19.80   14.10
   8  12  -7   29.00   16.20
 -12   8   7   11.40   12.80
 -12   9  -7  112.49   19.70
   9  12  -7  149.88   23.40
 -12   9   7  152.78   22.70
 -12  10  -7  107.79   19.60
  10  12  -7   90.29   20.40
 -12  10   7  112.89   19.90
  13   8  -7   30.20   12.50
 -13  -8  -7   50.89   15.50
  13   8  -7   41.10   16.90
  -8  13   7   24.80   14.20
  13   8   7   35.20   13.60
  13   7  -7   18.20   11.80
  13   7  -7   34.10   16.00
 -13  -7  -7   14.50   13.90
  13   7   7   49.40   13.80
  -7  13   7   53.79   14.90
 -13  -7   7   41.50   14.10
  13   6  -7    1.80   11.50
  13   6  -7   14.30   13.80
 -13  -6  -7   24.00   12.00
  -6  13   7   -2.40   11.20
 -13  -6   7   12.80   11.10
  13   6   7   -2.30    9.90
  13   5  -7  254.17   26.70
 -13  -5  -7  242.78   26.50
  13   5  -7  224.68   26.70
 -13  -5   7  273.07   27.00
  -5  13   7  245.88   26.50
  13   5   7  240.38   25.40
  13   4  -7  107.89   16.60
 -13  -4  -7   83.29   16.70
  13   4  -7   79.29   15.90
  13   4   7  100.79   16.30
  -4  13   7  110.49   16.80
 -13  -4   7   89.09   16.30
 -13  -3  -7   75.79   16.20
  13   3  -7   87.09   14.60
  13   3  -7   62.79   13.90
  13   3   7   80.89   14.60
 -13  -3   7   71.59   14.10
  -3  13   7   66.89   13.30
  13   2  -7   11.90   10.50
 -13  -2  -7   34.80   12.30
  13   2   7   34.40   12.20
 -13  -2   7   12.90   10.90
  -2  13   7   33.30   11.20
  13   1  -7   21.60   11.20
 -13  -1  -7   24.40   11.80
 -13  -1   7   36.10   12.70
  13   1   7   25.10   12.00
  -1  13   7   53.49   12.10
 -13   0  -7  154.08   20.80
  13   0  -7  124.59   19.20
   0  13   7  195.58   19.50
 -13   0   7  163.38   21.40
  13   0   7  195.68   21.30
   1  13  -7   44.10   12.40
 -13   1  -7   47.20   14.60
  13  -1  -7   50.79   12.40
  13  -1   7   38.20   12.20
 -13   1   7   40.70   13.30
  13  -2  -7   27.50   12.60
   2  13  -7   44.30   13.80
 -13   2  -7   42.60   13.70
  13  -2   7   48.60   13.40
 -13   2   7   46.90   13.80
 -13   3  -7  123.39   19.30
  13  -3  -7   94.79   15.80
   3  13  -7   85.19   17.30
  13  -3   7   73.99   15.30
 -13   3   7   93.79   18.30
  13  -4  -7   51.79   12.90
 -13   4  -7   60.19   16.10
   4  13  -7   46.50   15.30
 -13   4   7   55.79   15.40
  13  -4   7   65.29   13.00
  13  -5  -7  146.69   18.20
 -13   5  -7  138.69   20.90
   5  13  -7  116.19   20.60
  13  -5   7  177.78   20.00
 -13   5   7  177.38   23.40
 -13   6  -7   -1.10   13.40
   6  13  -7  -18.90   10.80
  13  -6   7   -2.80   10.00
 -13   6   7   -0.20   13.70
 -13   7  -7  -17.10   13.30
   7  13  -7    3.20   12.40
 -13   7   7   -9.60   12.60
 -13   8  -7    7.00   14.60
   8  13  -7   25.70   14.70
 -13   8   7    4.90   15.60
  14   7  -7    5.90   14.40
  14   7  -7    8.70   13.30
 -14  -7  -7    7.30   14.10
  -7  14   7   11.40   12.10
 -14  -7   7   38.30   14.10
  14   7   7   19.30   12.90
  14   6  -7   43.60   13.80
 -14  -6  -7   68.99   16.80
  14   6  -7   62.99   17.20
 -14  -6   7   75.39   14.80
  14   6   7   61.99   15.80
  -6  14   7   82.89   17.20
  14   5  -7   -3.20   12.70
  14   5  -7   23.10   13.20
 -14  -5  -7   25.00   13.30
 -14  -5   7   25.90   12.90
  -5  14   7    0.80   10.10
  14   5   7   18.60   11.90
  14   4  -7  101.09   17.40
 -14  -4  -7   95.99   18.40
 -14  -4   7   76.69   16.50
  -4  14   7   99.09   16.80
  14   4   7   64.69   16.50
  14   3  -7   48.30   13.60
 -14  -3  -7   66.89   15.30
  14   3   7   66.99   14.80
  -3  14   7   89.99   15.70
 -14  -3   7   45.30   14.90
 -14  -2  -7  253.57   27.30
  14   2  -7  277.77   28.00
  14   2   7  248.78   27.20
  -2  14   7  203.98   25.20
 -14  -2   7  280.57   27.60
  14   1  -7   95.99   17.30
 -14  -1  -7  111.29   19.50
  -1  14   7  107.99   16.30
 -14  -1   7   74.49   16.80
  14   1   7   99.29   17.70
  14   0  -7  178.38   20.80
 -14   0  -7  140.89   21.10
 -14   0   7  133.99   20.70
   0  14   7  151.78   18.80
  14   0   7  146.89   19.70
  14  -1  -7   -6.20   11.20
 -14   1  -7    3.80   12.20
 -14   1   7    4.10   12.00
  14  -1   7    1.90   11.50
 -14   2  -7   54.39   15.30
  14  -2  -7   52.69   14.10
   2  14  -7   55.19   14.60
 -14   2   7   33.40   14.30
  14  -2   7   31.70   12.30
   3  14  -7   53.99   16.00
  14  -3  -7   59.19   14.40
 -14   3  -7   39.10   14.80
 -14   3   7   64.99   17.40
  14  -3   7   57.29   14.70
   4  14  -7   24.90   15.30
  14  -4  -7   56.39   13.20
 -14   4  -7   26.80   14.20
 -14   4   7   14.90   15.30
  14  -4   7   30.80   12.90
 -14   5  -7   85.89   17.90
  14  -5  -7   80.79   13.80
   5  14  -7   64.99   17.00
  14  -5   7   32.20   13.50
 -14   5   7   50.69   16.30
   6  14  -7   24.60   15.70
 -14   6  -7   -1.00   13.40
  14  -6   7    8.40   10.90
 -14   6   7   19.30   14.70
   7  14  -7   27.90   16.00
 -14   7  -7   45.30   15.90
 -14   7   7   31.70   16.00
  15   4  -7   -2.50   11.70
 -15  -4  -7    8.20   12.20
  15   4   7  -11.40   10.60
  -4  15   7   -7.50   11.80
 -15  -4   7   14.60   13.60
  15   3  -7    7.10   13.30
 -15  -3  -7   31.50   14.70
  15   3   7   -2.60   12.70
  -3  15   7   15.00   11.50
 -15  -3   7   24.80   14.40
 -15  -2  -7   21.80   14.80
  15   2  -7   34.90   13.50
  15   2   7   44.90   14.90
 -15  -2   7   41.10   14.10
  -2  15   7   39.70   13.30
 -15  -1  -7   10.50   13.70
  15   1  -7   27.30   12.50
  -1  15   7   16.00   11.10
  15   1   7   31.30   14.40
 -15  -1   7   31.60   15.50
 -15   0  -7  127.99   21.30
  15   0  -7  125.09   20.40
   0  15   7  168.18   20.50
  15   0   7  180.18   22.50
 -15   0   7  118.59   21.80
 -15   1  -7   21.10   15.50
  15  -1  -7    9.10   12.50
 -15   1   7   11.10   15.30
  15  -1   7   26.20   12.60
   1  15   7   20.10   11.40
  15  -2  -7   28.00   13.40
 -15   2  -7    9.40   13.70
 -15   2   7    6.10   15.30
  15  -2   7   15.50   12.90
  15  -3  -7   22.40   12.60
 -15   3  -7   12.90   15.10
   3  15  -7   45.90   15.50
 -15   3   7    7.10   15.50
  15  -3   7   28.60   13.20
 -15   4  -7   63.19   17.50
  15  -4  -7   58.29   14.50
   4  15  -7   94.89   19.60
   4  15   7   85.09   17.80
 -15   4   7   69.99   19.80
  15  -4   7   56.89   14.80
   0   0  -8  325.67   26.90
   0   0   8  418.06   26.10
  -1   0  -8 2272.47  151.18
  -1   0  -8 2210.48  150.58
   0   1  -8 2283.57  151.28
   0  -1  -8 2293.57  151.18
   1   0  -8 2280.17  151.08
   0   1   8 2230.08  150.08
  -1   0   8 2264.47  150.58
   1   0   8 2087.99  150.48
   1   0   8 2183.18  150.78
   0  -1   8 2237.88  150.58
   0   1   8 2037.90  150.58
  -1  -1  -8  286.07   21.40
  -1  -1  -8  275.67   21.90
   1  -1  -8  302.37   21.60
  -1   1  -8  297.17   21.80
  -1   1  -8  278.97   20.90
   1   1  -8  291.47   22.10
   1  -1   8  304.17   21.30
  -1  -1   8  297.57   21.10
   1   1   8  320.87   21.40
  -1  -1   8  318.97   20.80
   1  -1   8  321.27   21.50
  -2  -1  -8  864.61   63.79
  -1   2  -8  893.21   63.09
  -2  -1  -8  869.01   64.19
   2   1  -8  897.51   64.19
  -1   2  -8  843.32   63.89
   1  -2  -8  875.01   63.69
   1  -2   8 1006.00   63.79
   2   1   8  972.30   63.79
  -1   2   8  978.60   62.99
   1  -2   8 1017.20   63.89
  -2  -1   8  954.60   63.39
  -2   0  -8 2050.49  146.19
   0   2  -8 2106.59  146.29
   2   0  -8 1944.71  145.99
   0  -2  -8 2024.90  146.09
  -2   0  -8 2039.50  145.89
   0   2   8 2318.17  145.29
   2   0   8 2268.07  145.99
   0   2   8 2263.57  145.49
   2   0   8 2194.88  145.89
   0  -2   8 2156.28  145.89
  -2   0   8 2176.18  145.79
   1   2  -8 1795.92  116.89
  -2   1  -8 1734.13  116.09
  -2   1  -8 1746.43  116.49
   2  -1  -8 1702.73  116.19
   2  -1   8 1651.33  116.29
   1   2   8 1725.43  115.89
  -1  -2   8 1614.34  116.09
  -1  -2   8 1676.33  115.29
  -2   1   8 1633.34  116.29
   2  -1   8 1696.13  116.29
   2  -2  -8  604.64   39.60
  -2   2  -8  635.24   39.50
  -2   2  -8  616.34   40.00
  -2  -2  -8  631.84   40.20
   2   2  -8  619.74   40.60
  -2   2   8  527.65   39.90
  -2  -2   8  569.64   39.20
  -2   2   8  554.44   39.10
   2  -2   8  518.55   39.60
  -2  -2   8  510.45   39.60
   2   2   8  526.25   39.50
   2  -2   8  502.95   39.70
  -3  -2  -8  551.34   35.70
  -2   3  -8  556.04   34.70
  -2   3  -8  548.25   35.30
   2  -3  -8  548.25   34.80
   3   2  -8  550.14   36.10
   2  -3   8  435.36   35.20
   3   2   8  438.96   34.90
   2  -3   8  442.36   34.80
  -3  -2   8  470.15   34.70
  -2   3   8  437.46   35.30
  -2   3   8  464.95   34.40
  -3  -1  -8  676.63   48.10
  -1   3  -8  678.03   47.00
  -1   3  -8  701.03   48.20
   3   1  -8  643.54   48.20
   1  -3   8  711.83   47.70
   3   1   8  678.73   47.90
  -1   3   8  695.13   47.20
   1  -3   8  676.03   47.90
  -3  -1   8  702.53   47.70
   0   3  -8 3975.30  245.08
   3   0  -8 3674.53  244.58
   0   3  -8 3781.02  243.38
  -3   0  -8 3722.53  244.78
   3   0  -8 3468.85  244.38
  -3   0  -8 3824.52  244.68
   0   3   8 3507.65  243.68
   0  -3   8 3314.47  244.38
  -3   0   8 3353.26  244.38
   0   3   8 3433.56  243.88
   3   0   8 3487.55  244.48
   3  -1  -8  183.88   15.10
   3  -1  -8  191.28   15.00
   1   3  -8  180.28   16.00
  -3   1  -8  186.68   15.60
  -3   1  -8  180.48   15.40
   3  -1   8  220.88   15.60
  -1  -3   8  218.48   15.50
   1   3   8  235.28   14.70
  -3   1   8  210.78   15.80
   3  -1   8  203.58   15.70
  -3   2  -8  227.58   16.50
  -2  -3  -8  244.68   17.00
   2   3  -8  223.28   17.50
   3  -2  -8  238.58   16.00
  -3   2  -8  229.08   16.50
   3  -2  -8  231.08   16.10
  -2  -3   8  199.18   16.40
   2   3   8  205.38   16.00
  -3   2   8  200.98   15.80
  -2  -3   8  197.48   15.40
  -3   2   8  206.58   16.80
   3  -2   8  197.18   16.70
   3  -2   8  203.48   16.40
  -3   3  -8   34.70    4.90
   3  -3  -8   29.30    3.90
  -3   3  -8   39.00    5.10
   3   3  -8   36.80    6.90
  -3  -3  -8   26.60    5.50
  -3  -3   8   32.50    4.70
   3   3   8   32.50    5.10
   3  -3   8   27.80    4.80
   3  -3   8   35.50    5.70
  -3   3   8   28.20    4.20
  -3  -3   8   21.30    4.80
  -3   3   8   27.10    5.40
  -3   4  -8  262.37   20.80
  -4  -3  -8  253.17   22.00
   4   3  -8  243.38   22.30
  -3   4  -8  254.47   20.80
   4   3  -8  224.18   21.00
  -3   4   8  302.37   20.80
  -4  -3   8  331.97   21.20
   4   3   8  298.97   21.30
  -3   4   8  294.47   21.90
   3  -4   8  294.97   21.00
   3  -4   8  318.67   21.90
   4   2  -8 1128.59   84.69
  -4  -2  -8 1200.48   85.19
  -2   4  -8 1278.07   84.69
   4   2  -8 1272.57   85.59
  -2   4  -8 1294.97   84.19
   2  -4   8 1231.58   84.99
   2  -4   8 1225.38   84.39
  -4  -2   8 1266.17   84.59
  -2   4   8 1164.08   84.09
  -2   4   8 1183.68   85.09
   4   2   8 1237.48   84.89
   4   1  -8 2206.28  152.58
  -4  -1  -8 2171.78  152.48
  -1   4  -8 2277.17  152.48
   4   1  -8 2173.48  152.28
  -1   4  -8 2196.28  151.28
  -4  -1   8 2251.07  152.18
   4   1   8 2210.48  152.28
   1  -4   8 2196.38  151.78
   1  -4   8 2238.58  152.28
  -1   4   8 2290.77  151.68
  -1   4   8 2261.87  150.88
   4   0  -8 1317.37   86.79
   0   4  -8 1278.57   87.09
  -4   0  -8 1348.17   87.09
   4   0  -8 1253.77   86.69
   0   4  -8 1284.97   85.49
   0   4   8 1193.48   85.39
  -4   0   8 1245.78   86.79
   4   0   8 1207.78   86.69
   0  -4   8 1223.78   86.69
   0   4   8 1201.58   86.09
  -4   1  -8  181.28   16.10
   1   4  -8  198.58   16.70
   4  -1  -8  211.08   15.70
  -4   1  -8  206.88   16.00
   4  -1  -8  210.38   16.00
  -1  -4   8  192.68   16.10
  -4   1   8  213.78   16.60
   4  -1   8  193.98   16.00
   1   4   8  202.28   14.80
   1   4   8  211.18   15.60
   4  -2  -8  436.86   31.20
   4  -2  -8  438.16   31.60
  -4   2  -8  443.16   31.80
   2   4  -8  444.06   33.20
  -4   2  -8  443.56   32.30
  -4   2   8  416.36   32.30
   4  -2   8  460.85   32.50
  -4   2   8  458.35   31.60
   4  -2   8  446.96   32.10
   2   4   8  457.25   31.40
  -2  -4   8  441.06   32.20
  -2  -4   8  438.76   31.00
  -4   3  -8  101.59    9.50
  -3  -4  -8   82.79   10.40
   3   4  -8   95.29   11.10
   4  -3  -8   94.79    8.50
   4  -3  -8   99.19    9.10
  -3  -4  -8   70.39    9.20
  -4   3  -8   87.39   10.20
  -4   3   8  126.09    9.60
  -3  -4   8  125.89    9.30
   4  -3   8  121.89   10.10
  -3  -4   8  128.29   10.60
  -4   3   8  122.49   11.40
   4  -3   8  141.89   11.20
  -4  -4  -8  301.97   25.50
   4   4  -8  322.97   26.40
   4  -4  -8  304.97   24.00
  -4   4  -8  319.97   24.40
  -4   4  -8  318.67   25.00
   4  -4   8  341.97   25.70
   4  -4   8  352.46   24.80
  -4   4   8  352.66   24.80
  -4  -4   8  366.36   24.80
   4   4   8  361.56   25.10
  -4   4   8  345.17   25.80
  -4  -4   8  333.57   25.40
  -5  -4  -8  100.59   12.00
   5   4  -8  119.29   11.40
   4  -5  -8   88.89    8.80
   5   4  -8   91.59   12.20
  -4   5  -8   99.39   10.60
  -4   5  -8   88.79    9.60
  -4   5   8  143.09   12.10
  -5  -4   8  136.49   10.90
   4  -5   8  129.79   12.00
   5   4   8  134.89   11.00
   5   3  -8   81.39    8.80
  -5  -3  -8   98.29    9.90
  -3   5  -8   98.89    8.50
  -3   5  -8   94.99    8.00
   5   3  -8   96.49   10.20
   3  -5   8   68.89    8.90
   5   3   8   66.29    8.60
  -5  -3   8   60.99    8.10
  -3   5   8   52.69    8.40
  -3   5   8   61.49    7.60
   3  -5   8   51.99    7.10
  -2   5  -8  870.61   57.79
  -5  -2  -8  870.91   59.09
   5   2  -8  853.41   59.29
  -2   5  -8  860.11   58.39
   5   2  -8  803.72   58.49
   5   2   8  838.12   58.59
   2  -5   8  865.11   58.79
   2  -5   8  806.92   57.69
  -5  -2   8  771.62   58.19
  -2   5   8  782.32   57.79
  -2   5   8  828.82   58.89
  -1   5  -8 1257.17   82.69
  -5  -1  -8 1208.18   84.09
   5   1  -8 1252.47   84.09
   5   1  -8 1217.68   83.79
  -1   5  -8 1227.68   83.79
   1  -5   8 1203.08   83.79
  -1   5   8 1158.18   83.09
  -5  -1   8 1160.58   83.59
   1  -5   8 1171.18   82.89
   5   1   8 1194.98   83.89
   0   5  -8 1415.16   97.99
   0   5  -8 1396.46   96.39
   5   0  -8 1433.66   97.59
  -5   0  -8 1375.06   97.99
   5   0  -8 1336.37   97.49
  -5   0   8 1421.76   97.79
   0   5   8 1442.16   97.19
   0   5   8 1431.96   95.99
   0  -5   8 1463.55   97.79
   5   0   8 1406.46   97.79
   5  -1  -8  816.12   58.99
  -5   1  -8  785.52   59.69
   5  -1  -8  807.52   59.39
   1   5  -8  781.32   60.09
   1   5   8  868.51   58.19
   5  -1   8  890.61   59.79
  -1  -5   8  913.01   59.89
   1   5   8  900.81   59.29
  -5   1   8  876.81   60.09
   5  -2  -8  565.64   41.60
   5  -2  -8  559.24   42.20
  -5   2  -8  575.14   42.80
   2   5  -8  564.94   43.50
   2   5   8  618.04   41.70
   5  -2   8  613.44   42.80
  -5   2   8  613.44   42.30
   5  -2   8  630.94   43.10
  -5   2   8  622.84   43.20
  -2  -5   8  606.64   42.80
  -5   3  -8  289.07   24.00
  -5   3  -8  290.87   23.30
   3   5  -8  299.17   25.20
   5  -3  -8  313.47   23.50
   5  -3  -8  305.17   22.40
   5  -3   8  342.67   24.60
   5  -3   8  316.77   24.00
  -5   3   8  311.87   24.60
  -5   3   8  327.77   23.70
   3   5   8  355.36   23.40
  -3  -5   8  329.27   23.20
  -3  -5   8  331.07   24.30
  -5   4  -8  237.78   19.80
  -5   4  -8  224.18   18.50
   4   5  -8  234.48   21.00
   5  -4  -8  270.97   18.70
  -4  -5  -8  220.18   19.90
   5  -4   8  264.47   20.40
  -4  -5   8  247.68   20.00
   5  -4   8  258.07   19.50
  -4  -5   8  243.18   18.70
  -5   4   8  252.17   19.20
  -5   4   8  243.88   20.30
   4   5   8  248.78   19.00
   5   5  -8   97.19   13.00
   5  -5  -8  117.59    9.90
  -5  -5  -8  122.89   12.90
  -5   5  -8  102.19   10.00
   5   5  -8  114.49   11.10
  -5   5  -8  122.59   11.90
  -5   5   8  108.09   12.10
   5   5   8  106.39   11.20
  -5  -5   8  114.89   12.00
  -5  -5   8  119.49   10.90
   5  -5   8  102.29   11.80
  -5   5   8  117.79   11.30
   5  -5   8  115.29   11.00
   6   5  -8  345.97   25.80
  -6  -5  -8  302.47   26.40
   5  -6  -8  353.16   23.50
  -5   6  -8  367.26   25.70
  -5   6  -8  337.07   23.90
   6   5  -8  344.47   28.00
   5  -6   8  302.47   24.50
   5  -6   8  342.57   26.40
   6   5   8  269.87   24.70
  -5   6   8  287.37   26.00
  -6  -5   8  302.27   24.80
   6   4  -8   79.29   11.60
  -4   6  -8   75.09    8.90
  -6  -4  -8   77.09   10.10
   6   4  -8   92.19   10.30
  -4   6  -8   90.69    8.60
   4  -6   8   73.19    8.20
  -6  -4   8   75.09    9.30
  -4   6   8   65.39   10.10
   6   4   8   70.09    9.30
   4  -6   8   75.89    9.90
  -6  -3  -8  532.15   41.10
  -3   6  -8  561.94   40.00
  -3   6  -8  542.55   40.00
   6   3  -8  542.85   41.60
   6   3  -8  529.75   40.70
  -3   6   8  566.94   41.20
   3  -6   8  593.84   41.30
   3  -6   8  565.24   39.60
  -6  -3   8  576.64   40.70
   6   3   8  569.54   40.90
  -3   6   8  567.24   40.10
  -2   6  -8 1242.58   82.99
  -6  -2  -8 1233.78   84.49
  -2   6  -8 1278.57   83.69
   6   2  -8 1229.48   84.09
   6   2  -8 1160.18   84.39
  -2   6   8 1187.68   84.29
  -2   6   8 1133.59   83.19
  -6  -2   8 1231.18   83.89
   2  -6   8 1126.19   82.69
   2  -6   8 1207.18   84.09
   6   2   8 1196.38   84.09
  -1   6  -8  128.39   10.80
   6   1  -8  132.89   12.70
  -6  -1  -8  143.89   13.20
   6   1  -8  134.19   12.40
  -1   6  -8  128.19   12.30
  -1   6   8  132.79   11.50
   1  -6   8  126.99   10.80
   1  -6   8  128.79   12.70
  -6  -1   8  138.49   13.00
   6   1   8  113.59   12.20
   0   6  -8  727.63   52.09
   6   0  -8  766.22   53.69
   6   0  -8  748.33   53.29
  -6   0  -8  736.03   53.89
   0   6  -8  770.52   53.89
   6   0   8  765.32   53.79
   0  -6   8  758.62   53.69
  -6   0   8  770.02   53.89
   0   6   8  741.53   52.99
   6  -1  -8 1239.68   84.99
  -6   1  -8 1147.89   85.69
   1   6  -8 1215.18   86.29
   6  -1  -8 1186.28   85.49
   1   6   8 1276.67   85.29
  -1  -6   8 1283.87   85.79
   6  -1   8 1228.18   85.79
   1   6   8 1238.68   83.79
  -6   1   8 1228.18   85.99
   2   6  -8 1111.09   79.69
   6  -2  -8 1111.09   77.59
  -6   2  -8 1162.08   79.19
   6  -2  -8 1102.19   78.59
  -6   2   8 1156.48   78.49
  -2  -6   8 1139.29   78.89
   6  -2   8 1099.49   78.79
   2   6   8 1129.49   77.29
  -6   2   8 1116.19   79.19
   6  -3  -8 1013.60   71.59
  -6   3  -8 1032.00   73.69
   6  -3  -8 1022.70   72.99
   3   6  -8 1011.20   74.59
  -3  -6   8 1081.69   73.79
  -6   3   8 1051.19   73.99
   6  -3   8 1079.29   73.49
  -6   3   8 1062.29   73.09
   3   6   8 1043.90   72.29
   6  -3   8 1068.59   73.79
   4   6  -8  152.28   15.30
   6  -4  -8  153.08   12.60
  -6   4  -8  155.58   13.80
   6  -4   8  143.49   13.50
  -4  -6   8  132.39   12.40
   4   6   8  129.19   12.30
  -4  -6   8  146.39   14.10
  -6   4   8  128.59   14.00
   6  -4   8  136.89   14.20
  -5  -6  -8   89.39   11.90
   5   6  -8   75.29   12.20
  -6   5  -8   92.99   11.20
   6  -5  -8   91.69    9.40
  -6   5  -8   89.29    8.80
   6  -5   8  102.19   11.70
   5   6   8  100.69   10.30
  -5  -6   8   88.89   11.20
  -6   5   8   95.09   11.80
  -5  -6   8   95.59   10.00
   6  -5   8  109.69   10.80
   6   6  -8  672.43   51.09
   6  -6  -8  691.13   47.10
  -6  -6  -8  710.03   49.90
   6   6  -8  744.83   49.00
  -6   6  -8  753.92   49.30
  -6  -6   8  650.33   49.00
   6  -6   8  653.03   49.00
  -6   6   8  592.54   49.20
   6   6   8  660.33   48.30
  -6  -6   8  609.14   47.90
   6  -6   8  628.24   47.90
   7   6  -8   17.30    6.60
  -7  -6  -8   24.90    7.80
  -6   7  -8   21.40    7.10
   7   6  -8    6.80    8.30
   6  -7   8   18.80    5.90
  -7  -6   8   15.60    7.90
   7   6   8   17.50    6.10
  -6   7   8   21.40    8.90
  -7  -6   8    9.10    6.20
   7   5  -8  400.46   33.80
   7   5  -8  421.46   31.90
  -5   7  -8  388.66   31.40
  -7  -5  -8  386.16   32.90
  -7  -5   8  420.66   31.70
  -5   7   8  438.46   33.30
   7   5   8  417.36   31.60
   5  -7   8  405.36   30.50
   5  -7   8  458.95   33.00
   7   4  -8 1072.19   72.29
  -7  -4  -8 1075.69   71.69
  -4   7  -8 1101.19   70.19
  -4   7  -8 1063.29   69.49
   7   4  -8 1035.70   70.89
  -4   7   8  907.11   70.89
   4  -7   8  941.91   69.09
  -7  -4   8  920.01   70.19
   7   4   8  917.71   70.39
   4  -7   8  907.51   70.59
   7   3  -8  295.77   22.90
  -3   7  -8  297.97   21.90
  -7  -3  -8  293.87   23.50
   7   3  -8  311.67   24.00
  -3   7  -8  279.07   21.90
  -7  -3   8  280.67   23.00
   3  -7   8  263.87   21.10
  -3   7   8  260.17   22.90
   3  -7   8  264.97   23.00
   7   3   8  271.17   22.70
  -7  -2  -8  145.79   15.10
  -2   7  -8  128.79   14.00
  -2   7  -8  139.39   13.10
   7   2  -8  142.99   15.30
   7   2  -8  154.48   15.10
   7   2   8  177.48   15.00
  -2   7   8  159.78   14.80
   2  -7   8  204.78   15.70
   2  -7   8  164.88   12.90
  -7  -2   8  181.48   15.60
   7   1  -8  198.78   17.80
   7   1  -8  172.78   17.50
  -1   7  -8  191.68   16.10
  -7  -1  -8  196.28   18.90
  -1   7  -8  214.48   17.80
  -7  -1   8  225.38   18.20
   1  -7   8  238.08   18.30
   1  -7   8  221.48   16.20
   7   1   8  218.88   18.10
   0   7  -8  141.79   13.40
   7   0  -8  137.39   13.40
   7   0  -8  121.49   12.80
   0   7  -8  124.99   11.30
  -7   0  -8  126.89   14.50
   0  -7   8  180.88   14.40
   7   0   8  160.88   14.40
  -7   0   8  144.89   14.50
  -7   1  -8  133.39   13.60
   7  -1  -8  145.19   11.90
   1   7  -8  148.19   14.30
   7  -1  -8  123.39   12.60
   7  -1   8  107.29   12.80
   1   7   8  125.79    9.60
  -1  -7   8  148.29   13.60
  -7   1   8  103.89   12.90
   2   7  -8  769.22   57.49
   7  -2  -8  802.02   55.19
  -7   2  -8  758.92   56.79
   7  -2  -8  818.52   56.39
   2   7   8  784.02   54.59
  -2  -7   8  784.02   56.69
   7  -2   8  820.02   56.89
  -7   2   8  784.22   57.09
   7  -3  -8  677.03   44.10
   3   7  -8  662.43   46.10
   7  -3  -8  636.74   42.00
  -7   3  -8  711.03   45.10
  -7   3   8  563.74   44.60
   3   7   8  556.94   42.40
   7  -3   8  522.95   44.00
  -3  -7   8  521.85   44.00
   7  -4  -8   79.49    8.80
   4   7  -8   59.29   10.50
  -7   4  -8   63.79    9.80
  -4  -7   8   57.49    9.40
  -7   4   8   64.49   10.50
   4   7   8   57.29    7.20
   7  -4   8   50.19    8.20
   7  -4   8   52.69    8.80
  -7   5  -8  454.65   34.60
   5   7  -8  415.36   35.70
   7  -5  -8  445.16   32.80
  -7   5   8  462.35   35.40
   7  -5   8  443.76   33.60
   5   7   8  458.65   32.90
   7  -5   8  439.66   34.50
  -5  -7   8  427.86   32.80
  -5  -7   8  454.15   34.40
  -7   6  -8   88.39   11.50
  -6  -7  -8   66.19   10.80
   6   7  -8   61.59   12.40
   7  -6  -8   69.69    8.30
  -6  -7   8   69.39    9.30
  -7   6   8   64.89   11.10
   7  -6   8   71.19    9.40
   6   7   8   57.59    9.00
  -6  -7   8   63.29   10.10
   7   7  -8  130.89   16.80
  -7   7  -8  117.79   14.30
  -7  -7  -8  110.49   14.40
  -7  -7   8  117.39   13.10
   7  -7   8  104.29   12.20
  -7   7   8  112.59   15.30
  -7  -7   8  140.29   15.50
   7   7   8  110.79   13.00
   8   7  -8   82.29   15.10
  -8  -7  -8   72.99   11.80
  -7   8  -8   86.59   12.10
   8   7  -8   76.09   11.70
   8   7   8   59.49   10.40
  -8  -7   8   54.89    9.90
   7  -8   8   44.20    8.60
  -7   8   8   60.59   12.00
  -8  -7   8   53.69   11.90
  -6   8  -8  369.66   29.00
   8   6  -8  340.77   31.90
   8   6  -8  375.36   29.50
  -8  -6  -8  344.07   29.70
   8   6   8  362.86   28.90
   6  -8   8  359.16   27.30
  -8  -6   8  357.86   28.70
  -6   8   8  329.07   29.60
  -5   8  -8   67.99    9.70
   8   5  -8   79.19   13.50
  -8  -5  -8   52.59   10.60
   8   5  -8   60.29   10.10
   5  -8   8   80.99    8.70
   8   5   8   71.19   10.70
  -5   8   8   69.79   11.20
  -8  -5   8   69.49   10.70
  -8  -4  -8  104.89   13.60
   8   4  -8  118.49   15.10
   8   4  -8   93.89   12.60
  -4   8  -8  106.99   11.70
  -4   8  -8   99.59   14.20
   4  -8   8  123.39   13.70
   4  -8   8  109.89   10.60
   8   4   8  103.39   13.00
  -8  -4   8  121.29   13.40
  -4   8   8  101.09   13.60
   8   3  -8  611.64   46.60
   8   3  -8  633.24   47.60
  -3   8  -8  624.84   45.20
  -8  -3  -8  604.64   46.80
  -3   8  -8  603.44   45.30
   3  -8   8  629.04   44.50
  -3   8   8  633.74   46.90
   8   3   8  619.34   46.60
   3  -8   8  670.53   46.70
  -8  -3   8  657.53   46.70
  -8  -2  -8    5.90    6.50
  -2   8  -8   -3.20    4.50
  -2   8  -8    9.90    4.50
   8   2  -8    9.30    5.80
   8   2  -8    2.30    6.10
   2  -8   8   -2.50    5.10
  -2   8   8    6.90    5.80
   8   2   8    2.80    6.40
   2  -8   8   -0.70    3.50
  -8  -2   8   -0.90    6.50
  -1   8  -8   -2.90    3.50
  -1   8  -8    2.70    5.30
   8   1  -8    8.70    6.50
  -8  -1  -8   -2.00    6.90
   8   1  -8   -5.80    4.80
   1  -8   8    1.30    3.50
  -8  -1   8   -1.30    5.60
   8   1   8    8.20    5.80
   1  -8   8    2.50    5.60
  -8   0  -8  141.09   15.70
   8   0  -8  148.89   14.20
   0   8  -8  143.59   12.90
   8   0  -8  145.09   15.00
   0   8  -8  141.79   15.40
  -8   0   8  180.88   16.80
   8   0   8  163.48   16.10
   0  -8   8  201.58   16.00
   0  -8   8  156.48   12.90
  -8   1  -8  266.07   23.20
   1   8  -8  286.47   23.30
   8  -1  -8  249.88   22.20
   8  -1  -8  278.47   21.40
   8  -1   8  260.07   23.10
  -1  -8   8  276.87   22.80
  -8   1   8  279.07   23.40
   2   8  -8  452.95   34.70
   8  -2  -8  414.46   32.80
  -8   2  -8  413.56   33.70
   8  -2  -8  441.96   31.40
  -2  -8   8  476.55   33.70
   8  -2   8  411.86   33.50
  -8   2   8  410.26   33.70
   8  -3  -8   -5.70    5.00
  -8   3  -8    4.30    6.80
   3   8  -8    4.20    6.60
   8  -3   8    9.40    6.70
  -3  -8   8    3.60    5.90
   3   8   8   10.70    3.90
  -8   3   8    4.70    6.60
  -8   4  -8  607.54   43.30
   8  -4  -8  627.44   42.20
   4   8  -8  555.34   44.30
  -4  -8   8  576.34   43.00
  -8   4   8  541.85   43.30
   8  -4   8  545.15   42.20
   4   8   8  545.95   40.70
  -8   5  -8  333.27   26.70
   5   8  -8  313.17   28.40
   8  -5  -8  326.97   25.00
  -5  -8   8  301.27   26.50
   5   8   8  322.47   24.40
  -8   5   8  291.27   26.90
   8  -5   8  313.27   25.80
  -8   6  -8   77.99   12.20
   6   8  -8   66.79   12.80
   8  -6  -8   78.59    9.10
  -8   6   8   57.99   11.20
   8  -6   8   51.09    9.20
   6   8   8   58.99    8.90
  -6  -8   8   57.49    9.30
  -6  -8   8   63.89   10.90
  -8   7  -8    9.20    8.70
  -7  -8  -8    7.30    8.00
   7   8  -8    6.50   10.40
  -7  -8   8   12.20    8.50
   8  -7   8    8.00    6.50
  -8   7   8    7.20    9.30
  -7  -8   8    7.40    6.40
   7   8   8   10.20    6.70
   8   8  -8   43.90   12.90
  -8   8  -8   48.80   11.20
  -8  -8  -8   60.89   12.50
   8   8   8   59.49   10.00
   8  -8   8   42.50    9.00
  -8  -8   8   60.29   10.10
  -8   8   8   44.20   11.50
   9   8  -8   75.19   18.00
  -8   9  -8  105.99   15.10
  -9  -8  -8  109.29   16.30
  -8   9   8  120.99   16.80
  -9  -8   8   97.89   13.60
   9   8   8  124.79   14.10
   9   7  -8  264.47   28.20
   9   7  -8  280.97   24.00
  -9  -7  -8  233.08   24.40
  -7   9  -8  249.97   24.00
  -9  -7   8  309.67   26.00
  -9  -7   8  269.17   23.70
  -7   9   8  262.17   25.90
   9   7   8  240.08   23.70
   9   6  -8  201.78   20.30
  -6   9  -8  200.38   19.30
   9   6  -8  212.68   22.50
  -9  -6  -8  174.48   20.30
  -9  -6   8  190.48   19.40
   9   6   8  209.18   19.10
  -6   9   8  202.78   20.50
  -9  -5  -8  140.89   17.40
  -5   9  -8  174.68   16.20
   9   5  -8  157.38   17.70
   9   5  -8  163.08   19.30
   9   5   8  154.18   17.10
  -9  -5   8  140.49   16.50
  -5   9   8  164.08   17.50
   9   4  -8  381.46   35.10
   9   4  -8  351.96   33.20
  -9  -4  -8  389.36   34.10
  -4   9  -8  394.06   32.20
  -9  -4   8  508.65   34.60
  -4   9   8  512.75   35.10
   9   4   8  467.85   33.80
  -9  -3  -8   55.49   11.00
  -3   9  -8   63.29    8.90
   9   3  -8   73.49   11.60
   9   3  -8   63.19   11.60
  -3   9  -8   70.69    9.30
  -9  -3   8   75.09   11.80
  -3   9   8   74.89   11.60
   3  -9   8   86.49   10.80
   9   3   8   59.29   10.40
   9   2  -8   39.10    8.70
   9   2  -8   42.50    8.60
  -2   9  -8   46.10    8.10
  -9  -2  -8   37.20    9.90
  -2   9  -8   43.00    7.20
  -2   9   8   31.80    8.00
   2  -9   8   32.30    5.50
  -9  -2   8   34.80    9.80
   9   2   8   30.50    9.20
  -1   9  -8  333.37   26.80
   9   1  -8  325.17   28.70
  -9  -1  -8  353.56   30.10
  -1   9  -8  316.37   28.10
   9   1  -8  318.27   28.20
   9   1   8  448.86   29.70
   1  -9   8  455.85   29.70
   9   0  -8   64.49   11.10
  -9   0  -8   67.79   11.20
   9   0  -8   65.09    9.40
   0   9  -8   59.69    9.80
   0   9  -8   66.59    8.00
   9   0   8   54.19   10.10
  -9   0   8   69.59   11.70
   0  -9   8   76.39   10.40
   0  -9   8   65.49    7.50
   9  -1  -8  150.58   13.90
   1   9  -8  140.79   15.90
   9  -1  -8  134.09   15.50
  -9   1  -8  161.58   16.90
   9  -1   8  153.08   16.70
  -9   1   8  146.19   16.90
  -1  -9   8  163.18   16.10
   2   9  -8  816.02   58.29
   9  -2  -8  822.42   57.09
  -9   2  -8  837.22   57.99
  -9   2   8  731.23   57.59
   9  -2   8  725.13   56.89
  -2  -9   8  757.32   57.19
   3   9  -8  259.67   25.50
  -9   3  -8  268.67   25.10
   9  -3  -8  279.27   23.40
   9  -3   8  282.97   23.50
  -3  -9   8  290.17   24.20
  -9   3   8  255.77   25.10
   9  -4  -8   98.19   12.70
   4   9  -8  105.39   15.50
  -9   4  -8  106.39   14.30
   9  -4   8  105.29   13.10
  -9   4   8  124.49   15.40
  -4  -9   8  132.09   14.70
   9  -5  -8   67.79   10.10
  -9   5  -8   66.59   12.50
   5   9  -8   49.40   12.10
  -9   5   8   72.29   12.30
   9  -5   8   66.59   10.90
  -5  -9   8   59.29   10.80
   6   9  -8  362.06   33.00
  -9   6  -8  396.06   31.20
   9  -6  -8  391.36   28.90
   9  -6   8  346.57   29.60
  -9   6   8  335.77   32.10
  -9   7  -8  121.39   16.80
   7   9  -8  144.49   19.60
   9  -7   8  144.69   15.20
  -9   7   8  125.89   17.40
   7   9   8  135.19   15.70
  -9   8  -8   29.50   11.30
   8   9  -8   44.30   14.40
  -9   8   8   45.10   11.90
   8   9   8   29.40    8.60
  -9   9  -8   69.99   14.30
  -9  -9  -8  104.99   16.00
   9   9  -8   72.49   16.40
   9   9   8   77.29   12.60
  -9   9   8   79.89   15.10
 -10  -9  -8    5.00   11.20
  -9  10  -8   19.30   10.90
  10   9  -8  -12.00   13.00
  10   9   8    5.00    8.20
  -9  10   8   -1.40   11.30
  10   8  -8   63.29   12.60
  -8  10  -8   47.00   11.80
 -10  -8  -8   53.59   13.50
  10   8  -8   22.90   13.30
 -10  -8   8   45.60   11.10
  -8  10   8   29.90   11.90
  10   8   8   33.10   10.60
 -10  -7  -8  754.82   56.39
  -7  10  -8  721.03   54.69
  10   7  -8  734.93   55.09
  10   7  -8  759.52   57.99
  10   7   8  680.33   54.39
 -10  -7   8  715.33   54.59
  -7  10   8  707.43   56.09
  10   6  -8   -8.50   10.40
 -10  -6  -8   -4.30    8.30
  10   6  -8    9.80    9.00
  -6  10  -8   -2.60    7.30
  10   6   8   -0.10    7.20
 -10  -6   8    0.50    7.60
  -6  10   8   15.60   10.30
  10   5  -8    0.50    9.00
 -10  -5  -8   23.10    9.60
  -5  10  -8    5.20    7.20
  10   5  -8    2.20   10.20
  -5  10   8   13.70    9.90
  10   5   8    0.80    8.30
 -10  -5   8   16.30    8.90
  -4  10  -8  480.35   35.90
  10   4  -8  442.46   37.10
  10   4  -8  477.55   39.00
 -10  -4  -8  499.75   38.10
  -4  10   8  443.16   37.60
 -10  -4   8  450.45   37.50
  10   4   8  478.95   37.70
  10   3  -8  141.19   17.30
 -10  -3  -8  155.88   17.80
  10   3  -8  147.79   17.00
  -3  10  -8  142.39   14.30
  10   3   8  123.69   15.60
 -10  -3   8  132.39   16.40
  -3  10   8  117.39   15.50
  -2  10  -8   -0.20    6.00
  -2  10  -8   -8.10    4.90
  10   2  -8    1.50    6.90
 -10  -2  -8    7.70    8.80
  10   2  -8    5.30    7.40
  10   2   8    8.20    7.50
  -2  10   8    6.90    7.70
 -10  -2   8    8.00    8.10
 -10  -1  -8   19.80   10.30
  -1  10  -8   21.20    7.50
  10   1  -8   16.40    8.90
  -1  10  -8   16.40    5.90
  10   1  -8    7.90    7.10
  10   1   8   15.50    7.90
 -10  -1   8   15.40    8.60
 -10   0  -8  246.98   22.70
  10   0  -8  246.38   20.20
   0  10  -8  232.88   21.60
  10   0  -8  204.28   21.20
   0  10  -8  235.88   19.00
 -10   0   8  223.78   22.30
  10   0   8  208.38   22.00
 -10   1  -8  282.87   26.60
   1  10  -8  294.87   25.40
  10  -1  -8  303.97   25.00
  10  -1   8  249.18   25.30
 -10   1   8  288.17   25.90
   2  10  -8   79.29   13.40
  10  -2  -8   73.59   11.50
 -10   2  -8   66.39   13.20
 -10   2   8   84.49   14.00
  10  -2   8   71.49   11.90
 -10   3  -8  273.07   26.00
  10  -3  -8  281.97   23.30
   3  10  -8  274.27   25.40
 -10   3   8  238.78   25.80
  10  -3   8  247.38   24.10
   4  10  -8  329.07   29.60
 -10   4  -8  350.86   29.00
  10  -4  -8  309.77   26.40
  10  -4   8  303.77   27.60
 -10   4   8  318.77   28.90
  10  -5  -8   26.40    8.70
   5  10  -8   25.40   12.10
 -10   5  -8   34.50   10.70
 -10   5   8   37.90   12.00
  10  -5   8   45.50   10.30
  10  -6  -8   17.20    7.80
   6  10  -8   23.80   11.60
 -10   6  -8   26.20   10.60
  10  -6   8   37.90    9.70
 -10   6   8   35.20   11.40
   7  10  -8   95.99   17.40
 -10   7  -8  108.59   16.50
 -10   7   8   91.49   16.70
  10  -7   8   78.19   12.70
   8  10  -8  201.58   26.00
 -10   8  -8  197.48   23.30
 -10   8   8  250.27   26.00
   9  10  -8    3.00   13.90
 -10   9  -8    6.30    9.70
 -10   9   8    2.60   12.40
  10  10  -8   43.90   17.60
 -10  10  -8   44.40   13.90
 -10  10   8   45.80   14.00
  11  10  -8   95.39   20.00
 -10  11   8   72.49   17.60
  11   9  -8  102.39   20.00
 -11  -9  -8   92.89   17.20
  11   9   8   79.49   14.80
  -9  11   8   72.39   16.00
 -11  -8  -8   47.00   12.80
  11   8  -8   25.10   13.80
  11   8  -8   22.60   11.40
  -8  11  -8   60.29   19.20
  -8  11   8   45.60   14.40
  11   8   8   24.30   10.20
  11   7  -8   46.90   14.60
 -11  -7  -8   47.70   13.90
  11   7  -8   47.70   11.90
 -11  -7   8   62.19   12.90
  -7  11   8   89.79   15.70
  11   7   8   67.99   12.40
  11   6  -8    3.70   12.10
 -11  -6  -8   17.00   11.20
  11   6  -8    8.60    8.80
 -11  -6   8   17.70    9.50
  -6  11   8   -4.20    8.70
  11   6   8   14.90   10.00
  11   5  -8  259.07   26.40
 -11  -5  -8  266.87   26.00
  11   5  -8  288.87   26.40
 -11  -5   8  255.67   25.40
  -5  11   8  266.77   25.10
  11   5   8  239.58   25.10
 -11  -4  -8   76.79   13.60
  11   4  -8   95.89   14.70
  11   4  -8   83.79   14.00
  -4  11   8   78.29   13.00
 -11  -4   8   58.69   12.40
  11   4   8   83.89   13.10
  11   3  -8  106.29   14.70
 -11  -3  -8  112.39   15.70
  11   3  -8   83.39   13.10
  -3  11   8   66.79   12.80
 -11  -3   8   56.29   12.40
  11   3   8   78.59   13.10
 -11  -2  -8  385.46   33.40
  11   2  -8  422.26   33.10
  11   2  -8  427.56   32.90
  11   2   8  363.76   32.20
 -11  -2   8  418.36   34.00
  -2  11   8  336.27   32.30
 -11  -1  -8   81.09   14.20
  11   1  -8   99.49   15.20
  11   1  -8  100.09   13.10
  -1  11  -8   92.59   12.90
 -11  -1   8   83.49   14.80
  -1  11   8  109.19   14.40
  11   1   8   88.39   13.70
   0  11  -8  115.19   15.40
  11   0  -8  117.69   16.50
 -11   0  -8  126.09   16.60
  11   0   8  120.79   16.00
 -11   0   8  126.89   17.40
 -11   1  -8   47.10   11.90
  11  -1  -8   51.89   11.00
   1  11  -8   55.89   11.90
  11  -1   8   44.20   10.60
 -11   1   8   43.10   11.80
   2  11  -8   70.79   12.60
 -11   2  -8   57.49   12.50
  11  -2  -8   56.19   11.80
  11  -2   8   36.60   10.30
 -11   2   8   40.80   12.80
   3  11  -8   96.19   15.20
 -11   3  -8   82.49   15.50
  11  -3  -8   90.89   13.70
  11  -3   8   76.89   13.60
 -11   3   8   93.19   15.80
   4  11  -8  294.07   27.90
 -11   4  -8  260.87   26.80
  11  -4  -8  249.08   23.80
 -11   4   8  239.58   25.60
  11  -4   8  243.38   23.40
 -11   5  -8  356.76   34.50
  11  -5  -8  397.86   32.70
   5  11  -8  400.06   36.90
 -11   5   8  422.16   36.40
  11  -5   8  444.36   33.80
 -11   6  -8   -7.00   11.10
   6  11  -8    4.70   10.80
 -11   6   8    2.30   10.20
  11  -6   8    7.70    7.80
   7  11  -8   52.09   15.80
 -11   7  -8   25.50   12.80
  11  -7   8   44.60   10.70
 -11   7   8   35.20   13.80
 -11   8  -8    2.10   10.40
   8  11  -8  -11.80   11.90
 -11   8   8    8.10   12.00
   9  11  -8   19.90   13.70
 -11   9  -8   -1.10   12.50
 -11   9   8    1.60   13.60
 -11  10  -8   24.60   13.90
  10  11  -8   37.80   15.90
 -11  10   8   35.20   14.30
  11  11  -8    3.00   16.20
 -11  11   8   -0.50   14.50
 -12  -9  -8   15.10   11.50
  12   9  -8  -10.70   14.50
  12   9   8   10.40   10.90
  -9  12   8   -3.00   11.50
  12   8  -8   67.09   18.50
 -12  -8  -8   97.79   17.20
  12   8  -8   73.99   15.30
  -8  12   8   59.59   16.10
  12   8   8   51.59   13.50
 -12  -7  -8   53.09   13.90
  12   7  -8   43.20   12.40
  12   7  -8   29.60   15.50
  12   7   8   51.59   12.10
  -7  12   8   51.79   13.40
 -12  -7   8   58.59   13.60
 -12  -6  -8   -6.20    9.30
  12   6  -8   -8.70    9.80
  12   6  -8    8.60   12.60
  -6  12   8    2.60    9.70
  12   6   8    5.10    9.30
 -12  -6   8    3.00    8.40
  12   5  -8  165.38   21.70
 -12  -5  -8  151.48   21.90
  12   5  -8  135.59   19.70
  -5  12   8  208.98   22.40
 -12  -5   8  182.48   21.00
  12   5   8  211.18   21.90
 -12  -4  -8    8.40    9.90
  12   4  -8   19.40   11.00
  12   4  -8    9.30   10.20
 -12  -4   8   16.60    9.80
  12   4   8    2.00   10.00
  -4  12   8   -0.90    8.70
 -12  -3  -8  177.48   19.80
  12   3  -8  152.68   19.40
  12   3  -8  151.78   18.50
  12   3   8  144.89   18.40
 -12  -3   8  142.49   18.40
  -3  12   8  143.89   17.90
 -12  -2  -8  236.68   25.60
  12   2  -8  256.17   25.30
  12   2  -8  269.77   25.30
 -12  -2   8  255.07   26.60
  12   2   8  246.88   24.80
  -2  12   8  278.97   25.40
  12   1  -8  300.77   26.70
 -12  -1  -8  272.77   28.20
  -1  12   8  259.07   25.70
 -12  -1   8  307.57   27.40
  12   1   8  252.27   26.90
  12   0  -8  259.07   23.80
   0  12  -8  233.98   23.20
 -12   0  -8  207.28   23.80
  12   0   8  218.78   24.00
 -12   0   8  237.38   25.40
 -12   1  -8  196.28   21.80
   1  12  -8  212.58   21.50
  12  -1  -8  178.08   20.20
 -12   1   8  159.88   20.80
  12  -1   8  143.19   19.90
 -12   2  -8   -4.40   11.20
  12  -2  -8    4.20    9.70
   2  12  -8    1.60    9.20
 -12   2   8   -2.90   10.00
  12  -2   8    9.40   10.30
   3  12  -8  100.69   16.90
 -12   3  -8  113.89   18.30
  12  -3  -8  111.79   16.10
 -12   3   8  106.69   18.20
  12  -3   8  121.69   16.60
   4  12  -8    5.40   10.50
  12  -4  -8    2.90    9.10
 -12   4  -8   13.40   10.90
 -12   4   8   -5.00   10.00
  12  -4   8    1.60    8.80
   5  12  -8   33.10   14.10
 -12   5  -8   20.30   11.70
  12  -5  -8   23.40    9.40
  12  -5   8   13.60   10.10
 -12   5   8    4.10   11.40
 -12   6  -8   29.40   12.80
   6  12  -8   32.50   13.60
 -12   6   8   18.70   12.70
  12  -6   8   21.10   10.00
 -12   7  -8  424.36   37.90
   7  12  -8  459.95   41.90
  12  -7   8  411.56   35.30
 -12   7   8  438.76   40.20
   8  12  -8   21.60   13.90
 -12   8  -8    0.10   11.40
 -12   8   8    5.30   14.50
   9  12  -8  133.69   22.80
 -12   9  -8  134.89   21.20
 -12   9   8  113.89   21.10
 -13  -8  -8  121.19   19.20
  13   8  -8   88.89   17.00
  13   8  -8   64.09   19.30
  -8  13   8   94.09   18.90
  13   8   8   77.69   15.90
 -13  -7  -8   22.30   14.00
  13   7  -8   22.70   13.00
  13   7  -8   12.00   14.20
  13   7   8    6.10   11.80
 -13  -7   8    2.50   10.90
  -7  13   8    9.40   11.20
  13   6  -8   53.49   16.60
  13   6  -8   81.59   16.10
 -13  -6  -8   85.49   17.00
 -13  -6   8   63.29   14.30
  13   6   8   64.69   15.20
  -6  13   8   71.29   16.10
  13   5  -8   70.99   16.00
  13   5  -8   76.09   16.60
 -13  -5  -8   77.99   16.90
  13   5   8   88.59   16.70
  -5  13   8   96.29   16.90
 -13  -5   8   99.49   16.40
  13   4  -8   -3.50   10.00
 -13  -4  -8   -3.30   10.10
  13   4  -8    6.00   11.10
  13   4   8   11.70   10.20
 -13  -4   8   15.60   11.50
  -4  13   8    7.60   10.30
  13   3  -8   89.39   15.20
 -13  -3  -8  106.99   17.40
  13   3  -8   92.89   16.30
  13   3   8   64.79   14.40
  -3  13   8   74.19   14.50
 -13  -3   8   69.89   14.50
  13   2  -8    8.70    9.70
 -13  -2  -8    8.40   10.70
  -2  13   8    4.70   10.10
  13   2   8   -0.30    9.70
 -13  -2   8   -2.90   10.10
 -13  -1  -8   86.99   16.10
  13   1  -8   82.29   15.20
  13   1   8  109.69   16.40
 -13  -1   8  110.69   18.30
  -1  13   8   96.79   15.40
  13   0  -8   18.90   11.70
 -13   0  -8   19.20   11.80
 -13   0   8   28.20   12.70
  13   0   8   26.60   12.50
   1  13  -8   18.80   10.10
  13  -1  -8   22.40   11.40
 -13   1  -8   27.70   13.20
  13  -1   8   14.80   11.60
 -13   1   8    9.00   13.00
  13  -2  -8   11.60   11.00
 -13   2  -8   -3.70   12.00
   2  13  -8    7.50   11.30
 -13   2   8    1.00   11.30
  13  -2   8    1.90   10.60
 -13   3  -8    8.70   11.90
   3  13  -8   10.60   12.50
  13  -3  -8    7.80    9.20
 -13   3   8   20.80   12.70
  13  -3   8   15.80    9.90
  13  -4  -8  108.29   16.50
 -13   4  -8  111.59   19.70
   4  13  -8  104.99   19.80
 -13   4   8  163.38   22.10
  13  -4   8  143.79   18.00
 -13   5  -8    1.10   11.70
  13  -5  -8   25.70   10.30
   5  13  -8   11.50   12.20
 -13   5   8   -5.40   11.60
  13  -5   8   21.50   10.60
 -13   6  -8    9.70   12.50
   6  13  -8   -3.00   13.20
  13  -6   8    8.00    9.90
 -13   6   8    8.40   12.70
   7  13  -8   44.70   15.90
 -13   7  -8   15.70   14.60
 -13   7   8   24.60   15.70
 -13   8  -8    2.30   14.60
   8  13  -8   -5.60   14.70
 -13   8   8   -3.00   13.20
 -14  -6  -8  118.29   18.90
  14   6  -8  115.79   20.80
  14   6  -8   96.29   18.80
  14   6   8   77.99   17.60
 -14  -6   8  110.39   18.00
  -6  14   8   90.99   18.50
  14   5  -8   79.49   16.40
  14   5  -8   90.89   17.70
 -14  -5  -8  128.69   20.40
  14   5   8  102.29   18.50
 -14  -5   8   95.09   17.40
  -5  14   8   96.59   17.70
 -14  -4  -8   40.70   14.00
  14   4  -8   45.60   15.00
  -4  14   8   36.20   12.50
 -14  -4   8   73.19   15.10
  14   4   8   54.59   15.40
 -14  -3  -8   64.49   15.10
  14   3  -8   77.49   16.90
 -14  -3   8   64.39   15.10
  -3  14   8   54.29   14.30
  14   3   8   77.39   16.30
  14   2  -8   29.10   11.80
 -14  -2  -8    5.10   11.80
  14   2   8   12.50   11.00
  -2  14   8   13.70   11.40
 -14  -2   8   13.40   12.00
 -14  -1  -8   69.09   15.60
  14   1  -8   80.79   14.80
  -1  14   8   56.69   13.80
  14   1   8   66.89   15.10
 -14  -1   8   55.09   15.30
  14   0  -8   72.89   15.80
 -14   0  -8   71.89   16.20
  14   0   8   58.49   14.40
 -14   0   8   88.09   18.10
   0  14   8   83.49   14.90
 -14   1  -8   20.00   12.90
  14  -1  -8   32.30   12.80
 -14   1   8    8.20   12.70
  14  -1   8    9.20   11.30
   2  14  -8   36.10   13.40
 -14   2  -8   17.20   12.90
  14  -2  -8   20.40   12.00
  14  -2   8   42.50   13.70
 -14   2   8   18.90   13.50
 -14   3  -8  131.79   20.60
   3  14  -8  125.19   20.50
  14  -3  -8  161.18   19.70
 -14   3   8  103.09   19.60
  14  -3   8  114.29   17.90
 -14   4  -8   74.49   17.60
  14  -4  -8   72.59   14.50
   4  14  -8   68.39   18.00
  14  -4   8   79.89   16.00
 -14   4   8  108.39   18.90
   5  14  -8  150.38   22.20
 -14   5  -8  138.39   21.20
 -14   5   8  119.39   20.60
  14  -5   8  118.59   18.20
   6  14  -8  101.79   21.30
 -14   6  -8  102.49   20.40
 -14   6   8   85.29   19.20
  14  -6   8  110.99   17.00
 -15  -4  -8   14.80   13.80
  15   4  -8   -6.50   12.60
  15   4   8   10.90   12.60
 -15  -4   8   35.90   14.40
  -4  15   8   24.90   13.20
  15   3  -8  100.89   18.50
 -15  -3  -8  133.89   19.70
  -3  15   8  107.09   17.60
  15   3   8   82.59   18.10
 -15  -3   8   89.69   19.10
  15   2  -8  -14.50   12.10
 -15  -2  -8   18.20   14.00
  15   2   8   -1.40   10.70
  -2  15   8   -2.90   10.60
 -15  -2   8   -4.30   11.40
 -15  -1  -8  118.19   19.20
  15   1  -8   72.49   16.80
 -15  -1   8   81.59   18.70
  15   1   8   94.99   18.30
  -1  15   8   88.09   15.80
  15   0  -8   28.60   13.50
 -15   0  -8    3.60   13.40
  15   0   8   15.60   13.80
 -15   0   8   27.20   15.90
   0  15   8   30.60   12.20
  15  -1  -8   37.30   13.40
 -15   1  -8  -10.80   13.50
   1  15   8   -5.40   10.50
  15  -1   8   17.00   13.30
 -15   1   8   -3.20   14.70
  15  -2  -8   77.79   15.40
 -15   2  -8   44.90   16.20
  15  -2   8   61.79   15.70
 -15   2   8   40.70   18.30
  15  -3  -8    6.70   11.40
 -15   3  -8    5.90   14.40
   3  15  -8   -1.80   12.90
  15  -3   8   35.60   12.50
 -15   3   8   25.10   14.60
  15  -4  -8   93.69   16.00
   4  15  -8   83.19   19.30
 -15   4  -8   69.69   18.00
   4  15   8  100.69   18.80
 -15   4   8   45.50   19.00
  15  -4   8   57.29   15.80
   0   0  -9   -2.80    2.70
   0   0   9   -1.20    1.20
   0   1  -9  206.28   18.10
   1   0  -9  219.28   18.20
  -1   0  -9  210.48   17.50
   0  -1  -9  222.38   18.30
  -1   0  -9  213.28   18.20
   0   1   9  261.67   16.70
  -1   0   9  257.77   17.50
   0  -1   9  265.37   17.40
   1   0   9  279.87   17.40
   1   0   9  250.87   17.80
   0   1   9  262.77   17.60
  -1  -1   9   84.79    6.60
  -1  -1   9   78.59    6.40
   1   1   9   87.29    7.30
   1  -1   9   78.19    7.00
   1  -1   9   73.09    7.10
  -2  -1  -9  237.78   17.60
  -2  -1  -9  232.48   17.90
   1  -2  -9  245.78   17.50
   2   1  -9  240.48   18.10
  -1   2  -9  253.87   16.40
  -1   2  -9  244.28   17.70
   1  -2   9  198.48   17.00
   1  -2   9  224.48   17.30
  -2  -1   9  220.78   16.70
   2   1   9  220.28   17.20
  -1   2   9  222.18   16.20
   0  -2  -9  306.97   23.90
   2   0  -9  329.77   24.00
  -2   0  -9  327.07   23.60
  -2   0  -9  310.97   24.00
   0   2  -9  340.27   24.20
   0   2   9  328.57   23.10
   0   2   9  332.77   22.70
  -2   0   9  341.37   23.50
   2   0   9  330.37   23.70
   2   0   9  323.67   23.50
   0  -2   9  323.27   23.50
  -2   1  -9 1418.66   96.39
  -2   1  -9 1428.46   95.89
  -1  -2  -9 1432.96   96.59
   2  -1  -9 1370.06   96.09
   1   2  -9 1422.76   96.79
  -1  -2   9 1297.67   95.79
  -1  -2   9 1450.95   95.09
   1   2   9 1431.76   95.79
  -2   1   9 1353.76   96.09
   2  -1   9 1407.46   96.09
   2   2  -9  468.05   34.10
  -2   2  -9  441.56   33.40
   2  -2  -9  459.95   33.10
  -2  -2  -9  459.75   33.60
  -2   2  -9  451.75   32.80
  -2   2   9  492.55   32.50
   2   2   9  483.55   33.20
  -2  -2   9  490.95   32.60
   2  -2   9  465.35   33.40
   2  -2   9  495.65   33.40
  -2   2   9  473.35   33.50
  -2  -2   9  450.35   33.10
  -2   3  -9  266.07   20.30
   3   2  -9  253.77   21.60
  -3  -2  -9  258.27   21.40
   2  -3  -9  270.57   20.60
  -2   3  -9  265.67   21.20
   3   2   9  313.07   21.20
   2  -3   9  292.57   21.40
   2  -3   9  301.27   20.90
  -3  -2   9  307.57   20.70
  -2   3   9  303.07   20.30
  -3  -1  -9   61.09    6.90
  -1   3  -9   51.99    6.50
   3   1  -9   71.59    7.40
   1  -3  -9   59.29    6.40
  -1   3  -9   56.59    4.80
  -1   3   9   49.99    5.10
   1  -3   9   39.80    5.50
   3   1   9   52.19    6.10
   1  -3   9   59.39    6.50
  -3  -1   9   45.20    5.60
   0   3  -9  135.99   13.00
   3   0  -9  153.48   12.70
  -3   0  -9  150.98   12.90
  -3   0  -9  157.98   13.00
   3   0   9  150.08   12.60
  -3   0   9  162.98   12.60
   0   3   9  158.68   11.50
   0  -3   9  158.18   12.60
   0   3   9  165.38   11.70
   3  -1  -9  634.84   40.00
  -3   1  -9  651.73   40.20
  -3   1  -9  658.43   40.40
   1   3  -9  603.34   40.80
   1   3   9  529.95   39.30
  -3   1   9  505.95   39.90
   3  -1   9  495.75   39.90
   3  -1   9  523.95   40.00
  -1  -3   9  511.15   39.80
  -3   2  -9  180.78   15.40
  -3   2  -9  162.88   15.30
   3  -2  -9  173.18   14.90
   2   3  -9  186.78   16.40
  -2  -3   9  208.88   15.60
   2   3   9  219.78   15.20
   3  -2   9  241.68   16.10
   3  -2   9  211.78   16.00
  -2  -3   9  208.58   14.50
  -3   2   9  216.28   16.00
  -3   2   9  210.38   14.90
  -3  -3  -9 1077.69   76.49
  -3   3  -9 1089.99   75.99
   3  -3  -9 1094.99   75.39
  -3   3  -9 1117.59   75.79
   3   3  -9 1065.99   76.99
   3   3   9 1133.19   75.99
  -3  -3   9 1096.09   75.39
  -3  -3   9 1102.89   76.09
   3  -3   9 1125.49   75.99
   3  -3   9 1051.09   76.29
  -3   3   9 1100.19   75.49
  -3   3   9 1123.29   76.59
  -3   4  -9  425.96   30.50
   4   3  -9  399.56   31.70
  -3   4  -9  425.86   30.20
  -4  -3  -9  431.66   31.40
  -3   4   9  419.86   30.00
   4   3   9  423.66   30.60
  -3   4   9  398.06   31.20
   3  -4   9  411.26   31.00
   3  -4   9  429.66   30.40
  -4  -3   9  419.16   30.30
   4   2  -9  545.75   41.70
  -4  -2  -9  536.65   42.20
   4   2  -9  511.15   42.30
  -2   4  -9  592.34   41.80
  -2   4  -9  596.24   41.00
  -2   4   9  587.14   41.00
  -2   4   9  617.04   42.40
   2  -4   9  594.14   41.30
   2  -4   9  631.64   42.10
   4   2   9  625.84   42.00
  -4  -2   9  617.64   41.60
   4   1  -9  482.65   31.70
   4   1  -9  463.25   31.10
  -1   4  -9  512.15   29.90
  -4  -1  -9  492.65   31.60
   1  -4   9  392.86   30.40
   4   1   9  369.16   31.00
   1  -4   9  401.86   31.00
  -4  -1   9  405.36   30.80
  -1   4   9  381.06   30.10
  -1   4   9  392.26   29.50
  -4   0  -9   80.39    7.90
   4   0  -9   84.29    7.60
   4   0   9   49.99    6.70
   0   4   9   44.40    5.50
  -4   0   9   53.89    6.90
   0  -4   9   55.79    7.00
   0   4   9   47.90    4.90
   4  -1  -9  747.03   51.59
  -4   1  -9  788.52   51.99
   1   4  -9  799.32   52.79
  -4   1  -9  763.72   52.09
   4  -1  -9  812.22   51.59
   1   4   9  698.03   51.29
  -4   1   9  717.43   51.99
   4  -1   9  666.83   51.69
   4  -1   9  718.83   51.99
   1   4   9  721.23   50.79
  -1  -4   9  679.53   51.69
   4  -2  -9  146.99   11.90
   4  -2  -9  151.48   12.20
  -4   2  -9  145.49   13.10
   2   4  -9  130.69   13.60
  -4   2  -9  145.59   12.60
  -2  -4   9  177.98   13.10
   4  -2   9  143.29   12.70
   2   4   9  159.78   12.00
   4  -2   9  124.29   13.00
  -4   2   9  150.28   13.10
  -2  -4   9  159.38   11.40
   3   4  -9 1032.80   77.69
   4  -3  -9 1043.20   75.69
  -3  -4  -9 1006.60   76.99
  -4   3  -9 1029.80   76.29
   4  -3  -9 1089.59   75.99
  -4   3  -9 1025.10   76.39
  -4   3   9 1188.98   76.19
  -3  -4   9 1110.59   75.79
  -4   3   9 1181.38   77.39
   4  -3   9 1158.38   77.09
   3   4   9 1191.48   76.39
   4  -3   9 1147.19   76.59
  -3  -4   9 1148.69   76.89
  -4   4  -9   13.00    4.40
  -4  -4  -9   20.10    5.30
   4  -4  -9   15.20    3.30
  -4   4  -9   17.50    4.10
   4  -4  -9   17.90    3.10
   4   4  -9   19.70    6.00
  -4  -4   9    3.80    3.80
  -4  -4   9   11.50    4.60
   4   4   9    9.90    4.50
   4  -4   9   13.30    4.60
  -4   4   9    1.90    4.50
  -4   4   9    9.40    3.60
   4  -4   9    9.10    5.10
   5   4  -9  861.51   59.09
  -4   5  -9  835.42   58.19
   5   4  -9  847.02   60.29
  -5  -4  -9  888.51   59.69
  -4   5  -9  880.21   58.59
   5   4   9  816.02   58.69
  -5  -4   9  806.32   58.39
   4  -5   9  826.52   58.29
   4  -5   9  821.22   59.19
  -4   5   9  766.62   59.19
  -4   5   9  805.82   58.29
  -3   5  -9  760.02   53.69
   5   3  -9  707.63   55.09
  -5  -3  -9  716.23   54.69
  -3   5  -9  732.73   53.89
   5   3  -9  720.83   54.29
   5   3   9  785.02   54.39
   3  -5   9  828.42   53.79
  -3   5   9  789.72   53.79
   3  -5   9  794.52   54.59
  -3   5   9  796.12   54.89
  -5  -3   9  795.32   53.99
   5   2  -9  505.35   38.60
  -2   5  -9  582.44   37.80
  -2   5  -9  572.64   38.70
  -5  -2  -9  562.14   39.40
   5   2  -9  559.24   39.50
   5   2   9  494.05   38.70
   2  -5   9  542.95   38.00
   2  -5   9  527.95   38.90
  -2   5   9  497.05   38.90
  -2   5   9  503.95   37.90
  -5  -2   9  540.15   38.60
   5   1  -9  789.22   56.29
  -5  -1  -9  792.52   56.69
   5   1  -9  848.42   56.79
  -1   5  -9  822.82   55.09
  -1   5  -9  855.71   56.69
  -5  -1   9  788.32   56.29
  -1   5   9  763.92   54.29
   5   1   9  785.22   56.49
   1  -5   9  771.02   55.59
  -1   5   9  777.92   55.59
   1  -5   9  800.82   56.39
   0   5  -9  982.80   63.59
  -5   0  -9  959.70   65.39
   5   0  -9  967.20   65.09
   5   0  -9 1015.60   65.09
   0   5  -9 1060.59   65.69
   5   0   9  856.11   64.89
   0  -5   9  842.52   64.89
   0   5   9  869.61   64.29
   0   5   9  851.21   63.19
  -5   0   9  888.41   65.09
   5  -1  -9   76.89    9.30
  -5   1  -9   88.09   10.50
   1   5  -9   82.29   10.60
   5  -1  -9   76.99    9.50
   1   5   9  118.79    8.30
   1   5   9  117.79    9.70
  -5   1   9  124.09   11.40
  -1  -5   9  108.79   10.50
   5  -1   9  114.89   10.50
  -5   2  -9 1098.69   76.09
   5  -2  -9 1159.28   75.69
   2   5  -9 1066.29   76.79
  -5   2  -9 1109.89   75.69
   5  -2  -9 1060.89   74.89
   5  -2   9 1032.40   76.09
   5  -2   9 1079.49   75.89
  -2  -5   9 1038.30   75.89
  -5   2   9 1102.69   76.39
   2   5   9 1129.79   74.89
  -5   3  -9  137.29   12.40
   5  -3  -9  141.39   10.10
   3   5  -9  130.49   13.30
   5  -3  -9  126.19   11.10
  -5   3  -9  128.49   11.20
  -3  -5   9  110.59   10.50
  -3  -5   9  123.89   12.20
   5  -3   9  135.19   12.70
   3   5   9  117.29   10.80
   5  -3   9  128.19   12.00
  -5   3   9  110.49   12.70
  -5   3   9  115.99   11.10
  -4  -5  -9  759.92   54.99
   5  -4  -9  760.92   52.49
   4   5  -9  758.72   55.79
  -5   4  -9  807.22   54.49
   5  -4  -9  785.62   53.59
  -5   4  -9  758.32   53.59
  -4  -5   9  743.43   54.49
   5  -4   9  748.33   54.79
  -4  -5   9  751.82   53.49
   5  -4   9  801.02   54.29
  -5   4   9  739.53   54.89
   4   5   9  790.62   53.89
  -5   4   9  741.83   53.89
  -5   5  -9  162.48   12.70
  -5  -5  -9  137.39   13.60
   5   5  -9  112.29   13.90
  -5   5  -9  131.89   10.70
   5  -5  -9  139.69   10.40
  -5  -5   9  100.69   12.20
   5  -5   9   96.59   11.20
  -5   5   9   93.19   10.90
  -5  -5   9  118.49   11.20
  -5   5   9  125.19   13.50
   5  -5   9   87.09   11.70
   5   5   9  107.49   11.40
   6   5  -9   29.50    8.40
   6   5  -9   20.10    6.70
  -5   6  -9   33.10    6.80
  -5   6  -9   25.80    5.10
  -6  -5  -9   14.40    7.60
   5  -6   9   37.30    7.70
  -6  -5   9   28.60    6.20
   6   5   9   40.00    7.10
  -5   6   9   39.40    8.60
   5  -6   9   34.70    6.30
  -6  -4  -9  427.36   35.60
  -4   6  -9  416.46   33.80
  -4   6  -9  437.46   34.40
   6   4  -9  414.56   36.00
   6   4  -9  435.56   34.80
   4  -6   9  559.24   35.90
   4  -6   9  536.15   34.30
  -6  -4   9  504.95   34.90
  -4   6   9  501.85   35.80
   6   4   9  493.55   35.00
  -6  -3  -9  116.79   13.90
   6   3  -9  129.49   13.40
  -3   6  -9  140.49   13.10
  -3   6  -9  124.09   12.50
   6   3  -9  118.49   14.90
  -3   6   9  176.48   14.50
   3  -6   9  151.08   12.60
   3  -6   9  188.38   14.50
  -6  -3   9  156.98   13.80
  -3   6   9  165.48   13.00
   6   3   9  167.88   13.90
  -6  -2  -9  516.55   37.00
  -2   6  -9  522.65   36.30
   6   2  -9  533.15   36.70
  -2   6  -9  542.15   35.30
   6   2  -9  486.45   36.90
   6   2   9  460.05   36.30
  -2   6   9  440.06   35.40
   2  -6   9  468.05   36.40
  -6  -2   9  483.65   36.30
   2  -6   9  498.65   35.30
  -2   6   9  487.15   36.80
   6   1  -9   85.09   10.30
  -6  -1  -9   84.49   11.00
  -1   6  -9   80.99    8.20
  -1   6  -9   81.29   10.00
   6   1  -9   85.39   10.40
   1  -6   9   97.19    8.70
  -6  -1   9  106.39   11.00
  -1   6   9   97.39    9.30
   1  -6   9  107.99   10.80
   6   1   9  117.79   10.70
  -6   0  -9  868.61   63.19
   6   0  -9  872.41   62.49
   0   6  -9  942.81   63.29
   6   0  -9  889.41   62.79
   0   6  -9  898.61   61.29
  -6   0   9  884.11   62.99
   0  -6   9  922.01   62.99
   6   0   9  890.21   62.99
   0   6   9  840.82   62.09
   6  -1  -9  772.72   53.39
  -6   1  -9  716.73   54.29
   1   6  -9  746.43   54.59
   6  -1  -9  749.13   53.79
   1   6   9  776.02   52.09
   1   6   9  777.82   53.59
  -6   1   9  741.93   54.29
   6  -1   9  758.22   54.29
  -1  -6   9  779.22   54.19
   6  -2  -9 1249.88   88.39
  -6   2  -9 1244.38   89.69
   2   6  -9 1264.97   90.49
   6  -2  -9 1317.67   89.39
  -6   2   9 1240.18   89.89
   6  -2   9 1307.77   89.69
  -2  -6   9 1317.67   89.79
   2   6   9 1334.77   88.09
   3   6  -9  384.76   32.50
  -6   3  -9  345.77   31.10
   6  -3  -9  352.86   29.10
   6  -3  -9  367.96   30.30
  -6   3   9  456.55   30.70
   3   6   9  449.36   30.00
  -6   3   9  427.56   31.80
   6  -3   9  490.35   32.10
  -3  -6   9  462.25   31.60
   6  -3   9  467.15   31.50
  -6   4  -9  691.23   46.90
   6  -4  -9  662.63   45.50
  -6   4  -9  715.33   48.30
   4   6  -9  694.13   49.70
   6  -4  -9  726.63   47.30
   6  -4   9  639.84   47.70
  -4  -6   9  648.54   46.80
   6  -4   9  641.14   48.20
   4   6   9  635.94   46.90
  -4  -6   9  626.14   48.00
  -6   4   9  610.04   48.30
   6  -5  -9  189.68   16.00
  -5  -6  -9  194.28   18.20
  -6   5  -9  169.38   17.60
   5   6  -9  162.18   19.60
  -6   5  -9  190.28   15.70
   5   6   9  229.78   16.90
  -5  -6   9  199.48   18.10
  -5  -6   9  195.08   16.60
   6  -5   9  225.98   17.50
  -6   5   9  225.48   18.70
   6  -5   9  233.48   18.70
   6   6  -9   49.60   10.60
  -6   6  -9   68.99    9.70
  -6  -6  -9   61.49    9.90
   6  -6  -9   57.79    6.80
  -6  -6   9   63.89    8.30
  -6  -6   9   56.39    9.50
   6   6   9   52.49    8.20
   6  -6   9   59.19    8.50
  -6   6   9   44.80    9.40
   6  -6   9   58.29    9.40
   7   6  -9  235.68   23.60
  -6   7  -9  269.17   21.50
  -7  -6  -9  225.28   21.80
   7   6  -9  274.87   21.90
   7   6   9  241.08   21.00
  -7  -6   9  257.77   22.20
   6  -7   9  252.27   20.40
  -7  -6   9  253.47   20.80
  -6   7   9  190.68   21.60
   7   5  -9    2.50    5.60
  -7  -5  -9    9.00    7.50
   7   5  -9   12.30    8.00
  -5   7  -9   12.90    5.90
   7   5   9   11.50    5.50
  -7  -5   9    3.30    5.60
  -5   7   9    4.10    6.30
   5  -7   9   12.80    6.80
   5  -7   9   -0.30    4.70
   7   4  -9  256.97   21.80
  -4   7  -9  272.97   21.00
  -4   7  -9  284.77   20.80
  -7  -4  -9  302.47   23.10
   7   4  -9  267.87   23.40
  -7  -4   9  240.88   21.60
  -4   7   9  258.37   22.40
   4  -7   9  269.17   22.60
   7   4   9  248.18   21.90
   4  -7   9  231.88   20.00
   7   3  -9  153.38   16.10
  -3   7  -9  153.68   13.70
  -3   7  -9  143.29   13.20
   7   3  -9  161.48   14.60
  -7  -3  -9  146.99   15.00
  -7  -3   9  146.89   14.80
   3  -7   9  151.18   15.20
  -3   7   9  166.68   15.10
   7   3   9  152.28   14.50
   3  -7   9  135.89   12.70
  -2   7  -9  295.37   21.90
  -7  -2  -9  281.87   24.30
   7   2  -9  278.87   24.00
   7   2  -9  288.47   23.40
  -2   7  -9  289.57   22.90
  -2   7   9  292.07   23.60
  -7  -2   9  297.87   23.30
   2  -7   9  297.47   21.80
   7   2   9  272.37   23.30
   2  -7   9  307.57   23.80
  -1   7  -9  640.64   42.70
   7   1  -9  618.34   44.30
   7   1  -9  651.03   44.50
  -1   7  -9  624.94   44.30
  -7  -1  -9  636.64   44.90
  -7  -1   9  615.14   44.50
   1  -7   9  549.25   44.10
   1  -7   9  557.94   42.70
   7   1   9  563.04   44.20
   7   0  -9  503.35   36.60
  -7   0  -9  462.25   36.60
   0   7  -9  506.85   36.80
   0   7  -9  478.85   34.60
   7   0  -9  508.55   36.00
   7   0   9  483.45   36.70
   0  -7   9  476.65   36.40
  -7   0   9  488.35   36.60
   7  -1  -9  224.88   17.50
  -7   1  -9  209.38   19.00
   7  -1  -9  237.28   19.00
   1   7  -9  245.08   19.50
   1   7   9  219.18   15.70
  -7   1   9  195.48   18.80
   7  -1   9  204.28   18.70
  -1  -7   9  224.78   18.70
  -7   2  -9   55.19    9.40
   7  -2  -9   50.79    8.40
   2   7  -9   73.19   10.60
   7  -2  -9   70.19    7.90
   7  -2   9   89.29   10.40
  -7   2   9   71.79   10.00
   2   7   9   82.39    7.00
  -2  -7   9   86.49   10.10
   3   7  -9   75.99   11.90
  -7   3  -9   90.39   11.20
   7  -3  -9   88.69    8.10
   7  -3  -9  112.09   10.90
   7  -3   9   88.19   10.70
  -3  -7   9   86.69   10.80
  -7   3   9   86.89   11.30
   3   7   9   94.69    8.60
  -7   4  -9  211.98   18.40
   7  -4  -9  257.07   17.80
   4   7  -9  210.88   20.50
  -7   4   9  187.78   18.50
  -4  -7   9  183.18   18.20
   4   7   9  186.58   16.30
   7  -4   9  190.18   18.60
   7  -4   9  204.18   17.70
   7  -5  -9  153.78   16.10
   5   7  -9  144.29   19.40
  -7   5  -9  153.38   18.00
  -5  -7   9  229.78   18.40
   7  -5   9  235.98   18.10
   5   7   9  215.08   16.60
   7  -5   9  218.48   19.00
  -5  -7   9  199.48   16.30
  -7   5   9  219.48   19.10
  -6  -7  -9  286.87   25.40
  -7   6  -9  268.97   25.10
   6   7  -9  307.47   28.30
   7  -6  -9  282.57   22.90
  -6  -7   9  349.87   25.50
  -7   6   9  297.47   25.90
   7  -6   9  317.07   24.30
   6   7   9  294.87   23.80
  -6  -7   9  300.27   23.90
  -7   7  -9   63.59   10.40
  -7  -7  -9   68.29   11.10
   7   7  -9   49.60   11.80
   7   7   9   55.19    9.00
   7  -7   9   61.19    8.90
  -7  -7   9   46.90    9.10
  -7   7   9   42.00   10.40
  -7  -7   9   64.99   11.30
   8   7  -9  202.68   24.90
  -7   8  -9  288.17   23.30
  -8  -7  -9  236.38   24.20
  -8  -7   9  258.67   21.90
  -8  -7   9  246.58   23.80
   8   7   9  238.98   22.00
  -7   8   9  253.87   24.70
   7  -8   9  254.67   20.80
   8   6  -9   92.59   12.00
  -8  -6  -9   97.69   13.10
   8   6  -9   83.09   15.20
  -6   8  -9  101.69   12.40
   8   6   9   85.79   11.80
   6  -8   9   78.79   10.00
  -6   8   9   65.99   12.30
  -8  -6   9   77.49   11.40
   8   5  -9   70.29   10.40
   8   5  -9   66.49   12.30
  -8  -5  -9   61.09   10.90
  -5   8  -9   74.29    9.70
   5  -8   9   44.30    7.50
  -8  -5   9   47.10    9.40
  -5   8   9   52.79   11.00
   8   5   9   60.69    9.90
  -8  -4  -9  324.87   29.90
  -4   8  -9  372.96   28.60
   8   4  -9  392.46   31.30
   8   4  -9  339.27   29.50
  -4   8  -9  391.16   28.20
  -4   8   9  341.07   29.70
   4  -8   9  390.56   30.10
  -8  -4   9  386.96   29.60
   8   4   9  372.86   29.50
   4  -8   9  385.16   27.60
   8   3  -9  184.18   18.40
   8   3  -9  166.18   16.60
  -3   8  -9  174.88   15.00
  -8  -3  -9  156.58   17.80
  -3   8  -9  169.98   15.60
   3  -8   9  165.78   14.40
   3  -8   9  190.88   17.40
  -8  -3   9  172.18   17.10
   8   3   9  171.48   16.60
  -3   8   9  189.88   17.90
   8   2  -9 1198.18   86.39
  -2   8  -9 1205.68   85.79
  -2   8  -9 1223.88   84.89
  -8  -2  -9 1193.98   86.79
   8   2  -9 1245.48   86.79
   2  -8   9 1218.38   84.49
   2  -8   9 1259.97   86.39
  -8  -2   9 1266.47   86.59
   8   2   9 1222.38   86.49
  -2   8   9 1193.68   86.39
   8   1  -9  242.58   20.80
  -1   8  -9  237.38   20.40
   8   1  -9  239.48   20.70
  -8  -1  -9  227.08   21.90
  -1   8  -9  244.18   18.80
   1  -8   9  260.67   21.10
   1  -8   9  242.18   18.60
  -8  -1   9  234.38   21.40
   8   1   9  250.97   21.40
   0   8  -9  417.86   27.70
   0   8  -9  411.56   30.10
   8   0  -9  392.96   29.10
   8   0  -9  408.26   30.10
  -8   0  -9  384.76   30.10
   0  -8   9  329.67   27.50
   8   0   9  320.67   29.30
   0  -8   9  383.36   29.60
  -8   0   9  347.07   29.60
   1   8  -9  200.98   19.20
   8  -1  -9  193.58   16.80
   8  -1  -9  170.78   17.70
  -8   1  -9  155.28   18.30
  -1  -8   9  236.58   18.90
   8  -1   9  235.58   18.90
  -8   1   9  257.17   19.70
   8  -2  -9 1248.68   82.49
   8  -2  -9 1240.58   84.09
  -8   2  -9 1163.28   84.59
   2   8  -9 1257.67   85.39
  -8   2   9 1127.29   84.39
   8  -2   9 1073.19   83.79
  -2  -8   9 1203.68   84.19
   8  -3  -9  538.05   37.10
   3   8  -9  511.45   38.80
  -8   3  -9  496.85   38.00
  -3  -8   9  474.15   37.30
  -8   3   9  437.06   37.60
   8  -3   9  477.05   37.20
   4   8  -9   85.39   13.50
   8  -4  -9   67.99    9.50
  -8   4  -9   79.69   11.90
  -4  -8   9   90.99   11.60
   8  -4   9   68.79   10.70
   4   8   9   64.29    8.00
  -8   4   9   51.79   10.40
   5   8  -9  496.55   39.30
  -8   5  -9  503.55   37.90
   8  -5  -9  528.75   36.00
  -8   5   9  415.76   37.30
  -5  -8   9  481.85   37.40
   5   8   9  469.05   35.30
   8  -5   9  463.95   36.60
   6   8  -9   73.09   13.50
  -8   6  -9   68.79   12.00
   8  -6  -9  100.59   10.30
  -8   6   9   81.69   13.20
   8  -6   9   81.29   11.10
   6   8   9   86.39   10.30
  -6  -8   9   62.79    9.80
  -6  -8   9   73.19   11.60
  -7  -8  -9  413.56   32.00
   7   8  -9  363.26   33.80
  -8   7  -9  397.26   31.40
   8  -7   9  388.36   30.10
   7   8   9  375.96   30.00
  -8   7   9  378.66   32.40
  -7  -8   9  375.56   30.00
  -7  -8   9  360.26   31.70
   8   8  -9  213.48   25.00
  -8  -8  -9  252.47   23.20
  -8   8  -9  238.08   23.00
   8   8   9  214.98   21.00
  -8  -8   9  213.18   20.70
   8  -8   9  244.78   20.70
  -8  -8   9  244.68   23.50
  -8   8   9  244.88   24.80
  -8   9  -9   74.49   14.00
  -9  -8  -9   87.89   14.60
   9   8  -9   93.99   17.70
  -9  -8   9  119.39   15.40
  -8   9   9  136.79   18.00
   9   8   9  102.39   13.60
   9   7  -9   69.19   15.40
  -9  -7  -9   88.09   14.00
  -7   9  -9   72.29   12.70
   9   7  -9  111.59   14.40
  -7   9   9   53.89   13.00
   9   7   9   99.99   13.30
  -9  -7   9  108.99   13.30
  -9  -7   9  126.89   15.80
   9   6  -9  179.18   18.00
  -9  -6  -9  161.58   19.70
  -6   9  -9  192.08   17.80
   9   6  -9  217.48   23.10
  -9  -6   9  163.18   17.50
  -6   9   9  143.19   18.40
   9   6   9  146.89   17.40
  -9  -5  -9  325.27   28.40
   9   5  -9  313.17   29.50
  -5   9  -9  357.46   26.70
   9   5  -9  354.76   27.90
  -5   9   9  294.27   27.80
  -9  -5   9  331.67   27.60
   9   5   9  308.47   27.70
  -4   9  -9  176.98   16.30
   9   4  -9  162.88   18.80
  -9  -4  -9  181.68   19.40
   9   4  -9  182.78   18.50
  -9  -4   9  183.38   18.20
   9   4   9  157.58   17.10
  -4   9   9  159.58   18.40
   9   3  -9  266.87   24.20
  -9  -3  -9  285.47   24.00
  -3   9  -9  276.77   21.60
   9   3  -9  274.37   23.80
  -3   9  -9  282.37   21.50
  -3   9   9  251.27   23.70
   9   3   9  233.58   22.70
  -9  -3   9  225.38   23.30
   3  -9   9  255.77   20.30
  -9  -2  -9  248.28   21.80
   9   2  -9  246.88   20.80
  -2   9  -9  239.78   19.90
   9   2  -9  247.18   20.90
  -2   9  -9  254.87   18.80
   2  -9   9  215.18   20.10
  -9  -2   9  217.18   20.80
  -2   9   9  218.18   20.40
   9   2   9  186.68   20.80
   2  -9   9  201.78   17.70
  -9  -1  -9  100.99   14.10
   9   1  -9   74.29   11.30
   9   1  -9   73.69   11.90
  -1   9  -9   86.19    9.90
  -1   9  -9   94.49   12.00
   9   1   9  133.89   14.30
   1  -9   9  106.69   12.40
   1  -9   9  105.39    9.50
  -9  -1   9  108.19   13.60
   9   0  -9  184.48   18.10
  -9   0  -9  166.98   18.50
   9   0  -9  177.48   17.20
   0   9  -9  182.68   18.20
   0   9  -9  177.08   15.30
   0  -9   9  196.78   15.30
   9   0   9  179.28   18.70
   0  -9   9  231.38   18.70
  -9   0   9  202.48   19.70
   1   9  -9   36.70    9.40
  -9   1  -9   21.80    8.90
   9  -1  -9   33.60    6.80
   9  -1  -9   33.40    9.20
  -9   1   9   69.29   11.30
   9  -1   9   59.69    9.80
  -1  -9   9   58.69    9.80
   2   9  -9  279.07   24.90
   9  -2  -9  274.37   22.80
  -9   2  -9  270.57   24.60
  -2  -9   9  257.97   23.20
   9  -2   9  276.27   23.80
  -9   2   9  227.58   24.10
   3   9  -9  157.68   17.80
  -9   3  -9  179.78   17.50
   9  -3  -9  114.89   13.80
  -3  -9   9  116.19   14.30
  -9   3   9  107.49   15.00
   9  -3   9  117.49   15.00
  -9   4  -9   23.80    9.80
   4   9  -9   16.40    9.40
   9  -4  -9   33.80    8.20
  -9   4   9   36.10    9.80
   9  -4   9   41.30    9.50
  -4  -9   9   38.20    9.80
   9  -5  -9  174.88   16.90
   5   9  -9  172.98   20.90
  -9   5  -9  194.68   19.20
  -5  -9   9  172.48   18.60
   9  -5   9  187.38   17.70
  -9   5   9  171.88   20.20
   6   9  -9   21.50   11.20
  -9   6  -9   30.70   10.40
   9  -6  -9   19.10    6.90
  -9   6   9   32.60   10.40
   9  -6   9   26.60    8.70
  -6  -9   9   50.79   12.60
  -9   7  -9  298.57   25.60
   7   9  -9  232.18   26.40
  -9   7   9  260.77   26.40
   9  -7   9  243.88   22.60
  -9   8  -9  244.08   23.10
   8   9  -9  218.98   25.60
  -9   8   9  209.68   24.00
   8   9   9  198.38   19.50
   9  -8   9  184.28   19.20
  -9   9  -9  103.59   15.90
  -9  -9  -9  110.49   16.30
   9   9  -9  117.59   20.30
   9   9   9   95.99   13.70
  -9   9   9   75.39   16.40
  10   9  -9   58.09   16.80
 -10  -9  -9   47.00   14.10
  -9  10  -9   34.50   12.20
  10   9   9   65.29   12.20
  -9  10   9   53.69   14.50
  -8  10  -9  102.49   15.50
 -10  -8  -9  144.09   18.70
  10   8  -9   95.29   18.60
  -8  10   9  130.19   18.70
  10   8   9   96.99   14.90
 -10  -7  -9  241.58   23.50
  10   7  -9  229.58   23.10
  -7  10  -9  233.78   22.00
  10   7  -9  228.58   26.90
  10   7   9  192.48   22.10
 -10  -7   9  229.08   22.80
  -7  10   9  196.18   23.20
  10   6  -9  199.88   24.10
  -6  10  -9  186.68   20.10
  10   6  -9  226.18   22.30
 -10  -6  -9  145.89   21.20
 -10  -6   9  233.88   21.30
  10   6   9  249.97   22.00
  -6  10   9  245.98   23.40
  -5  10  -9  822.02   62.49
  10   5  -9  884.81   63.99
  10   5  -9  884.81   65.99
 -10  -5  -9  903.31   64.89
 -10  -5   9  838.92   63.59
  10   5   9  856.31   63.89
  -5  10   9  875.81   64.29
 -10  -4  -9  130.09   16.90
  -4  10  -9  134.19   14.40
  10   4  -9  174.58   19.20
  10   4  -9  152.78   17.40
 -10  -4   9  115.79   15.80
  10   4   9  137.49   16.70
  -4  10   9  124.99   16.60
  10   3  -9  392.66   32.60
 -10  -3  -9  408.66   33.30
  10   3  -9  380.06   32.80
  -3  10  -9  402.06   30.70
  -3  10   9  404.06   32.60
 -10  -3   9  408.66   32.60
  10   3   9  397.66   32.60
  -2  10  -9  100.19   14.00
  10   2  -9   85.29   12.70
  10   2  -9   75.59   12.20
 -10  -2  -9   97.89   13.50
  -2  10  -9   83.39   11.40
 -10  -2   9   69.09   12.80
  10   2   9   72.39   12.60
  -2  10   9   58.59   11.60
  -1  10  -9  183.78   16.70
  10   1  -9  184.78   16.80
  10   1  -9  155.58   17.40
 -10  -1  -9  147.99   17.70
  10   1   9  111.59   16.00
 -10  -1   9  134.09   17.40
   0  10  -9   86.39   12.90
  10   0  -9  111.79   13.70
  10   0  -9   84.59   11.30
 -10   0  -9   96.59   14.50
  10   0   9   74.59   12.90
 -10   0   9   80.29   13.80
  10  -1  -9  133.69   15.70
   1  10  -9  119.99   15.70
 -10   1  -9  122.79   16.10
 -10   1   9  146.19   16.90
  10  -1   9  155.38   17.20
   2  10  -9  128.29   16.00
 -10   2  -9  126.79   16.60
  10  -2  -9  127.09   15.50
  10  -2   9  114.39   14.80
 -10   2   9  112.79   15.60
   3  10  -9  212.88   23.30
  10  -3  -9  229.98   21.00
 -10   3  -9  238.88   23.40
 -10   3   9  202.08   21.80
  10  -3   9  196.48   21.10
   4  10  -9   33.10   12.30
 -10   4  -9   51.79   11.50
  10  -4  -9   41.00    9.70
  10  -4   9   41.80   10.60
 -10   4   9   42.90   12.00
  10  -5  -9   79.39   11.10
 -10   5  -9   68.49   12.70
   5  10  -9   56.79   13.50
 -10   5   9   45.00   12.10
  10  -5   9   73.39   12.10
  10  -6  -9  308.47   25.60
 -10   6  -9  277.97   28.20
   6  10  -9  334.67   31.10
  10  -6   9  289.57   26.10
 -10   6   9  294.17   29.20
 -10   7  -9   62.59   13.70
   7  10  -9   64.19   14.80
  10  -7   9   49.10   10.60
 -10   7   9   52.09   13.10
   8  10  -9   63.59   15.30
 -10   8  -9   63.09   14.10
 -10   8   9   38.80   13.10
   9  10  -9   20.80   14.50
 -10   9  -9   18.90   11.70
 -10   9   9    2.50   11.00
  10  10  -9   95.59   20.40
 -10  10  -9   75.79   16.10
 -10  10   9   77.49   16.40
  11  10  -9   11.20   14.70
 -10  11   9   48.70   14.40
  11   9  -9   28.90   15.60
 -11  -9  -9  -20.80    9.30
  -9  11   9   13.80   11.80
  11   9   9   11.10    9.90
 -11  -8  -9   63.49   15.30
  11   8  -9   58.79   15.80
  11   8   9   65.59   13.50
  -8  11   9   67.09   14.80
  11   7  -9   83.19   14.10
  11   7  -9   90.69   18.20
 -11  -7  -9   66.39   14.50
 -11  -7   9   94.29   14.70
  11   7   9   96.59   15.00
  -7  11   9   62.09   14.10
  11   6  -9  215.48   26.30
 -11  -6  -9  284.97   26.20
  11   6  -9  236.08   24.40
 -11  -6   9  263.17   24.60
  11   6   9  247.48   23.90
  -6  11   9  272.37   26.30
  11   5  -9  164.68   18.80
 -11  -5  -9  135.89   18.90
  11   5  -9  160.18   20.10
  11   5   9  113.19   16.00
  -5  11   9  125.89   17.10
 -11  -5   9  129.09   17.10
  11   4  -9  158.48   18.50
 -11  -4  -9  123.99   17.40
  11   4  -9  158.48   18.40
 -11  -4   9  128.39   17.30
  11   4   9  148.19   17.80
  -4  11   9  119.19   17.40
 -11  -3  -9  265.97   27.20
  11   3  -9  287.57   26.10
  11   3  -9  252.57   26.40
  11   3   9  259.87   26.30
 -11  -3   9  326.47   27.20
  -3  11   9  305.67   25.90
  11   2  -9   47.10   11.70
 -11  -2  -9   47.30   11.90
  11   2  -9   54.39   11.10
  11   2   9   37.40   10.50
  -2  11   9   60.09   11.80
 -11  -2   9   58.09   11.60
  11   1  -9  252.37   22.10
  -1  11  -9  241.38   22.10
  11   1  -9  234.98   23.00
 -11  -1  -9  249.08   24.00
  11   1   9  225.48   23.00
 -11  -1   9  218.18   23.30
  11   0  -9  105.49   15.10
   0  11  -9  117.09   15.40
 -11   0  -9  112.79   16.00
 -11   0   9  131.59   16.60
  11   0   9  111.89   15.30
 -11   1  -9  308.77   28.40
   1  11  -9  324.17   28.40
  11  -1  -9  283.07   27.20
 -11   1   9  313.97   29.30
  11  -1   9  327.37   27.60
   2  11  -9   70.29   14.30
 -11   2  -9   78.89   13.80
  11  -2  -9   76.19   13.10
 -11   2   9   67.09   13.50
  11  -2   9   65.99   12.10
   3  11  -9   83.69   14.30
  11  -3  -9   87.99   13.40
 -11   3  -9   81.89   14.00
  11  -3   9   50.89   11.40
 -11   3   9   48.40   12.60
   4  11  -9  296.77   28.50
  11  -4  -9  337.67   26.40
 -11   4  -9  323.97   28.10
 -11   4   9  247.58   27.40
  11  -4   9  250.17   25.40
 -11   5  -9  190.98   22.20
   5  11  -9  194.28   24.70
  11  -5  -9  211.68   20.00
  11  -5   9  213.18   21.40
 -11   5   9  192.78   22.80
 -11   6  -9  253.67   25.20
   6  11  -9  206.48   26.60
 -11   6   9  260.17   25.80
  11  -6   9  239.08   23.10
 -11   7  -9  147.69   19.40
   7  11  -9  148.69   22.70
 -11   7   9  148.79   21.30
  11  -7   9  148.09   17.50
   8  11  -9   22.60   13.60
 -11   8  -9   38.30   14.10
 -11   8   9   37.90   15.00
   9  11  -9   24.30   14.00
 -11   9  -9   45.60   14.10
 -11   9   9   42.70   15.60
  10  11  -9    4.40   14.70
 -11  10  -9   12.70   12.50
 -11  10   9    8.40   13.10
 -12  -9  -9   16.10   11.50
  12   9  -9  -14.20   14.50
  -9  12   9   -9.70   10.80
  12   9   9   17.40   11.40
  12   8  -9    5.00   14.80
 -12  -8  -9   33.60   12.70
  12   8   9    3.40   10.70
  -8  12   9   11.40   13.40
 -12  -7  -9  142.39   21.60
  12   7  -9  200.48   21.70
  12   7  -9  144.69   23.20
 -12  -7   9  164.58   20.50
  -7  12   9  182.48   22.60
  12   7   9  149.49   20.20
  12   6  -9   20.20   13.80
 -12  -6  -9   26.90   12.90
  12   6  -9    6.10    9.90
  -6  12   9   15.20   11.60
  12   6   9   14.40   11.10
 -12  -6   9   24.90   10.50
 -12  -5  -9   62.59   14.00
  12   5  -9   38.10   14.20
  12   5  -9   58.99   13.00
 -12  -5   9   42.00   12.60
  -5  12   9   48.40   13.20
  12   5   9   50.39   12.00
  12   4  -9  129.69   18.60
  12   4  -9  148.19   19.40
 -12  -4  -9  122.19   18.10
 -12  -4   9  129.49   18.10
  -4  12   9  182.68   20.00
  12   4   9  115.89   17.00
  12   3  -9   42.70   11.60
  12   3  -9   43.70   12.40
 -12  -3  -9   35.70   11.40
  12   3   9   34.40   12.40
 -12  -3   9   46.10   12.60
  -3  12   9   28.70   10.20
  12   2  -9   64.29   13.50
 -12  -2  -9   69.19   13.70
  12   2  -9   37.70   11.10
  12   2   9   50.99   13.10
  -2  12   9   74.09   13.30
 -12  -2   9   64.29   13.00
 -12  -1  -9  187.68   23.40
  12   1  -9  202.98   23.00
  -1  12   9  239.88   23.20
  12   1   9  258.97   23.20
 -12  -1   9  229.08   23.90
  12   0  -9    2.60    9.60
   0  12  -9   -5.00    7.90
 -12   0  -9    5.50   11.00
 -12   0   9   14.50   11.80
  12   0   9    0.00    8.90
  12  -1  -9  165.18   19.50
 -12   1  -9  129.19   20.10
   1  12  -9  150.18   18.60
  12  -1   9  186.78   20.70
 -12   1   9  168.78   21.00
 -12   2  -9   79.89   14.90
   2  12  -9   79.49   15.20
  12  -2  -9   69.09   12.90
 -12   2   9   95.09   16.70
  12  -2   9   80.89   13.80
  12  -3  -9  126.09   16.50
 -12   3  -9  114.39   17.40
   3  12  -9  113.29   17.40
  12  -3   9  150.78   18.20
 -12   3   9   90.99   16.90
 -12   4  -9  112.29   18.50
   4  12  -9   98.59   17.80
  12  -4  -9  107.49   15.50
  12  -4   9  135.79   17.20
 -12   4   9  130.59   19.60
  12  -5  -9  162.28   17.00
   5  12  -9  141.99   21.80
 -12   5  -9  156.88   20.70
  12  -5   9  115.39   17.10
 -12   5   9  116.19   20.00
 -12   6  -9   28.20   13.90
   6  12  -9   25.40   13.50
 -12   6   9   79.49   16.90
  12  -6   9   47.60   11.80
   7  12  -9   44.90   15.50
 -12   7  -9   49.90   16.00
 -12   7   9   33.40   14.00
  12  -7   9   26.10   10.90
 -12   8  -9   62.19   16.40
   8  12  -9   49.30   16.90
 -12   8   9   89.89   18.60
 -12   9  -9    7.80   12.40
   9  12  -9   10.30   15.90
 -12   9   9   43.30   15.00
  13   8  -9   46.40   16.90
 -13  -8  -9   76.59   16.00
  13   8   9   62.39   14.90
  -8  13   9   57.49   16.70
  13   7  -9   71.39   16.00
 -13  -7  -9   65.69   15.60
  13   7  -9   66.99   18.60
  -7  13   9   82.19   16.00
  13   7   9   59.39   14.00
  13   6  -9   21.20   11.90
  13   6  -9   42.10   16.00
 -13  -6  -9   58.99   14.00
 -13  -6   9   40.10   12.10
  13   6   9   48.30   14.10
  -6  13   9   16.60   12.80
  13   5  -9  151.28   21.50
  13   5  -9  167.38   19.90
 -13  -5  -9  159.78   21.60
 -13  -5   9  114.49   17.80
  13   5   9  119.99   19.00
  -5  13   9  133.59   19.60
  13   4  -9    3.90   11.00
  13   4  -9   -0.90   11.40
 -13  -4  -9    2.60   11.90
  -4  13   9   22.80   10.70
 -13  -4   9   17.00   11.90
  13   4   9   36.80   12.60
  13   3  -9  262.07   26.40
 -13  -3  -9  242.38   24.80
  13   3  -9  215.68   23.90
  -3  13   9  176.28   22.30
 -13  -3   9  191.18   23.80
  13   3   9  245.68   25.30
  13   2  -9  132.99   18.00
 -13  -2  -9  143.69   19.10
  13   2   9  101.59   16.90
 -13  -2   9  112.49   17.60
  -2  13   9  128.59   17.90
 -13  -1  -9   80.39   16.20
  13   1  -9   91.89   15.80
 -13  -1   9  135.69   19.30
  13   1   9  121.69   18.00
  -1  13   9  105.29   15.10
  13   0  -9   45.10   12.80
 -13   0  -9   49.80   13.80
  13   0   9   36.00   12.30
 -13   0   9   35.10   14.30
  13  -1  -9   91.19   15.70
 -13   1  -9  102.59   17.90
   1  13  -9   75.79   14.80
  13  -1   9   80.89   14.70
 -13   1   9   79.79   16.00
   2  13  -9   70.59   14.50
  13  -2  -9   36.10   11.30
 -13   2  -9   39.60   14.60
  13  -2   9   52.09   13.20
 -13   2   9   41.40   15.20
  13  -3  -9   10.30    9.80
   3  13  -9    5.80   11.90
 -13   3  -9    6.40   11.10
 -13   3   9   13.20   13.60
  13  -3   9   15.90   11.10
 -13   4  -9   39.60   14.10
   4  13  -9   55.69   16.40
  13  -4  -9   84.49   13.60
 -13   4   9   74.99   17.00
  13  -4   9   53.19   12.60
 -13   5  -9   30.20   15.10
   5  13  -9   34.60   14.10
  13  -5  -9   28.60   10.10
  13  -5   9   37.20   12.00
 -13   5   9   32.60   13.80
 -13   6  -9   73.99   17.20
   6  13  -9   50.99   17.20
 -13   6   9   53.19   16.30
  13  -6   9   51.59   12.20
   7  13  -9    1.40   14.60
 -13   7  -9   -6.40   11.80
 -13   7   9    9.10   15.20
   8  13  -9   26.00   15.30
 -13   8  -9   24.70   15.10
 -13   8   9   11.00   14.80
  14   6  -9   -5.90   11.10
 -14  -6  -9    7.50   13.40
  14   6  -9   21.00   14.90
  -6  14   9   11.50   13.00
 -14  -6   9   22.70   12.60
  14   6   9   38.00   13.90
  14   5  -9   61.89   16.30
 -14  -5  -9   87.59   17.30
  14   5  -9   81.59   17.50
 -14  -5   9   73.59   15.80
  -5  14   9   92.79   17.40
  14   5   9   70.59   16.80
  14   4  -9   55.69   14.20
 -14  -4  -9   48.30   15.40
  -4  14   9   44.90   13.10
  14   4   9   29.20   13.60
 -14  -4   9   54.79   13.70
 -14  -3  -9   45.20   15.10
  14   3  -9   25.50   13.90
 -14  -3   9   46.60   14.40
  -3  14   9   45.10   13.30
[truncated: 877,326 more chars]
