# Supplementary material for: Crystal structure of bis­{(S)-1-[2-(di­phenyl­phosphan­yl)ferrocen­yl]-(R)-eth­yl}ammonium bromide di­chloro­methane monosolvate
Source: Acta Crystallogr E Crystallogr Commun. 2017 Jan 13;73(Pt 2):152–4. doi: 10.1107/S2056989016020417 (PMC5290554; doi:10.1107/S2056989016020417)
Supplement: Supplementary file 2 [file e-73-00152-Isup2.hkl]

data_I                                                                          
_shelx_title ' Ligand'                                                          
_shelx_refln_list_code          4                                               
_shelx_F_calc_maximum      337.78                                               
_exptl_crystal_F_000      2000.00                                               
_reflns_d_resolution_high  0.7105                                               
                                                                                
loop_                                                                           
 _space_group_symop_operation_xyz                                               
 'x, y, z'                                                                      
 '-x, -y, z+1/2'                                                                
 '-y, x, z+3/4'                                                                 
 'y, -x, z+1/4'                                                                 
                                                                                
_cell_length_a    11.2463                                                       
_cell_length_b    11.2463                                                       
_cell_length_c    33.9380                                                       
_cell_angle_alpha  90.000                                                       
_cell_angle_beta   90.000                                                       
_cell_angle_gamma  90.000                                                       
                                                                                
_shelx_F_squared_multiplier     1.000                                           
                                                                                
loop_                                                                           
 _refln_index_h                                                                 
 _refln_index_k                                                                 
 _refln_index_l                                                                 
 _refln_F_squared_calc                                                          
 _refln_F_squared_meas                                                          
 _refln_F_squared_sigma                                                         
 _refln_observed_status                                                         
   0   1 -47        427.11        490.58        94.41 o                         
   1   1 -47        190.64        202.88        87.37 o                         
  -1   2 -47        397.40        529.31        98.78 o                         
   0   2 -47        109.27        135.45        84.26 o                         
   1   2 -47        979.50       1023.19       117.45 o                         
   2   2 -47        260.68        293.46        88.05 o                         
   0   1 -46        588.22        642.76        98.22 o                         
   1   1 -46        732.25        648.65        96.05 o                         
  -1   2 -46        329.41        353.92        87.27 o                         
   0   2 -46         64.21        153.73        77.38 o                         
   1   2 -46        816.02        828.89       108.57 o                         
   2   2 -46        468.87        467.46        93.77 o                         
  -2   3 -46        241.24        349.26        86.35 o                         
  -1   3 -46        925.97        949.36       107.77 o                         
   0   3 -46        109.47        188.16        80.45 o                         
   1   3 -46        486.54        449.63        92.45 o                         
   2   3 -46        294.44        372.89        87.02 o                         
   3   3 -46        263.94        283.86       101.06 o                         
  -1   4 -46        710.25        774.96       100.18 o                         
   0   4 -46        151.16        182.74        80.53 o                         
   1   4 -46         33.57         43.19        76.02 o                         
   0   1 -45        459.18        588.37        92.09 o                         
   1   1 -45        334.41        284.79        81.45 o                         
  -1   2 -45       1427.65       1431.18       121.11 o                         
   0   2 -45        282.03        308.43        82.08 o                         
   1   2 -45         67.81         94.93        77.11 o                         
   2   2 -45       1488.53       1514.93       128.87 o                         
  -2   3 -45        368.30        377.02        89.60 o                         
  -1   3 -45        436.93        379.74        94.62 o                         
   0   3 -45       2944.58       3084.88       184.54 o                         
   1   3 -45        638.95        732.77       100.45 o                         
   2   3 -45        753.96        717.35       100.30 o                         
   3   3 -45        243.68        408.31        91.37 o                         
  -3   4 -45        335.22        236.51       145.76 o                         
  -2   4 -45       1476.16       1566.20       128.37 o                         
  -1   4 -45        579.19        747.76        98.78 o                         
   0   4 -45        112.28        161.51        78.56 o                         
   1   4 -45         28.02        -35.31        71.97 o                         
   2   4 -45        328.65        308.27        97.78 o                         
   3   4 -45          7.83         -8.65        82.53 o                         
  -1   5 -45        457.56        442.11        92.92 o                         
   0   5 -45        700.50        654.78       123.06 o                         
   1   5 -45       1992.58       1997.74       166.20 o                         
   0   0 -44       3618.32       3343.16       373.40 o                         
   0   1 -44         19.55         45.94        73.34 o                         
   1   1 -44        395.24        568.60        92.17 o                         
  -1   2 -44        754.42        862.68       100.54 o                         
   0   2 -44        678.14        551.74        90.70 o                         
   1   2 -44        237.61        273.12        81.94 o                         
   2   2 -44        466.20        480.25        95.83 o                         
  -2   3 -44        518.67        477.69        89.78 o                         
  -1   3 -44        464.83        512.55        91.37 o                         
   0   3 -44         15.96         73.37        72.41 o                         
   1   3 -44        628.46        694.56        93.51 o                         
   2   3 -44        532.52        494.84        92.01 o                         
   3   3 -44        384.93        400.22        88.32 o                         
  -3   4 -44        282.40        243.19       143.93 o                         
  -2   4 -44         90.55         51.76        73.74 o                         
  -1   4 -44       1703.56       1798.50       139.35 o                         
   0   4 -44          1.22        125.33        77.45 o                         
   1   4 -44        674.76        658.63        93.73 o                         
   2   4 -44        775.27        924.13       123.11 o                         
   3   4 -44       2461.76       2971.32       197.84 o                         
   4   4 -44       1313.43       1436.56       143.77 o                         
  -3   5 -44        309.42        306.29        95.43 o                         
  -2   5 -44       1081.84       1269.11       137.38 o                         
  -1   5 -44        289.72        290.11        82.63 o                         
   0   5 -44        213.39        329.73        96.38 o                         
   1   5 -44       1659.76       1832.20       156.44 o                         
   2   5 -44        267.85        247.22        93.39 o                         
   3   5 -44         14.20          8.22        87.28 o                         
  -1   6 -44         59.01        141.69       119.92 o                         
   0   6 -44        237.17        295.18        99.00 o                         
   1   6 -44        360.77        425.78       105.93 o                         
   0   1 -43         97.22         68.64        70.87 o                         
   1   1 -43        378.55        388.01        78.74 o                         
  -1   2 -43       1764.00       1996.20       139.67 o                         
   0   2 -43        216.84        193.04        73.85 o                         
   1   2 -43        926.53       1094.57       106.29 o                         
   2   2 -43        383.69        419.77        90.11 o                         
  -2   3 -43        388.53        380.09        86.06 o                         
  -1   3 -43       2534.61       2849.42       164.99 o                         
   0   3 -43       1322.08       1494.75       120.05 o                         
   1   3 -43       1036.14        943.87       102.72 o                         
   2   3 -43        303.88        398.93        85.46 o                         
   3   3 -43        809.70        929.24       105.88 o                         
  -3   4 -43        322.21        317.96        97.35 o                         
  -2   4 -43        629.64        710.84        93.02 o                         
  -1   4 -43        689.56        810.53        97.26 o                         
   0   4 -43       2690.77       2582.54       164.28 o                         
   1   4 -43        824.81        873.50       100.22 o                         
   2   4 -43        494.15        454.51        99.81 o                         
   3   4 -43        187.04        116.76        93.67 o                         
   4   4 -43         95.13        180.92        86.74 o                         
  -4   5 -43        271.91        208.28       127.71 o                         
  -3   5 -43        289.50         99.32        93.50 o                         
  -2   5 -43        851.56        805.66       111.21 o                         
  -1   5 -43        278.68        214.95        78.78 o                         
   0   5 -43        683.29        669.69       114.28 o                         
   1   5 -43        975.81       1124.01       123.48 o                         
   2   5 -43         31.71        -32.51        82.03 o                         
   3   5 -43         28.98         16.42        84.97 o                         
   4   5 -43         29.70        -53.72       107.86 o                         
  -3   6 -43        923.15       1064.53       152.16 o                         
  -2   6 -43         21.41        202.28       122.17 o                         
  -1   6 -43       2041.15       1908.59       205.68 o                         
   0   6 -43        433.23        375.35       103.11 o                         
   1   6 -43        375.23        338.08       100.74 o                         
   2   6 -43        964.51       1014.77       121.43 o                         
   3   6 -43        823.46        642.85       135.81 o                         
   0   1 -42         58.51         87.84        72.10 o                         
   1   1 -42       1013.72       1058.78       105.06 o                         
  -1   2 -42        823.15        630.90        90.93 o                         
   0   2 -42        880.68       1115.37       108.26 o                         
   1   2 -42       2256.34       2362.36       153.30 o                         
   2   2 -42       1278.71       1337.56       113.21 o                         
  -2   3 -42        387.08        359.47        81.50 o                         
  -1   3 -42        118.81        106.43        71.87 o                         
   0   3 -42       1286.42       1364.25       117.78 o                         
   1   3 -42        225.15        168.75        73.18 o                         
   2   3 -42       1189.99       1220.23       114.14 o                         
   3   3 -42       1367.92       1604.22       120.81 o                         
  -3   4 -42         99.74        178.21        84.67 o                         
  -2   4 -42        678.91        602.73        88.50 o                         
  -1   4 -42        673.27        678.00        90.56 o                         
   0   4 -42        592.51        533.65        89.74 o                         
   1   4 -42         51.05        109.70        71.83 o                         
   2   4 -42        198.12        230.40        89.04 o                         
   3   4 -42        493.76        561.98       101.19 o                         
   4   4 -42       1471.95       1714.94       146.03 o                         
  -4   5 -42       1200.67       1139.87       159.13 o                         
  -3   5 -42        483.20        506.89       102.63 o                         
  -2   5 -42        643.63        596.67       107.15 o                         
  -1   5 -42        563.68        527.64        86.06 o                         
   0   5 -42        323.54        349.37        84.10 o                         
   1   5 -42        533.70        505.40       100.27 o                         
   2   5 -42         99.12         92.02        85.27 o                         
   3   5 -42        549.97        569.04       109.15 o                         
   4   5 -42         25.08         -2.55       114.35 o                         
   5   5 -42        633.71        804.41       150.39 o                         
  -4   6 -42        774.17        621.10       140.76 o                         
  -3   6 -42        325.09        160.42       118.23 o                         
  -2   6 -42        218.95        189.74       108.32 o                         
  -1   6 -42       1055.23       1117.12       160.65 o                         
   0   6 -42        263.54        142.44        89.06 o                         
   1   6 -42        437.36        317.58        92.16 o                         
   2   6 -42         44.90        146.90        88.63 o                         
   3   6 -42        632.90        586.79       147.72 o                         
   4   6 -42        277.24        331.80       154.47 o                         
  -2   7 -42        150.25        110.20       104.02 o                         
  -1   7 -42        209.66        165.62       116.47 o                         
   0   7 -42        120.68        190.08       113.89 o                         
   1   7 -42        693.41        712.60       140.46 o                         
   2   7 -42        229.35        259.37       130.14 o                         
   0   1 -41       1225.51       1292.97       122.59 o                         
   1   1 -41        376.58        506.03        86.39 o                         
  -1   2 -41        227.84        284.10        73.19 o                         
   0   2 -41        925.82       1105.71       104.21 o                         
   1   2 -41       1481.32       1527.63       114.85 o                         
   2   2 -41       1850.80       1879.68       131.60 o                         
  -2   3 -41       1176.71       1349.17       119.16 o                         
  -1   3 -41        160.59        158.72        70.19 o                         
   0   3 -41        114.42        108.81        72.88 o                         
   1   3 -41         55.92         69.26        66.10 o                         
   2   3 -41        223.22        208.17        73.07 o                         
   3   3 -41         75.32         27.64        66.95 o                         
  -3   4 -41       1930.52       1858.03       150.02 o                         
  -2   4 -41         65.19         87.67        71.43 o                         
  -1   4 -41       3822.00       3852.34       196.85 o                         
   0   4 -41       1153.51       1170.17       106.08 o                         
   1   4 -41        570.42        578.26        87.49 o                         
   2   4 -41        162.86        114.26        69.76 o                         
   3   4 -41        474.34        497.17        97.71 o                         
   4   4 -41       1098.39        991.38       132.39 o                         
  -4   5 -41        194.70        233.51        99.22 o                         
  -3   5 -41        437.04        346.83        92.86 o                         
  -2   5 -41       1578.61       1583.18       144.98 o                         
  -1   5 -41       1009.30       1090.13       105.82 o                         
   0   5 -41        145.26         82.01        71.98 o                         
   1   5 -41        717.65        646.09       108.57 o                         
   2   5 -41        248.42        239.16        86.93 o                         
   3   5 -41        190.14        322.43        92.96 o                         
   4   5 -41       1727.19       1737.82       186.03 o                         
   5   5 -41        142.12        161.75       113.76 o                         
  -5   6 -41        818.89        753.59       253.53 o                         
  -4   6 -41       1798.91       1758.92       193.36 o                         
  -3   6 -41        121.92         26.58        84.83 o                         
  -2   6 -41        111.15         49.30        98.03 o                         
  -1   6 -41        581.72        560.29       125.56 o                         
   0   6 -41        301.98        286.49        94.70 o                         
   1   6 -41         90.73         74.58        84.18 o                         
   2   6 -41        766.64        812.04       113.27 o                         
   3   6 -41        414.20        454.81       124.27 o                         
   4   6 -41        487.90        409.21       119.06 o                         
   5   6 -41         58.70         10.55       115.21 o                         
  -4   7 -41        502.07        505.64       179.34 o                         
  -3   7 -41        703.49        678.88       158.05 o                         
  -2   7 -41        346.14        345.13       116.36 o                         
  -1   7 -41         46.32        215.32       108.40 o                         
   0   7 -41        135.08        227.08       109.59 o                         
   1   7 -41       1170.48       1108.33       174.20 o                         
   2   7 -41        313.78        318.79       119.86 o                         
   3   7 -41        168.06        255.41       116.55 o                         
   4   7 -41       1142.26       1186.34       166.84 o                         
  -1   8 -41        122.15        212.11       118.65 o                         
   0   8 -41        208.98          3.55       110.28 o                         
   1   8 -41        528.89        582.59       188.52 o                         
   0   0 -40      13764.30      13899.42       972.89 o                         
   0   1 -40       1434.37       1449.25       115.74 o                         
   1   1 -40        107.71        163.82        68.66 o                         
  -1   2 -40       2413.14       2479.78       143.95 o                         
   0   2 -40       4354.63       4316.24       277.34 o                         
   1   2 -40         79.02        102.16        64.87 o                         
   2   2 -40        733.63        730.41        89.88 o                         
  -2   3 -40        747.97        919.47        99.46 o                         
  -1   3 -40        748.40        736.99        89.91 o                         
   0   3 -40        653.66        661.93        85.02 o                         
   1   3 -40        696.97        598.33        90.71 o                         
   2   3 -40        536.15        658.80        85.33 o                         
   3   3 -40       1234.29       1481.08       113.55 o                         
  -3   4 -40        631.11        590.06        95.86 o                         
  -2   4 -40       1792.99       1963.27       129.83 o                         
  -1   4 -40        995.49        846.99        92.78 o                         
   0   4 -40        133.27        128.34        65.60 o                         
   1   4 -40        258.82        253.46        74.12 o                         
   2   4 -40        191.79        164.82        74.30 o                         
   3   4 -40       3184.26       3289.33       191.38 o                         
   4   4 -40        258.86        304.87        90.31 o                         
  -4   5 -40        775.14        796.95       109.25 o                         
  -3   5 -40       2066.45       2071.88       241.45 o                         
  -2   5 -40        687.58        654.42       101.46 o                         
  -1   5 -40        125.57         77.91        69.73 o                         
   0   5 -40        846.94        893.94        96.55 o                         
   1   5 -40        585.31        613.34       104.80 o                         
   2   5 -40       1328.84       1288.88       130.60 o                         
   3   5 -40       1026.20       1005.09       117.96 o                         
   4   5 -40       1027.16       1131.78       126.33 o                         
   5   5 -40        524.82        604.66       129.87 o                         
  -5   6 -40        247.83        229.27       109.35 o                         
  -4   6 -40        172.34        203.65       107.01 o                         
  -3   6 -40        326.90        440.45        96.13 o                         
  -2   6 -40        292.26        318.68       118.60 o                         
  -1   6 -40        307.02        278.17       106.64 o                         
   0   6 -40        271.76        208.12        87.32 o                         
   1   6 -40        218.05        393.48        92.97 o                         
   2   6 -40         86.80        101.48        79.44 o                         
   3   6 -40       1317.72       1353.58       166.37 o                         
   4   6 -40        479.35        480.65       131.61 o                         
   5   6 -40        360.55        305.03       118.68 o                         
   6   6 -40        193.80        133.92       122.12 o                         
  -5   7 -40         25.51         37.70       104.54 o                         
  -4   7 -40        161.17        251.80       108.79 o                         
  -3   7 -40        187.12        146.79       107.81 o                         
  -2   7 -40        109.30         52.86       109.18 o                         
  -1   7 -40       2603.61       2635.22       225.75 o                         
   0   7 -40       1227.35       1040.40       150.77 o                         
   1   7 -40        435.85        483.20       144.25 o                         
   2   7 -40        989.80       1173.24       162.84 o                         
   3   7 -40        286.90        432.73       122.76 o                         
   4   7 -40          6.94        -20.07       107.50 o                         
   5   7 -40        835.42        836.48       154.47 o                         
  -3   8 -40        737.51        750.16       134.59 o                         
  -2   8 -40        420.55        386.43       126.42 o                         
  -1   8 -40        576.36        551.16       134.73 o                         
   0   8 -40        587.14        654.63       131.45 o                         
   1   8 -40        273.79        327.18       169.06 o                         
   2   8 -40        351.62        263.93       171.49 o                         
   3   8 -40        353.72        371.17       119.95 o                         
   0   1 -39         17.46         47.88        63.23 o                         
   1   1 -39        820.73        855.37        93.75 o                         
  -1   2 -39        864.62        862.76        90.34 o                         
   0   2 -39        428.22        515.58        80.30 o                         
   1   2 -39        530.71        586.06        79.06 o                         
   2   2 -39        867.70        981.18       100.94 o                         
  -2   3 -39        692.01        707.07        92.52 o                         
  -1   3 -39        277.79        317.87        73.20 o                         
   0   3 -39        710.20        572.43        91.25 o                         
   1   3 -39       1745.16       1811.97       125.96 o                         
   2   3 -39       1020.51       1068.85        99.50 o                         
   3   3 -39       3617.78       3759.69       189.50 o                         
  -3   4 -39        270.39        161.03        75.20 o                         
  -2   4 -39       1414.71       1541.39       114.95 o                         
  -1   4 -39        895.25        997.42        96.37 o                         
   0   4 -39        110.01         83.53        69.05 o                         
   1   4 -39        874.33       1017.73        98.15 o                         
   2   4 -39        381.56        412.90        76.57 o                         
   3   4 -39        268.63        217.04        82.15 o                         
   4   4 -39         34.66          4.42        72.19 o                         
  -4   5 -39       1224.53       1434.85       135.35 o                         
  -3   5 -39        222.46        237.20        87.98 o                         
  -2   5 -39         22.80         28.42        76.09 o                         
  -1   5 -39        134.00        142.96        72.11 o                         
   0   5 -39       1073.56       1121.54       103.09 o                         
   1   5 -39        428.25        417.80        87.54 o                         
   2   5 -39       1687.52       1705.62       145.36 o                         
   3   5 -39        549.75        613.17       102.92 o                         
   4   5 -39        925.87       1009.09       115.08 o                         
   5   5 -39        586.90        595.06       123.53 o                         
  -5   6 -39        232.67        210.35       117.59 o                         
  -4   6 -39        540.10        683.22       129.36 o                         
  -3   6 -39        428.09        372.50        99.40 o                         
  -2   6 -39       2594.49       2533.01       225.61 o                         
  -1   6 -39       1022.49       1081.66       142.32 o                         
   0   6 -39        138.16        197.23        81.64 o                         
   1   6 -39       1304.69       1399.94       131.44 o                         
   2   6 -39        607.91        699.31       106.60 o                         
   3   6 -39        155.06        197.22        94.70 o                         
   4   6 -39       1350.21       1616.38       173.70 o                         
   5   6 -39       1914.93       2031.98       205.49 o                         
   6   6 -39        302.64        298.43       135.01 o                         
  -5   7 -39         48.19         33.37       115.23 o                         
  -4   7 -39        392.55        494.76       199.41 o                         
  -3   7 -39       1166.68       1323.25       165.02 o                         
  -2   7 -39         11.32         64.82       100.44 o                         
  -1   7 -39        950.85        922.54       159.94 o                         
   0   7 -39        738.78        612.33       117.11 o                         
   1   7 -39       1596.67       1557.92       140.47 o                         
   2   7 -39        275.95        227.90       161.76 o                         
   3   7 -39       1289.15       1341.09       159.33 o                         
   4   7 -39       1700.25       1697.04       235.90 o                         
   5   7 -39        413.58        304.56       119.46 o                         
  -4   8 -39       1209.89       1127.10       186.09 o                         
  -3   8 -39        357.03        359.28       117.75 o                         
  -2   8 -39        277.25        340.58       113.31 o                         
  -1   8 -39        409.01        385.81       119.00 o                         
   0   8 -39        868.41        775.51       135.68 o                         
   1   8 -39        743.17        915.73       199.47 o                         
   2   8 -39          4.88        117.98       147.17 o                         
   3   8 -39        517.09        640.64       141.87 o                         
   4   8 -39        286.81        442.82       127.25 o                         
  -1   9 -39        435.32        362.56       121.58 o                         
   0   9 -39         39.68         20.68       160.55 o                         
   1   9 -39       1845.27       1937.28       299.20 o                         
   0   1 -38        909.59        952.04        95.56 o                         
   1   1 -38       1803.20       1891.65       126.79 o                         
  -1   2 -38       1035.09       1119.84       109.02 o                         
   0   2 -38        116.09        117.41        63.12 o                         
   1   2 -38        509.15        584.77        79.12 o                         
   2   2 -38       1403.67       1493.69       110.42 o                         
  -2   3 -38        921.97        865.10        90.43 o                         
  -1   3 -38       4783.72       5022.27       208.76 o                         
   0   3 -38        123.91        114.26        63.72 o                         
   1   3 -38        704.76        698.48        85.76 o                         
   2   3 -38        258.76        152.20        65.18 o                         
   3   3 -38        239.49        299.76        72.00 o                         
  -3   4 -38        496.70        617.41       137.47 o                         
  -2   4 -38        176.73        235.72        69.46 o                         
  -1   4 -38       2184.96       2148.47       134.33 o                         
   0   4 -38       1451.96       1437.68       112.12 o                         
   1   4 -38       4413.72       4272.16       199.95 o                         
   2   4 -38        102.66        117.17        63.55 o                         
   3   4 -38        205.97        241.28        77.79 o                         
   4   4 -38       1742.49       1725.07       148.22 o                         
  -4   5 -38          9.59         -4.34        72.70 o                         
  -3   5 -38        616.11        603.41        97.26 o                         
  -2   5 -38       2751.89       2942.52       177.87 o                         
  -1   5 -38        417.91        346.26        76.11 o                         
   0   5 -38       1835.65       1712.97       121.33 o                         
   1   5 -38       1754.46       1686.16       136.38 o                         
   2   5 -38       1273.05       1424.38       129.61 o                         
   3   5 -38       2515.78       2479.78       172.24 o                         
   4   5 -38         31.20         41.63        74.16 o                         
   5   5 -38        733.17        488.32       119.86 o                         
  -5   6 -38         51.41          1.94       100.83 o                         
  -4   6 -38        348.11        299.85       107.05 o                         
  -3   6 -38        554.96        403.37        91.97 o                         
  -2   6 -38        751.41        857.27       127.45 o                         
  -1   6 -38        201.27        187.06       102.82 o                         
   0   6 -38       1211.52       1177.02       119.35 o                         
   1   6 -38       1819.08       1897.28       145.99 o                         
   2   6 -38        432.40        385.61        94.08 o                         
   3   6 -38         22.72        138.98        78.37 o                         
   4   6 -38       1226.34       1158.90       184.26 o                         
   5   6 -38         57.23         96.50       103.73 o                         
   6   6 -38       1319.37       1553.22       241.43 o                         
  -6   7 -38        375.35        441.51       190.95 o                         
  -5   7 -38         15.67        -94.97        94.97 o                         
  -4   7 -38         63.15        -88.00        88.00 o                         
  -3   7 -38       1512.93       1231.80       156.81 o                         
  -2   7 -38        503.76        577.36       126.85 o                         
  -1   7 -38        148.37        237.09       104.75 o                         
   0   7 -38        443.63        544.76       122.12 o                         
   1   7 -38       1127.23       1167.67       122.98 o                         
   2   7 -38       1082.72       1168.93       154.47 o                         
   3   7 -38        106.05        108.71       109.06 o                         
   4   7 -38         33.85        -98.40        98.40 o                         
   5   7 -38        258.68        416.19       127.80 o                         
   6   7 -38       1233.60       1241.69       244.47 o                         
  -5   8 -38          4.89        -44.46       162.98 o                         
  -4   8 -38       2164.03       1993.70       425.63 o                         
  -3   8 -38        268.11        296.29       113.84 o                         
  -2   8 -38         47.40         82.52        93.29 o                         
  -1   8 -38       1724.70       1669.64       180.14 o                         
   0   8 -38        112.79        160.19       101.30 o                         
   1   8 -38        599.41        374.61       188.52 o                         
   2   8 -38        495.74        402.59       183.66 o                         
   3   8 -38       2504.36       2570.13       225.01 o                         
   4   8 -38       1312.14       1391.53       211.63 o                         
   5   8 -38        704.01        706.53       195.82 o                         
  -3   9 -38        268.69         84.83       137.44 o                         
  -2   9 -38        284.65         94.43       108.67 o                         
  -1   9 -38        120.85         20.07       100.83 o                         
   0   9 -38        376.23        424.48       170.28 o                         
   1   9 -38       1790.93       1822.95       283.39 o                         
   2   9 -38        153.53        380.69       182.44 o                         
   3   9 -38        338.29        369.75       193.39 o                         
   0   1 -37       2576.43       2647.14       138.40 o                         
   1   1 -37       1518.69       1458.83       112.53 o                         
  -1   2 -37       1494.24       1373.01       106.08 o                         
   0   2 -37        325.72        289.28        69.64 o                         
   1   2 -37       2585.41       2555.29       144.01 o                         
   2   2 -37        163.82        218.06        64.36 o                         
  -2   3 -37        795.89        801.33        89.77 o                         
  -1   3 -37       2026.77       1852.29       124.46 o                         
   0   3 -37        198.42        226.59        67.26 o                         
   1   3 -37       1888.86       2058.59       130.19 o                         
   2   3 -37        269.68        247.79        67.04 o                         
   3   3 -37       5089.93       4996.90       212.83 o                         
  -3   4 -37       1252.19       1156.50       119.50 o                         
  -2   4 -37        175.95        207.42        66.42 o                         
  -1   4 -37       2085.89       1973.47       124.13 o                         
   0   4 -37        241.45        310.64        69.86 o                         
   1   4 -37       1233.35       1243.62       102.79 o                         
   2   4 -37         89.20         39.13        62.50 o                         
   3   4 -37       1898.04       2107.65       153.45 o                         
   4   4 -37        676.73        663.05        95.73 o                         
  -4   5 -37       1453.14       1542.01       142.46 o                         
  -3   5 -37        708.30        682.72        95.39 o                         
  -2   5 -37       2295.01       2592.75       219.00 o                         
  -1   5 -37       1635.03       1788.80       122.17 o                         
   0   5 -37        949.45        997.48        96.23 o                         
   1   5 -37        170.32        250.55        80.74 o                         
   2   5 -37       1226.48       1296.81       124.55 o                         
   3   5 -37       1219.21       1247.31       120.22 o                         
   4   5 -37       1112.48       1094.62       113.88 o                         
   5   5 -37       1436.52       1163.81       159.72 o                         
  -5   6 -37       2113.33       2285.17       217.71 o                         
  -4   6 -37        375.90        341.80       112.51 o                         
  -3   6 -37        300.44        345.96        85.81 o                         
  -2   6 -37        396.88        390.89       111.45 o                         
  -1   6 -37        229.15        133.05        96.31 o                         
   0   6 -37       1604.75       1470.92       129.10 o                         
   1   6 -37        379.73        418.06        89.95 o                         
   2   6 -37       2217.31       2254.56       161.61 o                         
   3   6 -37         73.91         -0.75        73.57 o                         
   4   6 -37        508.81        434.55       133.18 o                         
   5   6 -37       1399.03       1488.22       171.04 o                         
   6   6 -37        232.59        200.90       108.49 o                         
  -6   7 -37        260.54        284.63       132.01 o                         
  -5   7 -37        422.28        320.17       153.25 o                         
  -4   7 -37       1045.79        785.97       144.49 o                         
  -3   7 -37        274.19        287.34       113.72 o                         
  -2   7 -37        424.37        567.21       114.81 o                         
  -1   7 -37       2571.41       2279.10       212.79 o                         
   0   7 -37         81.15         44.92       100.26 o                         
   1   7 -37        110.11         63.40        78.57 o                         
   2   7 -37         85.80         41.62        81.63 o                         
   3   7 -37         21.31        -67.44        85.68 o                         
   4   7 -37       1046.18       1097.75       150.79 o                         
   5   7 -37        103.50        107.11        97.55 o                         
   6   7 -37        139.36        260.28       158.12 o                         
   7   7 -37        475.66        502.32       188.52 o                         
  -6   8 -37        644.48        532.73       183.66 o                         
  -5   8 -37        923.79       1019.00       157.36 o                         
  -4   8 -37        171.84         82.96       165.41 o                         
  -3   8 -37        460.72        579.06       129.42 o                         
  -2   8 -37        298.87        156.90       105.27 o                         
  -1   8 -37        215.19         48.68        97.08 o                         
   0   8 -37       2179.68       2602.60       211.52 o                         
   1   8 -37       1060.53       1026.41       204.33 o                         
   2   8 -37       1079.38        790.45       203.12 o                         
   3   8 -37         39.35        -23.18       133.18 o                         
   4   8 -37        195.52        222.99       103.63 o                         
   5   8 -37       2091.05       2157.42       322.31 o                         
   6   8 -37        137.06        294.34       167.85 o                         
  -4   9 -37        793.51        923.59       150.39 o                         
  -3   9 -37        611.22        628.86       188.46 o                         
  -2   9 -37        910.22        805.71       143.52 o                         
  -1   9 -37        422.43        369.07       113.09 o                         
   0   9 -37         98.45        100.95       142.30 o                         
   1   9 -37        327.54        284.61       152.03 o                         
   2   9 -37       1292.64       1185.74       231.09 o                         
   3   9 -37        538.44        288.26       164.20 o                         
   4   9 -37        189.25        153.25       161.76 o                         
   0  10 -37        214.69        152.03       172.71 o                         
   0   0 -36       6659.91       5415.57       473.13 o                         
   0   1 -36        260.31        269.12        65.79 o                         
   1   1 -36         19.80         22.15        57.21 o                         
  -1   2 -36       3616.32       3486.78       160.65 o                         
   0   2 -36        570.70        633.63        76.85 o                         
   1   2 -36        268.08        294.81        66.02 o                         
   2   2 -36       2068.77       2145.69       134.50 o                         
  -2   3 -36        497.21        503.73        75.69 o                         
  -1   3 -36        342.15        291.42        66.97 o                         
   0   3 -36       4434.35       4550.65       206.27 o                         
   1   3 -36       3712.94       3573.41       163.12 o                         
   2   3 -36       1114.42       1091.11        92.96 o                         
   3   3 -36        152.30        122.46        58.94 o                         
  -3   4 -36        387.01        395.17        86.82 o                         
  -2   4 -36       1306.73       1403.67       107.02 o                         
  -1   4 -36        614.14        524.58        77.70 o                         
   0   4 -36       2304.05       2243.99       132.75 o                         
   1   4 -36       1908.30       1715.71       118.46 o                         
   2   4 -36       1841.13       1864.50       127.66 o                         
   3   4 -36        658.36        820.82       110.64 o                         
   4   4 -36        106.06        204.29        76.73 o                         
  -4   5 -36        372.22        374.87        82.82 o                         
  -3   5 -36         68.51         31.89        72.19 o                         
  -2   5 -36        788.80        875.04       105.31 o                         
  -1   5 -36       1005.31       1054.04        94.86 o                         
   0   5 -36       2026.39       2020.14       132.55 o                         
   1   5 -36        117.23        -24.40        67.43 o                         
   2   5 -36        602.20        530.82        88.19 o                         
   3   5 -36       1482.92       1520.77       127.59 o                         
   4   5 -36         24.98         70.59        69.64 o                         
   5   5 -36        212.22        207.72        95.36 o                         
  -5   6 -36        727.58        692.91       125.50 o                         
  -4   6 -36       1117.42       1154.16       279.74 o                         
  -3   6 -36        428.01        410.11        88.82 o                         
  -2   6 -36       1252.51       1237.75       157.73 o                         
  -1   6 -36        808.40        736.05       192.72 o                         
   0   6 -36        655.75        666.84        98.47 o                         
   1   6 -36       2223.72       2429.72       167.61 o                         
   2   6 -36          4.21         81.53        74.95 o                         
   3   6 -36        182.18        254.43        80.85 o                         
   4   6 -36        639.19        720.08       127.59 o                         
   5   6 -36        292.13        335.17       104.91 o                         
   6   6 -36        613.13        724.98       137.32 o                         
  -6   7 -36        480.59        333.49       126.21 o                         
  -5   7 -36       2938.92       3236.43       240.25 o                         
  -4   7 -36       1797.35       1617.07       198.86 o                         
  -3   7 -36        401.19        464.91       133.18 o                         
  -2   7 -36       2635.24       2700.97       220.85 o                         
  -1   7 -36        635.47        601.64       119.86 o                         
   0   7 -36        229.94        237.35       107.01 o                         
   1   7 -36       1470.26       1487.02       130.61 o                         
   2   7 -36       1445.11       1409.77       122.91 o                         
   3   7 -36       3414.31       3884.63       269.50 o                         
   4   7 -36        280.39        422.62       116.13 o                         
   5   7 -36       1004.92       1021.08       144.45 o                         
   6   7 -36       1604.09       1667.39       278.53 o                         
   7   7 -36        385.37        623.83       200.68 o                         
  -6   8 -36        593.95        385.56       189.74 o                         
  -5   8 -36         89.88        -52.04        94.53 o                         
  -4   8 -36        223.48        239.96       108.25 o                         
  -3   8 -36       1196.38       1120.19       148.79 o                         
  -2   8 -36        294.19        353.20       104.75 o                         
  -1   8 -36        476.30        355.73       110.93 o                         
   0   8 -36        975.56        896.16       139.55 o                         
   1   8 -36        159.87        149.60       135.01 o                         
   2   8 -36        248.64        128.92       145.95 o                         
   3   8 -36        926.09       1126.40       150.51 o                         
   4   8 -36        825.69       1030.67       144.82 o                         
   5   8 -36        704.24        677.34       193.39 o                         
   6   8 -36        172.54         20.68       165.41 o                         
  -5   9 -36       1284.05       1714.82       262.71 o                         
  -4   9 -36        107.93        133.28       108.36 o                         
  -3   9 -36        451.87        624.12       128.07 o                         
  -2   9 -36        688.86        661.28       128.07 o                         
  -1   9 -36       2339.22       2417.37       201.11 o                         
   0   9 -36        272.52        210.41       164.20 o                         
   1   9 -36         20.45         55.95       133.79 o                         
   2   9 -36       2012.06       2264.45       297.99 o                         
   3   9 -36        212.90         45.00       162.98 o                         
   4   9 -36        627.52        788.02       210.41 o                         
   5   9 -36        747.45        440.29       194.60 o                         
  -2  10 -36        741.47        687.52       134.34 o                         
  -1  10 -36         43.30         68.11       154.47 o                         
   0  10 -36       3239.40       3368.70       378.26 o                         
   1  10 -36       1605.78       1814.55       277.31 o                         
   2  10 -36       1271.33       1495.89       259.07 o                         
   0   1 -35       3411.37       3500.33       170.70 o                         
   1   1 -35       1005.43        948.70        88.69 o                         
  -1   2 -35        141.25        126.72        55.69 o                         
   0   2 -35       4435.79       4397.70       195.73 o                         
   1   2 -35       2116.40       2101.08       122.42 o                         
   2   2 -35       7646.62       7653.40       302.05 o                         
  -2   3 -35         86.56         82.23        59.25 o                         
  -1   3 -35       1799.63       1710.86       133.05 o                         
   0   3 -35        267.71        270.44        61.94 o                         
   1   3 -35        877.61        793.27        82.05 o                         
   2   3 -35        530.27        554.89        74.94 o                         
   3   3 -35       2940.29       2896.75       143.29 o                         
  -3   4 -35       3517.45       3558.58       204.80 o                         
  -2   4 -35        307.42        264.87        69.52 o                         
  -1   4 -35        767.66        759.36        79.91 o                         
   0   4 -35        723.58        639.12        78.58 o                         
   1   4 -35       1686.86       1706.83       114.86 o                         
   2   4 -35        497.92        433.63        71.68 o                         
   3   4 -35        575.78        610.28        91.02 o                         
   4   4 -35       2648.75       2862.10       176.61 o                         
  -4   5 -35       1182.71       1224.75       114.13 o                         
  -3   5 -35        334.75        280.13        77.04 o                         
  -2   5 -35       2361.82       2489.96       166.33 o                         
  -1   5 -35       1585.66       1625.22       109.60 o                         
   0   5 -35        508.16        434.89        71.93 o                         
   1   5 -35        633.96        530.82        90.94 o                         
   2   5 -35       3611.04       3869.33       203.25 o                         
   3   5 -35       1846.65       1800.67       138.60 o                         
   4   5 -35        636.87        663.40        93.40 o                         
   5   5 -35        923.55        971.27       132.14 o                         
  -5   6 -35       1724.03       1739.46       172.42 o                         
  -4   6 -35        145.24        245.81       100.45 o                         
  -3   6 -35        689.62        732.67        98.76 o                         
  -2   6 -35        887.18        740.62       125.56 o                         
  -1   6 -35        642.83        680.34       118.83 o                         
   0   6 -35       1194.77       1230.08       123.73 o                         
   1   6 -35        580.05        673.92        97.28 o                         
   2   6 -35       2734.85       2551.89       167.36 o                         
   3   6 -35        508.99        516.41        86.82 o                         
   4   6 -35       1079.62       1208.68       150.48 o                         
   5   6 -35       2354.71       2241.10       200.32 o                         
   6   6 -35        370.38        572.22       123.27 o                         
  -6   7 -35       1272.50       1392.10       177.87 o                         
  -5   7 -35       1006.41        918.92       139.71 o                         
  -4   7 -35        559.28        738.67       127.15 o                         
  -3   7 -35        649.13        658.83       139.20 o                         
  -2   7 -35       1322.95       1204.68       139.71 o                         
  -1   7 -35         99.00        165.46        91.23 o                         
   0   7 -35         69.71         69.49       140.48 o                         
   1   7 -35        205.13        189.83        74.41 o                         
   2   7 -35       1092.43        952.26       103.63 o                         
   3   7 -35        580.59        741.86       120.07 o                         
   4   7 -35        259.29        377.62       108.97 o                         
   5   7 -35        617.45        564.30       122.54 o                         
   6   7 -35       2702.61       2589.20       340.56 o                         
   7   7 -35        599.36        285.82       186.09 o                         
  -7   8 -35        223.34        374.61       182.44 o                         
  -6   8 -35          2.86       -107.03       149.60 o                         
  -5   8 -35         43.99        -45.37        92.87 o                         
  -4   8 -35        359.00        341.81       112.80 o                         
  -3   8 -35        433.10        349.48       121.02 o                         
  -2   8 -35        601.86        737.88       227.99 o                         
  -1   8 -35        954.18       1023.35       140.52 o                         
   0   8 -35        556.64        529.77       119.95 o                         
   1   8 -35        739.79        642.22       125.72 o                         
   2   8 -35        851.58        795.32       188.52 o                         
   3   8 -35        593.45        676.04       127.15 o                         
   4   8 -35         53.18         -5.59        94.56 o                         
   5   8 -35       1020.04       1109.12       234.74 o                         
   6   8 -35         45.49        178.79       173.93 o                         
   7   8 -35       1484.36       1225.88       276.09 o                         
  -5   9 -35        475.77        378.26       169.06 o                         
  -4   9 -35        213.28        288.93       106.63 o                         
  -3   9 -35        157.34        170.74       156.90 o                         
  -2   9 -35        241.46        260.64       100.92 o                         
  -1   9 -35          5.50        118.87        94.59 o                         
   0   9 -35        178.43        254.20       164.20 o                         
   1   9 -35       2028.30       2494.33       312.58 o                         
   2   9 -35        202.59        223.79       162.98 o                         
   3   9 -35        307.01        497.45       170.28 o                         
   4   9 -35        309.35        334.47       166.63 o                         
   5   9 -35        557.38        698.02       194.60 o                         
  -4  10 -35         68.70        204.33       165.41 o                         
  -3  10 -35        157.97        205.21       116.07 o                         
  -2  10 -35         77.73         91.88       107.49 o                         
  -1  10 -35         17.80        -34.73       150.82 o                         
   0  10 -35       1153.18       1134.66       217.71 o                         
   1  10 -35        313.78        156.90       147.17 o                         
   2  10 -35         90.96        152.03       148.39 o                         
   3  10 -35        685.19        451.24       173.93 o                         
   4  10 -35        254.55        172.71       159.33 o                         
   0   1 -34       3508.76       3320.32       165.85 o                         
   1   1 -34         40.68          7.68        52.47 o                         
  -1   2 -34       1040.37       1129.33        90.86 o                         
   0   2 -34       1738.70       1835.53       119.00 o                         
   1   2 -34        228.73        262.17        60.66 o                         
   2   2 -34       4388.80       4193.23       186.00 o                         
  -2   3 -34        227.45        263.47        62.69 o                         
  -1   3 -34       1297.14       1331.80        98.12 o                         
   0   3 -34       1028.20        965.88        86.35 o                         
   1   3 -34        283.76        327.11        62.36 o                         
   2   3 -34        141.25         54.86        64.25 o                         
   3   3 -34       1137.91       1017.18        90.08 o                         
  -3   4 -34       1154.15       1101.52       102.87 o                         
  -2   4 -34        187.17        178.00        59.08 o                         
  -1   4 -34        768.86        718.69        79.91 o                         
   0   4 -34        175.70        144.46        62.72 o                         
   1   4 -34       1526.88       1523.38       110.52 o                         
   2   4 -34       1575.87       1655.41       112.75 o                         
   3   4 -34        391.35        322.26        73.98 o                         
   4   4 -34        778.42        688.48        94.23 o                         
  -4   5 -34        419.12        441.63        84.40 o                         
  -3   5 -34       1372.26       1413.59       119.38 o                         
  -2   5 -34       2687.92       2958.69       163.68 o                         
  -1   5 -34        394.60        403.89        69.16 o                         
   0   5 -34         69.02         98.43        63.02 o                         
   1   5 -34        173.32        127.41        68.31 o                         
   2   5 -34        281.82        287.91        76.76 o                         
   3   5 -34        222.97        212.70        74.85 o                         
   4   5 -34        249.33        214.85        74.30 o                         
   5   5 -34       2945.94       2848.80       231.90 o                         
  -5   6 -34        166.60        266.65       106.64 o                         
  -4   6 -34        896.21        866.85       130.31 o                         
  -3   6 -34       2679.80       2880.01       173.18 o                         
  -2   6 -34        831.83        930.14       122.53 o                         
  -1   6 -34       2280.25       2355.74       249.94 o                         
   0   6 -34       1071.00       1164.96       114.78 o                         
   1   6 -34        662.91        488.47        87.54 o                         
   2   6 -34        290.82        290.37        76.41 o                         
   3   6 -34        495.90        522.87        83.99 o                         
   4   6 -34       1395.75       1403.19       164.96 o                         
   5   6 -34        370.59        487.84       113.09 o                         
   6   6 -34        801.10        678.25       126.42 o                         
  -6   7 -34         49.77         86.16       108.06 o                         
  -5   7 -34         97.04         49.96        93.31 o                         
  -4   7 -34        110.58        104.44       129.53 o                         
  -3   7 -34        589.44        719.37       125.13 o                         
  -2   7 -34        215.87        193.01        95.76 o                         
  -1   7 -34        486.50        499.56       113.93 o                         
   0   7 -34       1144.72        935.30       133.27 o                         
   1   7 -34        788.14        638.88        91.02 o                         
   2   7 -34        754.38        932.59       102.17 o                         
   3   7 -34       1019.48       1158.47       146.82 o                         
   4   7 -34       1364.75       1348.50       187.31 o                         
   5   7 -34         74.32          2.11       133.18 o                         
   6   7 -34         17.90         75.41       145.95 o                         
   7   7 -34        153.29        156.90       156.90 o                         
  -7   8 -34         99.14         49.87       172.71 o                         
  -6   8 -34       2138.76       1977.41       290.69 o                         
  -5   8 -34         71.58        120.19       105.27 o                         
  -4   8 -34       1543.04       1463.36       167.26 o                         
  -3   8 -34       1125.27       1096.53       150.03 o                         
  -2   8 -34       1208.22       1117.93       149.12 o                         
  -1   8 -34        498.11        469.67       114.94 o                         
   0   8 -34        551.66        443.36       135.01 o                         
   1   8 -34       2090.17       1983.20       183.36 o                         
   2   8 -34        762.51        411.10       160.55 o                         
   3   8 -34       2436.14       2417.48       215.87 o                         
   4   8 -34        357.18        267.46       105.77 o                         
   5   8 -34       1578.68       1701.44       257.85 o                         
   6   8 -34         56.15        -65.68       142.30 o                         
   7   8 -34       1260.65       1300.07       244.47 o                         
  -6   9 -34        446.56        115.55       166.63 o                         
  -5   9 -34        682.77        688.29       183.66 o                         
  -4   9 -34       1127.43       1081.25       152.61 o                         
  -3   9 -34        219.39        253.87       197.64 o                         
  -2   9 -34        652.28        726.12       126.21 o                         
  -1   9 -34       2213.02       2251.37       155.25 o                         
   0   9 -34       1495.75       1191.82       217.71 o                         
   1   9 -34        883.74        982.62       194.60 o                         
   2   9 -34        315.09        302.85       149.60 o                         
   3   9 -34        100.07        135.01       153.25 o                         
   4   9 -34        662.61        687.07       203.12 o                         
   5   9 -34        431.77        121.63       160.55 o                         
   6   9 -34        222.31        203.12       186.09 o                         
  -4  10 -34        299.51        356.37       173.93 o                         
  -3  10 -34       1118.55       1202.70       155.55 o                         
  -2  10 -34        719.42        780.38       107.29 o                         
  -1  10 -34       4612.30       4297.80       304.55 o                         
   0  10 -34        652.99        507.18       178.79 o                         
   1  10 -34        124.90        139.87       138.65 o                         
   2  10 -34       1010.09       1082.36       226.23 o                         
   3  10 -34        217.84        252.98       156.90 o                         
   4  10 -34        266.50        167.85       178.79 o                         
  -1  11 -34        610.94        685.10       132.99 o                         
   0  11 -34        283.90        148.39       148.39 o                         
   1  11 -34       2897.26       2794.75       347.85 o                         
   0   1 -33       2078.60       2049.56       122.07 o                         
   1   1 -33       4175.88       4086.81       192.61 o                         
  -1   2 -33        547.25        628.67        70.44 o                         
   0   2 -33        771.94        631.46        71.43 o                         
   1   2 -33        275.30        305.81        60.12 o                         
   2   2 -33       3067.49       3104.82       154.14 o                         
  -2   3 -33        885.53        934.67        85.53 o                         
  -1   3 -33        380.91        321.54        61.37 o                         
   0   3 -33       2059.79       1893.44       151.99 o                         
   1   3 -33       1650.65       1631.99       105.01 o                         
   2   3 -33        400.12        468.06        75.41 o                         
   3   3 -33        787.75        654.99        72.72 o                         
  -3   4 -33        953.84        932.12        98.07 o                         
  -2   4 -33       3400.16       3459.72       158.98 o                         
  -1   4 -33        672.60        622.43        81.70 o                         
   0   4 -33       1796.97       2024.95       119.58 o                         
   1   4 -33        961.64        819.90        81.05 o                         
   2   4 -33       1594.48       1484.53       103.24 o                         
   3   4 -33        761.70        688.22        88.03 o                         
   4   4 -33       2283.95       2314.04       150.47 o                         
  -4   5 -33        121.91         80.22        68.85 o                         
  -3   5 -33        169.45        110.57        68.47 o                         
  -2   5 -33        212.18        189.58        67.36 o                         
  -1   5 -33        145.53        104.63        58.01 o                         
   0   5 -33       2269.58       2324.89       128.08 o                         
   1   5 -33       1215.44       1329.67       106.62 o                         
   2   5 -33        882.25        881.16        98.48 o                         
   3   5 -33        583.86        630.18        88.22 o                         
   4   5 -33       1263.26       1381.94       118.05 o                         
   5   5 -33         42.26         43.56        86.66 o                         
  -5   6 -33        754.98        687.89       123.23 o                         
  -4   6 -33         57.05        115.34        75.30 o                         
  -3   6 -33       5231.47       5609.83       276.08 o                         
  -2   6 -33       2447.09       2461.47       249.34 o                         
  -1   6 -33       1325.89       1276.33       142.18 o                         
   0   6 -33         56.45         29.53        62.86 o                         
   1   6 -33       3875.85       3473.14       201.28 o                         
   2   6 -33         72.87         -3.74        63.98 o                         
   3   6 -33       1369.10       1434.99       119.61 o                         
   4   6 -33        343.64        310.43        96.28 o                         
   5   6 -33       2649.74       2754.75       216.60 o                         
   6   6 -33         32.36         31.23       201.29 o                         
  -6   7 -33        809.98        681.81       130.51 o                         
  -5   7 -33        241.15        248.27       104.94 o                         
  -4   7 -33        167.52        129.91        97.61 o                         
  -3   7 -33        254.56        136.10       131.97 o                         
  -2   7 -33         74.65        -69.28        82.72 o                         
  -1   7 -33       1763.71       1585.90       168.03 o                         
   0   7 -33       3225.76       3225.80       234.79 o                         
   1   7 -33       1082.60       1301.65       119.00 o                         
   2   7 -33       1189.65       1140.87       114.13 o                         
   3   7 -33       1627.38       1764.85       168.54 o                         
   4   7 -33        295.96        270.19        94.72 o                         
   5   7 -33        101.27         56.24        91.15 o                         
   6   7 -33       1472.65       1809.69       268.80 o                         
   7   7 -33        259.02        324.74       159.33 o                         
  -7   8 -33       1273.99       1151.69       244.47 o                         
  -6   8 -33        134.18        272.44       153.25 o                         
  -5   8 -33        723.21        954.79       220.75 o                         
  -4   8 -33        647.77        727.11       122.54 o                         
  -3   8 -33        255.83        193.08        98.03 o                         
  -2   8 -33       1553.88       1491.41       163.16 o                         
  -1   8 -33        638.58        649.89       115.33 o                         
   0   8 -33       1817.86       1938.38       135.29 o                         
   1   8 -33        238.41        134.21        90.19 o                         
   2   8 -33       2845.93       2913.94       313.80 o                         
   3   8 -33        787.37        823.22       139.26 o                         
   4   8 -33        247.18        307.10       106.49 o                         
   5   8 -33        220.95        195.82       153.25 o                         
   6   8 -33         67.29        -69.33       147.17 o                         
   7   8 -33        408.18        364.88       167.85 o                         
   8   8 -33        707.88        655.45       212.85 o                         
  -7   9 -33        453.44        772.21       214.06 o                         
  -6   9 -33        795.85        746.67       193.39 o                         
  -5   9 -33        406.42        324.74       180.01 o                         
  -4   9 -33        834.14       1090.53       149.60 o                         
  -3   9 -33       1238.98       1061.09       146.14 o                         
  -2   9 -33       1016.26        990.88       137.57 o                         
  -1   9 -33        797.13        847.44       103.34 o                         
   0   9 -33        662.35        694.10        93.87 o                         
   1   9 -33        236.13        189.74       142.30 o                         
   2   9 -33        378.26        608.01       181.22 o                         
   3   9 -33       1632.62       1570.08       243.25 o                         
   4   9 -33       1949.81       2168.37       293.12 o                         
   5   9 -33        178.90        204.33       178.79 o                         
   6   9 -33        276.42        396.50       169.06 o                         
   7   9 -33        214.70        294.34       171.49 o                         
  -5  10 -33        987.96        826.94       204.33 o                         
  -4  10 -33        350.81        189.74       144.74 o                         
  -3  10 -33        427.61        279.90       106.38 o                         
  -2  10 -33        449.96        380.68        90.60 o                         
  -1  10 -33        491.89        538.17       125.82 o                         
   0  10 -33       2456.70       2386.44       207.59 o                         
   1  10 -33        131.44        127.71       154.47 o                         
   2  10 -33         27.43        133.79       137.44 o                         
   3  10 -33        621.48        521.78       194.60 o                         
   4  10 -33        176.13        103.38       161.76 o                         
   5  10 -33         51.16         86.36       172.71 o                         
  -3  11 -33        458.74        467.13       176.91 o                         
  -2  11 -33        522.97        685.15       295.49 o                         
  -1  11 -33        740.80        612.59       265.69 o                         
   0  11 -33        287.04        303.94       115.49 o                         
   1  11 -33        144.09         97.30       158.12 o                         
   2  11 -33        996.75       1167.50       233.52 o                         
   3  11 -33        653.99        612.88       197.04 o                         
   0   1 -32        418.36        348.79        62.85 o                         
   1   1 -32       1027.64        949.17        86.22 o                         
  -1   2 -32       2072.20       2124.94       120.96 o                         
   0   2 -32        684.75        691.64        70.05 o                         
   1   2 -32       1521.37       1510.58       100.63 o                         
   2   2 -32       1782.85       1717.20       106.25 o                         
  -2   3 -32       4124.45       4164.33       185.53 o                         
  -1   3 -32        724.09        770.36        74.93 o                         
   0   3 -32       5865.11       5925.76       258.60 o                         
   1   3 -32        920.30        940.43        79.47 o                         
   2   3 -32       6865.08       6828.03       271.82 o                         
   3   3 -32        113.92         45.31        93.13 o                         
  -3   4 -32        868.75        855.42        93.45 o                         
  -2   4 -32       1007.22       1021.41        89.36 o                         
  -1   4 -32       3292.37       3232.03       144.08 o                         
   0   4 -32       5601.61       5498.13       229.70 o                         
   1   4 -32        462.82        421.00        67.18 o                         
   2   4 -32       3687.08       4084.67       172.65 o                         
   3   4 -32        157.06         62.23        75.35 o                         
   4   4 -32       2214.80       2162.22       145.52 o                         
  -4   5 -32       1000.01       1088.89       102.00 o                         
  -3   5 -32        169.66        201.95        67.32 o                         
  -2   5 -32       7125.31       7336.03       329.94 o                         
  -1   5 -32       4691.95       4554.81       207.77 o                         
   0   5 -32        401.77        402.18        65.55 o                         
   1   5 -32        853.67        916.35        94.61 o                         
   2   5 -32        735.88        672.31        85.40 o                         
   3   5 -32        141.82         80.22        63.66 o                         
   4   5 -32        520.17        561.70        81.12 o                         
   5   5 -32       1836.42       1828.06       195.15 o                         
  -5   6 -32        190.93        109.96       108.25 o                         
  -4   6 -32       1963.15       1929.58       139.90 o                         
  -3   6 -32       1013.37       1036.77       113.39 o                         
  -2   6 -32       3981.31       3757.49       293.12 o                         
  -1   6 -32        397.19        379.81        98.45 o                         
   0   6 -32        605.94        605.14        86.83 o                         
   1   6 -32       2832.56       2881.22       172.24 o                         
   2   6 -32       1796.40       1802.39       132.29 o                         
   3   6 -32       1352.73       1412.68       114.84 o                         
   4   6 -32       2030.31       1998.51       212.79 o                         
   5   6 -32         50.69         86.68        86.31 o                         
   6   6 -32        834.92        827.08       130.90 o                         
  -6   7 -32       1247.04       1416.92       216.50 o                         
  -5   7 -32        816.53        747.46       122.54 o                         
  -4   7 -32        299.98        209.80        90.58 o                         
  -3   7 -32       2165.92       1960.22       184.02 o                         
  -2   7 -32       1508.25       1556.09       155.64 o                         
  -1   7 -32       1032.22       1082.26       138.85 o                         
   0   7 -32       2171.14       2073.99       138.34 o                         
   1   7 -32       3764.75       3757.03       199.82 o                         
   2   7 -32        177.06        224.82        72.56 o                         
   3   7 -32       2422.31       2464.77       214.29 o                         
   4   7 -32       2867.75       2852.00       224.03 o                         
   5   7 -32        524.82        590.76       119.41 o                         
   6   7 -32        210.07         85.14       150.82 o                         
   7   7 -32       3514.12       4186.04       392.86 o                         
  -7   8 -32        212.81        -10.95       136.22 o                         
  -6   8 -32       1775.45       1345.07       242.04 o                         
  -5   8 -32        704.84        734.28       121.18 o                         
  -4   8 -32          6.85         23.41        82.97 o                         
  -3   8 -32        167.68        180.09        93.17 o                         
  -2   8 -32        603.32        676.49       121.12 o                         
  -1   8 -32        249.64        304.47        79.72 o                         
   0   8 -32        157.72        179.70        73.54 o                         
   1   8 -32        356.17        336.77        96.27 o                         
   2   8 -32       3624.71       3396.68       332.04 o                         
   3   8 -32       2383.84       2335.22       207.99 o                         
   4   8 -32       1022.75        938.85       129.70 o                         
   5   8 -32        337.58        293.12       164.20 o                         
   6   8 -32        240.07        369.75       171.49 o                         
   7   8 -32         48.59        188.52       175.14 o                         
   8   8 -32         60.23         18.24       149.60 o                         
  -7   9 -32        139.64        109.46       170.28 o                         
  -6   9 -32       1560.54       1574.95       257.85 o                         
  -5   9 -32        223.38        161.76       156.90 o                         
  -4   9 -32        592.59        604.21       122.50 o                         
  -3   9 -32         27.15         39.51        92.78 o                         
  -2   9 -32        980.53       1068.82       111.70 o                         
  -1   9 -32         29.67         14.55        68.19 o                         
   0   9 -32        921.81       1078.29       109.48 o                         
   1   9 -32        231.61        310.15       154.47 o                         
   2   9 -32       2002.52       1767.12       268.80 o                         
   3   9 -32         58.64        -36.49       127.71 o                         
   4   9 -32        182.82        222.58       153.25 o                         
   5   9 -32        163.89        109.46       142.30 o                         
   6   9 -32       2535.36       1754.96       282.17 o                         
   7   9 -32        493.86        493.81       190.95 o                         
  -6  10 -32        165.31        267.58       177.58 o                         
  -5  10 -32        285.38        203.12       147.17 o                         
  -4  10 -32       1454.42       1414.40       225.01 o                         
  -3  10 -32        584.78        666.03       115.02 o                         
  -2  10 -32        963.96       1008.58       111.14 o                         
  -1  10 -32        192.92        269.65       103.68 o                         
   0  10 -32       1264.33       1131.59       142.01 o                         
   1  10 -32       1020.12        963.16       195.82 o                         
   2  10 -32          3.32         43.79       149.60 o                         
   3  10 -32       1391.29       1465.48       243.25 o                         
   4  10 -32        388.57        321.10       171.49 o                         
   5  10 -32        388.86        304.07       161.76 o                         
   6  10 -32        110.64         99.73       171.49 o                         
  -4  11 -32       1189.99       1467.92       245.69 o                         
  -3  11 -32        165.30        164.46       108.27 o                         
  -2  11 -32        626.16        945.06       137.61 o                         
  -1  11 -32         60.76        101.28        88.00 o                         
   0  11 -32        297.24        505.32       114.95 o                         
   1  11 -32        198.18        379.48       166.63 o                         
   2  11 -32        395.60        467.05       170.28 o                         
   3  11 -32         43.88        -59.60       158.12 o                         
   4  11 -32        695.54        407.45       184.87 o                         
   0   1 -31        794.48        771.20        74.13 o                         
   1   1 -31       1844.20       1912.74       109.43 o                         
  -1   2 -31        144.93        196.34        52.29 o                         
   0   2 -31        269.88        260.38        52.71 o                         
   1   2 -31       1757.70       1784.78       106.97 o                         
   2   2 -31        718.63        843.40        73.71 o                         
  -2   3 -31        994.68        923.44        79.20 o                         
  -1   3 -31        124.67        155.71        51.97 o                         
   0   3 -31       1924.02       1801.59       114.09 o                         
   1   3 -31       3583.78       3418.30       156.68 o                         
   2   3 -31        126.52        112.34        51.62 o                         
   3   3 -31       1480.18       1469.98       100.46 o                         
  -3   4 -31       3190.15       3137.85       169.58 o                         
  -2   4 -31         81.07         11.49        49.18 o                         
  -1   4 -31        818.70        740.99        75.70 o                         
   0   4 -31       3733.49       3613.39       158.31 o                         
   1   4 -31       1395.89       1336.74        92.69 o                         
   2   4 -31        904.43        784.59        72.41 o                         
   3   4 -31       1369.22       1427.36       125.47 o                         
   4   4 -31         45.07         42.47        58.51 o                         
  -4   5 -31        981.93        903.61        92.56 o                         
  -3   5 -31       6372.91       6388.21       309.60 o                         
  -2   5 -31       2765.00       2650.02       159.32 o                         
  -1   5 -31      11068.94      11191.05       416.76 o                         
   0   5 -31       4395.45       4579.89       195.11 o                         
   1   5 -31         18.84         31.33        54.93 o                         
   2   5 -31       1091.33       1031.83        99.35 o                         
   3   5 -31        353.88        363.59        71.91 o                         
   4   5 -31       2738.21       2725.28       163.72 o                         
   5   5 -31        657.17        631.73        86.24 o                         
  -5   6 -31       1853.33       2015.83       224.95 o                         
  -4   6 -31        979.48        932.72       158.81 o                         
  -3   6 -31         31.27         37.17        60.14 o                         
  -2   6 -31        763.17        941.72       119.09 o                         
  -1   6 -31        591.17        480.03        96.31 o                         
   0   6 -31       3136.65       3245.72       178.76 o                         
   1   6 -31        627.03        667.19        68.92 o                         
   2   6 -31       2642.63       2657.42       159.91 o                         
   3   6 -31       1924.65       2050.23       134.25 o                         
   4   6 -31         17.85         -3.94        82.71 o                         
   5   6 -31       1596.18       1692.85       158.45 o                         
   6   6 -31        195.70        110.67        88.44 o                         
  -6   7 -31        843.78        909.82       171.49 o                         
  -5   7 -31        534.68        516.40       114.79 o                         
  -4   7 -31       3909.61       3619.97       253.27 o                         
  -3   7 -31        500.33        356.15        93.70 o                         
  -2   7 -31        112.30         82.17       131.97 o                         
  -1   7 -31        774.26        700.95        88.41 o                         
   0   7 -31        104.71         69.10        62.04 o                         
   1   7 -31        103.99        103.18        54.72 o                         
   2   7 -31       1012.08       1114.76       103.86 o                         
   3   7 -31        639.57        553.23       107.62 o                         
   4   7 -31       1193.43       1105.19       136.35 o                         
   5   7 -31        931.83        927.70       142.30 o                         
   6   7 -31        664.54        609.23       167.85 o                         
   7   7 -31        252.96        188.52       166.63 o                         
  -7   8 -31        249.21        178.79       156.90 o                         
  -6   8 -31        789.21        851.27       204.33 o                         
  -5   8 -31       1762.89       2016.33       182.32 o                         
  -4   8 -31       1915.36       1938.46       260.22 o                         
  -3   8 -31        328.17        377.99        99.73 o                         
  -2   8 -31       1757.58       1803.91       150.09 o                         
  -1   8 -31        574.27        640.48        88.50 o                         
   0   8 -31        596.67        556.98        83.68 o                         
   1   8 -31        313.59        342.16        71.37 o                         
   2   8 -31       4331.57       3875.89       383.13 o                         
   3   8 -31        798.67        676.13       121.26 o                         
   4   8 -31       1901.38       1771.05       211.57 o                         
   5   8 -31       1831.99       1984.71       268.80 o                         
   6   8 -31        103.90        102.17       142.30 o                         
   7   8 -31        518.53        299.20       181.22 o                         
   8   8 -31       1498.74       1312.23       240.82 o                         
  -8   9 -31        231.62         59.60       162.98 o                         
  -7   9 -31         61.97         10.95       145.95 o                         
  -6   9 -31       3665.50       4110.63       417.18 o                         
  -5   9 -31        971.40        842.75       200.68 o                         
  -4   9 -31        584.34        644.64       110.58 o                         
  -3   9 -31         50.07         45.20        71.82 o                         
  -2   9 -31        977.82       1053.91       107.02 o                         
  -1   9 -31        347.96        211.64        74.61 o                         
   0   9 -31        877.56        991.01       103.04 o                         
   1   9 -31        522.56        502.65       100.72 o                         
   2   9 -31        629.27        540.02       166.63 o                         
   3   9 -31        561.70        420.83       180.01 o                         
   4   9 -31        234.40        302.85       166.63 o                         
   5   9 -31       2118.68       1579.81       268.80 o                         
   6   9 -31        823.81        826.94       216.50 o                         
   7   9 -31        769.85        978.98       240.82 o                         
   8   9 -31        896.97        756.40       216.50 o                         
  -6  10 -31        275.56        277.31       165.41 o                         
  -5  10 -31        656.94        859.78       188.52 o                         
  -4  10 -31       1147.64        800.18       201.90 o                         
  -3  10 -31        614.66        557.90        95.96 o                         
  -2  10 -31       2142.13       2307.75       156.37 o                         
  -1  10 -31       1544.21       1618.33       180.01 o                         
   0  10 -31        643.29        574.16       110.76 o                         
   1  10 -31        932.83       1135.59       137.32 o                         
   2  10 -31         80.25         47.43       136.22 o                         
   3  10 -31       1114.07       1376.70       242.04 o                         
   4  10 -31        630.96        864.65       211.63 o                         
   5  10 -31        166.28        -55.95       145.95 o                         
   6  10 -31         81.05        271.23       189.74 o                         
  -4  11 -31         91.57         79.79       109.13 o                         
  -3  11 -31       1224.94       1427.76       168.72 o                         
  -2  11 -31        327.72        407.00       115.23 o                         
  -1  11 -31       2009.33       2081.66       254.81 o                         
   0  11 -31        275.20        411.97       117.98 o                         
   1  11 -31       1161.62       1221.92       322.31 o                         
   2  11 -31        236.27        125.28       164.20 o                         
   3  11 -31        416.02        618.96       190.95 o                         
   4  11 -31       1479.06       1247.77       234.74 o                         
  -1  12 -31        317.21        219.31       209.81 o                         
   0  12 -31         66.81        137.32       107.01 o                         
   1  12 -31       1281.06       1544.54       249.34 o                         
   0   1 -30       3315.55       3232.70       142.70 o                         
   1   1 -30       6087.26       6308.95       258.45 o                         
  -1   2 -30       1593.42       1500.36        95.89 o                         
   0   2 -30       3381.19       3489.02       146.55 o                         
   1   2 -30       3016.07       2858.42       156.35 o                         
   2   2 -30        267.12        354.46        58.23 o                         
  -2   3 -30       7139.72       7173.14       274.56 o                         
  -1   3 -30       3402.25       3422.68       165.20 o                         
   0   3 -30        153.01        133.83        49.25 o                         
   1   3 -30       1907.28       1651.03       104.22 o                         
   2   3 -30       4973.47       4712.32       188.22 o                         
   3   3 -30        208.50        145.22        53.66 o                         
  -3   4 -30       4087.98       4046.76       207.54 o                         
  -2   4 -30       1250.06       1311.33        90.30 o                         
  -1   4 -30       1864.80       1885.68       153.75 o                         
   0   4 -30       1478.42       1581.09       103.83 o                         
   1   4 -30       1352.48       1443.67       102.43 o                         
   2   4 -30       1166.06       1155.24        90.29 o                         
   3   4 -30       9068.70       9188.26       400.61 o                         
   4   4 -30       4873.05       4994.30       246.36 o                         
  -4   5 -30       2922.70       2920.84       163.64 o                         
  -3   5 -30        301.00        308.29        70.78 o                         
  -2   5 -30       1698.54       1744.97       135.91 o                         
  -1   5 -30         82.36         61.89        50.09 o                         
   0   5 -30        680.05        665.45        70.78 o                         
   1   5 -30       2245.26       2168.09       141.83 o                         
   2   5 -30        329.74        338.34        68.83 o                         
   3   5 -30       1785.65       1947.94       127.02 o                         
   4   5 -30        344.11        222.73        65.55 o                         
   5   5 -30       7783.83       8025.70       348.10 o                         
  -5   6 -30       2230.12       2188.79       193.36 o                         
  -4   6 -30       1002.91       1203.09       100.65 o                         
  -3   6 -30       1232.26       1320.87       104.53 o                         
  -2   6 -30       3561.12       3709.31       242.42 o                         
  -1   6 -30       2111.64       2009.06       193.33 o                         
   0   6 -30         29.52         -0.71        47.60 o                         
   1   6 -30       6827.80       6701.71       253.22 o                         
   2   6 -30         63.35         54.14        60.02 o                         
   3   6 -30       2437.27       2106.36       137.54 o                         
   4   6 -30        516.14        430.55        91.10 o                         
   5   6 -30        202.64        294.34        91.16 o                         
   6   6 -30       2293.47       2219.48       189.15 o                         
  -6   7 -30       1437.24       1454.29       158.66 o                         
  -5   7 -30        373.63        305.01        98.86 o                         
  -4   7 -30         51.94         14.63        76.70 o                         
  -3   7 -30        475.86        547.36       110.09 o                         
  -2   7 -30       1218.07       1288.09       140.06 o                         
  -1   7 -30       1570.59       1643.23       184.06 o                         
   0   7 -30        349.08        177.35        62.98 o                         
   1   7 -30       1280.22       1170.05        89.60 o                         
   2   7 -30        543.57        513.16        80.14 o                         
   3   7 -30       2088.06       1931.81       174.45 o                         
   4   7 -30        789.64        740.04       118.09 o                         
   5   7 -30       2063.35       2057.43       301.57 o                         
   6   7 -30        840.41        612.88       181.22 o                         
   7   7 -30        865.92        942.49       198.25 o                         
  -7   8 -30        740.14        756.40       199.47 o                         
  -6   8 -30        346.05        294.34       170.28 o                         
  -5   8 -30        592.19        791.30       122.55 o                         
  -4   8 -30       1083.18        940.08       130.69 o                         
  -3   8 -30        400.96        385.36       102.34 o                         
  -2   8 -30       1791.46       1747.91       129.24 o                         
  -1   8 -30       3852.00       3710.82       193.65 o                         
   0   8 -30       1757.93       1807.07       128.70 o                         
   1   8 -30        134.10        140.90        63.08 o                         
   2   8 -30        689.39        712.61       175.14 o                         
   3   8 -30         89.31         36.06        92.81 o                         
   4   8 -30        473.87        477.51       103.97 o                         
   5   8 -30        585.46        730.86       182.44 o                         
   6   8 -30        732.48        837.89       194.60 o                         
   7   8 -30       1228.68       1307.37       237.17 o                         
   8   8 -30       1106.56       1058.03       225.01 o                         
  -8   9 -30        258.86        209.20       201.90 o                         
  -7   9 -30        422.86        508.40       181.22 o                         
  -6   9 -30       2128.55       1870.38       278.53 o                         
  -5   9 -30        276.57        340.56       148.39 o                         
  -4   9 -30         44.99         21.13        84.68 o                         
  -3   9 -30       1702.07       1647.95       134.45 o                         
  -2   9 -30        264.68        218.52        84.19 o                         
  -1   9 -30        136.67        168.12       129.23 o                         
   0   9 -30       3651.90       3784.22       197.56 o                         
   1   9 -30       1191.36        986.41       127.59 o                         
   2   9 -30       1643.86       1893.49       271.23 o                         
   3   9 -30        267.64        117.98       137.44 o                         
   4   9 -30          5.53        259.07       144.74 o                         
   5   9 -30        819.91        644.50       201.90 o                         
   6   9 -30         82.51         47.43       160.55 o                         
   7   9 -30        233.49        125.28       176.36 o                         
   8   9 -30       1327.67        886.54       239.61 o                         
  -7  10 -30        248.98        345.42       190.95 o                         
  -6  10 -30        299.29        294.34       160.55 o                         
  -5  10 -30       1261.81       1205.20       229.88 o                         
  -4  10 -30        291.74        343.82       109.13 o                         
  -3  10 -30         29.59         10.35        75.90 o                         
  -2  10 -30        217.51        308.60        85.17 o                         
  -1  10 -30        197.62        273.32        80.43 o                         
   0  10 -30         96.55         94.87        86.00 o                         
   1  10 -30        720.84        815.39       118.21 o                         
   2  10 -30        229.97        245.69       166.63 o                         
   3  10 -30          8.00         -3.65       127.71 o                         
   4  10 -30       1013.12        923.03       209.20 o                         
   5  10 -30        346.22        267.58       186.09 o                         
   6  10 -30        285.23        274.88       170.28 o                         
   7  10 -30        118.56         70.54       162.98 o                         
  -5  11 -30        464.83        316.23       181.22 o                         
  -4  11 -30       3243.98       3631.33       357.58 o                         
  -3  11 -30         81.76         24.83        94.89 o                         
  -2  11 -30        322.11        262.47       101.03 o                         
  -1  11 -30       1727.62       1748.10       174.68 o                         
   0  11 -30        178.84        324.27       106.33 o                         
   1  11 -30        553.96        388.89       140.48 o                         
   2  11 -30         10.80        -34.06       132.57 o                         
   3  11 -30        577.53        846.40       206.77 o                         
   4  11 -30        849.39       1244.12       243.25 o                         
   5  11 -30        175.02        363.66       190.95 o                         
  -2  12 -30        588.93        712.61       195.82 o                         
  -1  12 -30         64.90        103.40       103.80 o                         
   0  12 -30        168.84        334.25       113.51 o                         
   1  12 -30       1590.63       1733.52       178.83 o                         
   2  12 -30        435.74        267.58       166.63 o                         
   0   1 -29       1596.07       1712.29        94.45 o                         
   1   1 -29       4909.48       4861.62       207.05 o                         
  -1   2 -29        750.44        636.04        66.52 o                         
   0   2 -29       2732.55       2447.93       113.24 o                         
   1   2 -29       1712.86       1510.56       103.36 o                         
   2   2 -29        191.71        137.18        65.83 o                         
  -2   3 -29       3097.57       3121.45       134.24 o                         
  -1   3 -29       1370.70       1484.29        95.14 o                         
   0   3 -29       5382.57       5048.87       206.45 o                         
   1   3 -29       2402.51       2403.28       139.62 o                         
   2   3 -29        733.81        756.27        69.92 o                         
   3   3 -29       2558.25       2448.75       131.91 o                         
  -3   4 -29        714.69        756.45        81.55 o                         
  -2   4 -29        107.38         68.46        47.55 o                         
  -1   4 -29       1454.96       1467.44        95.31 o                         
   0   4 -29       1860.78       1904.34       103.75 o                         
   1   4 -29       1748.34       1844.45       105.61 o                         
   2   4 -29       1115.09       1094.77        83.07 o                         
   3   4 -29        220.40        238.97        61.99 o                         
   4   4 -29        851.60        805.93        85.05 o                         
  -4   5 -29       2203.26       2128.76       146.03 o                         
  -3   5 -29       1612.24       1699.20       121.61 o                         
  -2   5 -29        404.47        450.34        91.50 o                         
  -1   5 -29       4607.59       4550.64       189.43 o                         
   0   5 -29        192.52        179.48        52.76 o                         
   1   5 -29        491.65        518.68        74.27 o                         
   2   5 -29         57.22         96.76        58.66 o                         
   3   5 -29         42.78        109.37        57.21 o                         
   4   5 -29       1466.78       1524.55       114.80 o                         
   5   5 -29        966.35        937.14        96.98 o                         
  -5   6 -29       3757.11       3985.15       255.83 o                         
  -4   6 -29       1897.58       1975.87       175.63 o                         
  -3   6 -29       1096.77       1124.30       101.46 o                         
  -2   6 -29       2534.01       2638.47       197.81 o                         
  -1   6 -29       1799.17       1920.13       172.01 o                         
   0   6 -29         63.31         63.61        49.48 o                         
   1   6 -29         42.04         38.07        44.20 o                         
   2   6 -29        116.01         28.14        51.48 o                         
   3   6 -29       4459.69       4669.75       231.58 o                         
   4   6 -29       3182.38       3233.05       185.95 o                         
   5   6 -29       1855.91       1881.97       218.87 o                         
   6   6 -29        614.79        508.49       105.14 o                         
  -6   7 -29        934.76        940.85       145.34 o                         
  -5   7 -29        266.65        378.40        97.17 o                         
  -4   7 -29       1388.50       1354.24       183.66 o                         
  -3   7 -29       7377.44       7647.51       423.13 o                         
  -2   7 -29       1782.73       1977.31       131.46 o                         
  -1   7 -29         37.96         95.43        60.88 o                         
   0   7 -29          7.09        -40.30        53.54 o                         
   1   7 -29       2083.14       1953.21       113.23 o                         
   2   7 -29       1999.78       1907.84       110.63 o                         
   3   7 -29       1677.09       1373.59       146.54 o                         
   4   7 -29       3909.97       3895.77       249.25 o                         
   5   7 -29       1928.58       1994.63       171.38 o                         
   6   7 -29        238.79        384.34       150.82 o                         
   7   7 -29       2993.80       3186.26       336.91 o                         
  -7   8 -29        197.03        109.46       148.39 o                         
  -6   8 -29       1165.31       1439.94       239.61 o                         
  -5   8 -29        952.51        872.33       123.30 o                         
  -4   8 -29       3249.28       3256.49       223.98 o                         
  -3   8 -29       1195.89       1234.04       146.12 o                         
  -2   8 -29       1888.07       1793.05       127.63 o                         
  -1   8 -29       1622.79       1550.95       122.54 o                         
   0   8 -29        387.19        289.24        68.03 o                         
   1   8 -29         17.04         46.88        60.57 o                         
   2   8 -29       1803.65       1693.56       152.11 o                         
   3   8 -29        837.45        763.58       115.16 o                         
   4   8 -29        568.61        583.97       181.16 o                         
   5   8 -29        294.37        280.96       147.17 o                         
   6   8 -29        766.52        611.66       183.66 o                         
   7   8 -29        650.87        457.32       184.87 o                         
   8   8 -29        156.85        335.69       186.09 o                         
  -8   9 -29       1822.90       2088.09       301.64 o                         
  -7   9 -29       1057.55       1132.23       228.66 o                         
  -6   9 -29        365.89        617.74       195.82 o                         
  -5   9 -29        172.86        137.44       137.44 o                         
  -4   9 -29       1186.17       1304.24       122.63 o                         
  -3   9 -29       1861.80       1724.18       164.58 o                         
  -2   9 -29        275.26        323.81       109.86 o                         
  -1   9 -29       2101.37       2351.80       155.72 o                         
   0   9 -29       2151.24       2137.07       141.34 o                         
   1   9 -29       1415.04       1739.34       155.09 o                         
   2   9 -29        764.20        900.15       118.23 o                         
   3   9 -29       2393.11       2137.96       277.31 o                         
   4   9 -29       1446.34       1533.60       229.88 o                         
   5   9 -29        251.82        209.20       165.41 o                         
   6   9 -29        455.70        752.75       192.17 o                         
   7   9 -29         23.99        109.46       158.12 o                         
   8   9 -29        173.63        311.37       175.14 o                         
  -7  10 -29        165.00        176.36       161.76 o                         
  -6  10 -29        423.24        306.50       167.85 o                         
  -5  10 -29       1337.45       1437.51       242.04 o                         
  -4  10 -29        170.19        257.64       109.99 o                         
  -3  10 -29        108.80        153.36        72.72 o                         
  -2  10 -29       2156.78       2086.32       154.78 o                         
  -1  10 -29        542.05        561.57       111.98 o                         
   0  10 -29       1022.78       1175.41       137.48 o                         
   1  10 -29        955.31       1040.50       204.33 o                         
   2  10 -29        323.28        535.39       102.23 o                         
   3  10 -29        250.41        557.05       162.98 o                         
   4  10 -29        662.44        479.21       176.36 o                         
   5  10 -29        615.70        735.72       201.90 o                         
   6  10 -29        736.34        552.19       195.82 o                         
   7  10 -29        171.65        283.39       173.93 o                         
  -6  11 -29         80.92        -25.54       165.41 o                         
  -5  11 -29        165.36         77.98       112.18 o                         
  -4  11 -29        378.93        220.14       106.48 o                         
  -3  11 -29        659.50        807.72       134.43 o                         
  -2  11 -29       2690.96       2974.49       209.70 o                         
  -1  11 -29       1145.68       1248.02       342.38 o                         
   0  11 -29       2480.09       2475.07       208.13 o                         
   1  11 -29        711.06        711.69       121.18 o                         
   2  11 -29       1569.45       1764.47       216.44 o                         
   3  11 -29        254.70        502.32       164.20 o                         
   4  11 -29         81.87        111.90       153.25 o                         
   5  11 -29         49.35        -51.08       170.28 o                         
   6  11 -29        550.02        666.39       206.77 o                         
  -3  12 -29        821.15        845.19       186.09 o                         
  -2  12 -29         75.55         54.73       126.49 o                         
  -1  12 -29        970.98       1140.29       145.77 o                         
   0  12 -29       1022.76       1114.99       224.40 o                         
   1  12 -29       1314.16       1267.53       153.88 o                         
   2  12 -29        756.16        705.32       209.20 o                         
   3  12 -29        222.87        311.37       158.12 o                         
   0   0 -28      22187.45      21378.63      1708.74 o                         
   0   1 -28       1175.71       1093.99        81.76 o                         
   1   1 -28       4891.72       4679.06       199.12 o                         
  -1   2 -28       3379.77       3597.84       153.49 o                         
   0   2 -28       3550.98       3243.38       147.59 o                         
   1   2 -28       1831.97       1890.42       106.21 o                         
   2   2 -28         26.71         95.08        43.17 o                         
  -2   3 -28       8330.09       8019.14       320.87 o                         
  -1   3 -28       2545.84       2644.21       127.17 o                         
   0   3 -28        174.81        103.28        50.56 o                         
   1   3 -28       3048.03       2623.12       123.14 o                         
   2   3 -28       2636.03       2581.90       122.15 o                         
   3   3 -28       1541.07       1554.62       141.83 o                         
  -3   4 -28       2433.69       2393.24       145.49 o                         
  -2   4 -28        616.18        776.50        69.17 o                         
  -1   4 -28       3694.85       3634.92       155.61 o                         
   0   4 -28        234.25        278.41        52.00 o                         
   1   4 -28        943.13        941.57        76.68 o                         
   2   4 -28       4694.87       4704.51       206.11 o                         
   3   4 -28       2569.85       2536.64       145.83 o                         
   4   4 -28        695.32        560.60        79.07 o                         
  -4   5 -28        223.08        226.93        63.70 o                         
  -3   5 -28       9216.93       9546.49       422.41 o                         
  -2   5 -28        480.54        486.63        71.13 o                         
  -1   5 -28       3611.65       3771.14       158.83 o                         
   0   5 -28       2474.37       2322.98       118.23 o                         
   1   5 -28       2093.77       2095.87       107.35 o                         
   2   5 -28       1185.74       1199.62        77.92 o                         
   3   5 -28       1718.34       1731.06       121.13 o                         
   4   5 -28      11929.95      12041.26       531.14 o                         
   5   5 -28        980.27        904.99        87.61 o                         
  -5   6 -28       4641.87       4678.42       443.88 o                         
  -4   6 -28        293.42        296.37        79.31 o                         
  -3   6 -28       1784.05       1683.66       118.07 o                         
  -2   6 -28        546.42        573.82        99.49 o                         
  -1   6 -28       1539.00       1501.15       107.68 o                         
   0   6 -28       1890.39       1918.25       108.31 o                         
   1   6 -28       2350.46       2278.91       112.03 o                         
   2   6 -28       3299.50       3122.00       142.81 o                         
   3   6 -28        269.98        402.35        70.31 o                         
   4   6 -28       1540.86       1695.89       123.98 o                         
   5   6 -28        144.16        238.24        85.03 o                         
   6   6 -28       3301.76       3255.34       236.52 o                         
  -6   7 -28          5.15        -97.00        97.00 o                         
  -5   7 -28       2391.14       2344.47       211.02 o                         
  -4   7 -28       3617.95       3561.26       257.53 o                         
  -3   7 -28         27.83         21.06        81.27 o                         
  -2   7 -28       3957.65       4011.71       199.17 o                         
  -1   7 -28        554.04        554.32        75.08 o                         
   0   7 -28       4379.65       4253.39       214.28 o                         
   1   7 -28        197.77        191.96        54.95 o                         
   2   7 -28        883.76        969.79        78.48 o                         
   3   7 -28       2029.22       2073.90       145.93 o                         
   4   7 -28        405.64        237.83        81.22 o                         
   5   7 -28       1577.04       1673.12       154.63 o                         
   6   7 -28         58.77         38.92       130.14 o                         
   7   7 -28       1049.36        818.43       192.17 o                         
  -7   8 -28        873.91       1122.50       210.41 o                         
  -6   8 -28        248.61        223.79       158.12 o                         
  -5   8 -28        726.23        609.57       110.82 o                         
  -4   8 -28        739.92        719.69       148.32 o                         
  -3   8 -28        227.08        329.84        77.38 o                         
  -2   8 -28        322.38        270.95       107.57 o                         
  -1   8 -28        276.97        400.35        73.68 o                         
   0   8 -28       1276.46       1332.84       130.42 o                         
   1   8 -28       3856.56       3820.88       199.52 o                         
   2   8 -28        739.60        836.14       103.87 o                         
   3   8 -28        597.50        635.87       108.35 o                         
   4   8 -28        976.30        831.52       122.61 o                         
   5   8 -28        319.61        415.96       152.03 o                         
   6   8 -28       1024.42        991.14       201.90 o                         
   7   8 -28       1446.20       1200.34       229.88 o                         
   8   8 -28        165.18        339.34       181.22 o                         
  -8   9 -28        412.05        583.81       200.68 o                         
  -7   9 -28         15.29       -131.36       131.36 o                         
  -6   9 -28       1030.32        992.36       217.71 o                         
  -5   9 -28         52.81        297.99       147.17 o                         
  -4   9 -28       1637.65       1574.00       126.20 o                         
  -3   9 -28       1693.39       1784.71       133.41 o                         
  -2   9 -28       1446.39       1358.85       118.72 o                         
  -1   9 -28       1330.42       1536.25       119.35 o                         
   0   9 -28        861.16        834.47        95.04 o                         
   1   9 -28        322.03        330.54        94.26 o                         
   2   9 -28         93.47         88.27        75.30 o                         
   3   9 -28       2471.19       2050.39       268.80 o                         
   4   9 -28        502.83        397.72       158.12 o                         
   5   9 -28        439.05        428.13       161.76 o                         
   6   9 -28        476.18        453.67       171.49 o                         
   7   9 -28        839.56        949.79       218.93 o                         
   8   9 -28        444.60        704.10       218.93 o                         
   9   9 -28        635.51        871.94       243.25 o                         
  -8  10 -28        476.26        458.53       201.90 o                         
  -7  10 -28        156.83        128.92       158.12 o                         
  -6  10 -28        252.22        199.47       149.60 o                         
  -5  10 -28       1415.14       1629.10       172.76 o                         
  -4  10 -28        293.32        269.67       104.54 o                         
  -3  10 -28         69.22        120.73        75.76 o                         
  -2  10 -28        493.12        456.05        85.70 o                         
  -1  10 -28       1011.65       1218.00       116.03 o                         
   0  10 -28       1513.31       1282.24       147.06 o                         
   1  10 -28        104.02         64.58       107.03 o                         
   2  10 -28        726.61        787.08       114.70 o                         
   3  10 -28       1053.03       1118.85       214.06 o                         
   4  10 -28        184.78        -75.41       147.17 o                         
   5  10 -28        377.35        257.85       164.20 o                         
   6  10 -28          6.88        142.30       165.41 o                         
   7  10 -28        351.80        263.93       183.66 o                         
   8  10 -28        132.36        296.77       182.44 o                         
  -6  11 -28        327.72        313.80       184.87 o                         
  -5  11 -28       1134.06       1005.97       152.36 o                         
  -4  11 -28         99.01        -19.68        98.80 o                         
  -3  11 -28        284.97        247.86       100.72 o                         
  -2  11 -28        615.28        631.29       118.23 o                         
  -1  11 -28        169.05        267.61       109.46 o                         
   0  11 -28        103.40        134.20       100.52 o                         
   1  11 -28       1628.38       1764.13       169.54 o                         
   2  11 -28       2467.52       3115.84       341.71 o                         
   3  11 -28        167.85        116.76       142.30 o                         
   4  11 -28         13.49         60.81       148.39 o                         
   5  11 -28       1643.30       1495.89       261.50 o                         
   6  11 -28        154.89        342.99       195.82 o                         
  -4  12 -28        109.88        -15.85        98.45 o                         
  -3  12 -28        699.45        743.02       204.33 o                         
  -2  12 -28       1816.02       1589.54       250.55 o                         
  -1  12 -28        295.54        257.50       111.31 o                         
   0  12 -28         45.46         96.14       105.90 o                         
   1  12 -28        123.36         89.10       117.98 o                         
   2  12 -28       1209.70       1539.87       165.55 o                         
   3  12 -28        285.50        245.69       176.36 o                         
   4  12 -28       1834.00       2131.88       307.72 o                         
   0   1 -27        656.69        571.75        59.16 o                         
   1   1 -27        878.24        812.90        66.79 o                         
  -1   2 -27       3459.74       3455.02       152.02 o                         
   0   2 -27       1576.85       1532.91        93.64 o                         
   1   2 -27       5495.99       5472.42       238.36 o                         
   2   2 -27       1197.00       1060.02        75.73 o                         
  -2   3 -27       3567.05       3380.85       146.86 o                         
  -1   3 -27       1458.73       1584.85        91.56 o                         
   0   3 -27         25.90        -17.10        39.58 o                         
   1   3 -27       1730.10       1789.25        97.12 o                         
   2   3 -27         85.28         81.61        44.77 o                         
   3   3 -27        412.49        325.73        56.51 o                         
  -3   4 -27       2736.22       2686.24       162.18 o                         
  -2   4 -27      11330.89      11019.99       406.77 o                         
  -1   4 -27       7291.21       7102.62       272.12 o                         
   0   4 -27       5371.94       5252.23       216.92 o                         
   1   4 -27       2273.94       2117.84       115.62 o                         
   2   4 -27       1019.14       1065.74        85.49 o                         
   3   4 -27       1986.17       2021.44       122.77 o                         
   4   4 -27        438.42        371.51        66.60 o                         
  -4   5 -27       1872.07       1935.43       117.69 o                         
  -3   5 -27        174.11        191.62        60.07 o                         
  -2   5 -27        457.95        446.92        72.95 o                         
  -1   5 -27       1527.97       1381.73        91.05 o                         
   0   5 -27       1661.71       1655.95        86.97 o                         
   1   5 -27       2505.43       2424.65       118.42 o                         
   2   5 -27       3377.23       3410.90       145.08 o                         
   3   5 -27        549.32        614.62        73.24 o                         
   4   5 -27       1316.57       1329.85       104.30 o                         
   5   5 -27        115.10         25.18        57.71 o                         
  -5   6 -27       1231.33       1155.81       219.54 o                         
  -4   6 -27       3250.76       3064.26       182.03 o                         
  -3   6 -27       3376.56       3574.37       173.62 o                         
  -2   6 -27       4099.91       4083.72       198.08 o                         
  -1   6 -27        491.70        534.26        69.77 o                         
   0   6 -27        250.85        194.99        50.40 o                         
   1   6 -27        916.48        855.66        69.89 o                         
   2   6 -27       3865.22       3728.51       169.36 o                         
   3   6 -27        199.50        254.80        62.42 o                         
   4   6 -27       1528.61       1566.54       136.43 o                         
   5   6 -27        834.48        764.53       107.03 o                         
   6   6 -27        193.55        143.10       199.47 o                         
  -6   7 -27        962.37        960.07       150.82 o                         
  -5   7 -27        472.56        436.49        97.21 o                         
  -4   7 -27       2106.28       2270.49       222.58 o                         
  -3   7 -27       1319.57       1392.62       118.42 o                         
  -2   7 -27       1594.16       1653.28       122.25 o                         
  -1   7 -27       2628.09       2708.71       144.81 o                         
   0   7 -27        115.73        128.94        54.99 o                         
   1   7 -27       6554.45       6715.84       257.38 o                         
   2   7 -27        800.04        809.17        70.99 o                         
   3   7 -27        833.70        983.82        97.08 o                         
   4   7 -27       2696.05       2467.84       194.09 o                         
   5   7 -27        835.71        800.35       114.47 o                         
   6   7 -27        954.23        854.92       183.66 o                         
   7   7 -27        271.74        260.28       145.95 o                         
  -7   8 -27       1913.52       1867.95       276.09 o                         
  -6   8 -27        567.45        670.04       186.09 o                         
  -5   8 -27       2039.75       2045.11       177.40 o                         
  -4   8 -27        222.27        163.26        65.92 o                         
  -3   8 -27       1749.46       1713.40       126.68 o                         
  -2   8 -27        148.09        151.60        67.62 o                         
  -1   8 -27        724.95        722.75        85.60 o                         
   0   8 -27        180.50        165.29        62.14 o                         
   1   8 -27       4615.60       4645.51       234.35 o                         
   2   8 -27        652.25        622.60        94.31 o                         
   3   8 -27       1400.89       1283.52       110.37 o                         
   4   8 -27        947.71       1029.10       126.42 o                         
   5   8 -27        151.94        197.04       133.79 o                         
   6   8 -27       2632.22       2122.15       285.82 o                         
   7   8 -27        167.25        378.26       158.12 o                         
   8   8 -27        121.19        -68.11       159.33 o                         
  -8   9 -27        120.32        212.85       159.33 o                         
  -7   9 -27        718.12        781.94       206.77 o                         
  -6   9 -27        103.25        135.01       152.03 o                         
  -5   9 -27       1538.47       1447.24       235.96 o                         
  -4   9 -27       3086.42       3185.51       192.18 o                         
  -3   9 -27        424.82        411.60        79.68 o                         
  -2   9 -27        470.86        465.23        78.60 o                         
  -1   9 -27       2494.81       2517.57       159.13 o                         
   0   9 -27        739.07        711.31        85.23 o                         
   1   9 -27        745.27        867.40       118.44 o                         
   2   9 -27       1064.03       1170.09       130.38 o                         
   3   9 -27       3771.22       3669.03       252.73 o                         
   4   9 -27        889.56        738.15       184.87 o                         
   5   9 -27        509.12        437.86       161.76 o                         
   6   9 -27       2240.98       2283.91       295.55 o                         
   7   9 -27        182.79        319.88       164.20 o                         
   8   9 -27        391.63        220.14       184.87 o                         
   9   9 -27       1437.27       1139.52       260.28 o                         
  -8  10 -27       1675.07       2297.29       317.45 o                         
  -7  10 -27        514.08        132.57       156.90 o                         
  -6  10 -27        256.98        550.97       166.63 o                         
  -5  10 -27        552.88        439.02       120.72 o                         
  -4  10 -27         91.88        142.44        99.66 o                         
  -3  10 -27        101.76        123.92        73.11 o                         
  -2  10 -27       1266.20       1322.33       119.53 o                         
  -1  10 -27        314.63        312.42        74.30 o                         
   0  10 -27        585.93        608.31       128.26 o                         
   1  10 -27        378.22        357.68        94.03 o                         
   2  10 -27         82.81        211.80       131.36 o                         
   3  10 -27       1224.20       1111.06       140.23 o                         
   4  10 -27        172.27         83.92       162.98 o                         
   5  10 -27       2221.00       2432.30       318.66 o                         
   6  10 -27        246.76        323.53       177.58 o                         
   7  10 -27       1080.40        982.62       237.17 o                         
   8  10 -27        961.71        908.43       221.36 o                         
  -7  11 -27        588.07        595.97       193.39 o                         
  -6  11 -27       1348.45       1165.07       229.88 o                         
  -5  11 -27        583.89        578.14       126.11 o                         
  -4  11 -27        318.94        365.04       116.02 o                         
  -3  11 -27         35.05         -4.28        91.05 o                         
  -2  11 -27        324.73        316.94        83.45 o                         
  -1  11 -27        139.59        187.98        99.59 o                         
   0  11 -27       1465.85       1680.93       362.39 o                         
   1  11 -27         21.02         92.15       119.19 o                         
   2  11 -27        925.09        930.50       129.07 o                         
   3  11 -27         64.94        -14.24       101.56 o                         
   4  11 -27        114.72        103.38       167.85 o                         
   5  11 -27        449.16        468.26       177.58 o                         
   6  11 -27        485.79        674.91       209.20 o                         
   7  11 -27        158.85         66.89       167.85 o                         
  -5  12 -27       1644.66       1246.28       182.44 o                         
  -4  12 -27       1571.35       1354.15       165.75 o                         
  -3  12 -27         86.59         20.68       132.57 o                         
  -2  12 -27       1533.43       1696.58       245.69 o                         
  -1  12 -27        610.69        635.93       125.25 o                         
   0  12 -27        360.69        483.43       113.66 o                         
   1  12 -27        313.71        281.71       103.13 o                         
   2  12 -27         11.51          0.20       128.32 o                         
   3  12 -27        239.93        211.63       175.14 o                         
   4  12 -27          4.66        -52.30       147.17 o                         
   5  12 -27        225.00        289.47       170.28 o                         
  -1  13 -27        156.80         51.08       160.55 o                         
   0  13 -27         14.08         16.48       106.63 o                         
   1  13 -27         55.83         90.40       135.61 o                         
   0   1 -26       3116.16       3119.48       125.86 o                         
   1   1 -26          6.25         53.83        37.96 o                         
  -1   2 -26        308.12        287.77        46.79 o                         
   0   2 -26        925.37        900.68        69.11 o                         
   1   2 -26       2924.30       2796.23       128.27 o                         
   2   2 -26       2432.18       2553.42       126.85 o                         
  -2   3 -26       2242.58       2163.07       110.00 o                         
  -1   3 -26       1675.78       1723.23        87.07 o                         
   0   3 -26       1898.01       1781.10       100.31 o                         
   1   3 -26        876.40        818.29        66.81 o                         
   2   3 -26       1094.84        983.74        72.89 o                         
   3   3 -26       4167.60       4097.67       176.98 o                         
  -3   4 -26       1149.35       1111.20        88.02 o                         
  -2   4 -26        226.60        182.39        50.73 o                         
  -1   4 -26       2991.69       2898.89       140.64 o                         
   0   4 -26       1231.58       1148.24        79.43 o                         
   1   4 -26       3046.46       3072.52       111.81 o                         
   2   4 -26       1075.63       1035.06        60.89 o                         
   3   4 -26        734.49        669.70        93.80 o                         
   4   4 -26       2704.34       2704.46       149.15 o                         
  -4   5 -26        417.43        377.89        62.80 o                         
  -3   5 -26        454.76        440.17        65.28 o                         
  -2   5 -26       7273.62       7321.05       355.66 o                         
  -1   5 -26       2230.05       2230.01       100.80 o                         
   0   5 -26        355.23        368.12        45.96 o                         
   1   5 -26        150.34        218.83        45.13 o                         
   2   5 -26         98.06        142.98        42.28 o                         
   3   5 -26       2693.89       2687.39       122.20 o                         
   4   5 -26        373.97        198.57        60.72 o                         
   5   5 -26        254.61        332.02        62.88 o                         
  -5   6 -26        239.90        120.35        79.64 o                         
  -4   6 -26       1779.66       1684.86       121.83 o                         
  -3   6 -26       1481.17       1593.62       138.27 o                         
  -2   6 -26        492.65        432.71        66.09 o                         
  -1   6 -26       6474.99       6339.73       298.53 o                         
   0   6 -26       8482.38       8324.35       316.51 o                         
   1   6 -26       2040.52       2114.06       105.72 o                         
   2   6 -26        343.76        360.00        52.10 o                         
   3   6 -26       1041.19       1007.36        73.52 o                         
   4   6 -26       4723.68       4415.52       208.01 o                         
   5   6 -26       3278.31       3069.84       246.23 o                         
   6   6 -26        740.91        765.41       113.97 o                         
  -6   7 -26        262.97        391.64       143.52 o                         
  -5   7 -26        143.31        170.06       121.02 o                         
  -4   7 -26        158.62        188.13        90.00 o                         
  -3   7 -26       2854.56       2804.81       158.63 o                         
  -2   7 -26        438.20        425.50        70.63 o                         
  -1   7 -26        701.91        702.96        80.23 o                         
   0   7 -26        805.54        748.21        78.37 o                         
   1   7 -26        972.85        964.48        77.05 o                         
   2   7 -26       6046.57       5626.18       235.99 o                         
   3   7 -26        725.34        627.20        64.22 o                         
   4   7 -26         64.41        -28.57        70.64 o                         
   5   7 -26        720.24        845.91       112.39 o                         
   6   7 -26         37.72         54.73       119.19 o                         
   7   7 -26        205.58        133.79       137.44 o                         
  -7   8 -26       1971.66       2005.39       283.39 o                         
  -6   8 -26        165.51        200.68       150.82 o                         
  -5   8 -26       3949.05       4093.11       270.42 o                         
  -4   8 -26        455.99        432.58        90.18 o                         
  -3   8 -26       4753.65       5264.35       252.76 o                         
  -2   8 -26       2372.32       2365.51       149.53 o                         
  -1   8 -26       5426.32       5515.28       239.58 o                         
   0   8 -26        179.33        122.68        62.20 o                         
   1   8 -26       3810.19       3895.15       298.36 o                         
   2   8 -26        239.83        272.82        78.41 o                         
   3   8 -26        894.31        950.73        93.36 o                         
   4   8 -26       1131.59       1104.13       141.70 o                         
   5   8 -26        224.02        243.25       135.01 o                         
   6   8 -26       2618.40       2328.91       301.64 o                         
   7   8 -26       2014.84       2168.37       288.26 o                         
   8   8 -26       1274.94       1257.50       248.12 o                         
  -8   9 -26         40.73        -64.46       145.95 o                         
  -7   9 -26       1224.97       1437.51       254.20 o                         
  -6   9 -26        338.07        248.12       160.55 o                         
  -5   9 -26        667.36        793.49       126.85 o                         
  -4   9 -26        485.44        323.79        83.26 o                         
  -3   9 -26       2512.55       2596.72       159.62 o                         
  -2   9 -26        704.87        701.78        84.54 o                         
  -1   9 -26        401.18        378.09        75.52 o                         
   0   9 -26       2517.10       2728.93       151.28 o                         
   1   9 -26       1831.00       1778.74       156.23 o                         
   2   9 -26        642.01        805.91       112.02 o                         
   3   9 -26        632.28        722.40       108.08 o                         
   4   9 -26       1136.56       1494.67       226.23 o                         
   5   9 -26        331.58        295.55       142.30 o                         
   6   9 -26        770.05        897.49       195.82 o                         
   7   9 -26        189.37        161.76       150.82 o                         
   8   9 -26       1365.80       1084.79       225.01 o                         
   9   9 -26        386.02        541.24       195.82 o                         
  -8  10 -26        814.32        932.76       238.39 o                         
  -7  10 -26         70.86        187.31       156.90 o                         
  -6  10 -26       3047.56       2726.64       358.80 o                         
  -5  10 -26        749.87        959.78       133.64 o                         
  -4  10 -26       1091.77       1095.86       138.27 o                         
  -3  10 -26        558.41        601.06        88.35 o                         
  -2  10 -26       1592.33       1654.77       131.70 o                         
  -1  10 -26        680.25        646.95        90.86 o                         
   0  10 -26        152.89        152.41       113.11 o                         
   1  10 -26        492.46        490.09       148.93 o                         
   2  10 -26        726.74        678.11       200.02 o                         
   3  10 -26       1931.15       2143.45       209.81 o                         
   4  10 -26        375.50        113.11       137.44 o                         
   5  10 -26       1043.42       1174.80       227.44 o                         
   6  10 -26        521.42        481.64       176.36 o                         
   7  10 -26       2596.80       2794.75       340.56 o                         
   8  10 -26        764.40        593.54       226.23 o                         
  -7  11 -26        118.02        143.52       186.09 o                         
  -6  11 -26        265.76        252.30       240.82 o                         
  -5  11 -26         28.74        -21.70       156.90 o                         
  -4  11 -26       1568.48       1446.23       166.68 o                         
  -3  11 -26       1882.37       1752.34       172.87 o                         
  -2  11 -26         61.29         23.22        72.11 o                         
  -1  11 -26       2644.42       2953.74       208.99 o                         
   0  11 -26       1017.76       1157.54       162.37 o                         
   1  11 -26        488.17        574.50       132.51 o                         
   2  11 -26        319.39        336.50       107.36 o                         
   3  11 -26       1938.92       1982.75       186.33 o                         
   4  11 -26        732.76        854.92       211.63 o                         
   5  11 -26        151.38        364.88       184.87 o                         
   6  11 -26          7.16          7.30       152.03 o                         
   7  11 -26        243.77        268.80       175.14 o                         
  -5  12 -26        242.31        210.37       112.62 o                         
  -4  12 -26        485.53        426.75       153.86 o                         
  -3  12 -26        385.31        530.29       172.71 o                         
  -2  12 -26        495.02        537.59       177.58 o                         
  -1  12 -26        226.81        240.80       102.45 o                         
   0  12 -26        310.28        226.22       108.73 o                         
   1  12 -26          8.29         49.67        86.85 o                         
   2  12 -26        187.04        220.88       109.61 o                         
   3  12 -26        198.69        215.93       101.45 o                         
   4  12 -26       1122.29       1376.70       235.96 o                         
   5  12 -26        639.13        893.84       207.98 o                         
  -2  13 -26        929.11       1041.01       215.28 o                         
  -1  13 -26        806.24        824.51       207.98 o                         
   0  13 -26        384.00        526.80       126.93 o                         
   1  13 -26       1038.83        791.12       137.16 o                         
   2  13 -26         48.03        135.33       114.81 o                         
   0   1 -25       4260.72       4015.46       169.18 o                         
   1   1 -25       4954.11       5064.41       177.39 o                         
  -1   2 -25       4751.24       4823.96       208.12 o                         
   0   2 -25      10981.48      10818.04       389.90 o                         
   1   2 -25      10568.09      10411.07       368.77 o                         
   2   2 -25       3700.63       3527.86       146.64 o                         
  -2   3 -25        694.06        834.89        67.07 o                         
  -1   3 -25       3714.61       3681.69       149.58 o                         
   0   3 -25       2660.31       2882.00       128.75 o                         
   1   3 -25       2191.06       2119.33       109.39 o                         
   2   3 -25       2723.54       2775.40       122.22 o                         
   3   3 -25       7194.36       7134.05       268.59 o                         
  -3   4 -25        391.26        387.98        58.24 o                         
  -2   4 -25        520.38        507.14        63.52 o                         
  -1   4 -25       2540.25       2470.84       134.66 o                         
   0   4 -25      15926.28      15970.60       578.41 o                         
   1   4 -25       4059.15       4102.52       143.02 o                         
   2   4 -25       1399.78       1433.38        78.65 o                         
   3   4 -25       3121.51       3310.94       131.92 o                         
   4   4 -25        385.58        427.10        61.46 o                         
  -4   5 -25       4461.78       4346.50       195.28 o                         
  -3   5 -25        674.77        745.24        79.86 o                         
  -2   5 -25       2123.83       2044.66       119.63 o                         
  -1   5 -25        233.44        233.67        41.24 o                         
   0   5 -25       3072.11       3038.72       136.96 o                         
   1   5 -25       4317.42       4232.32       179.15 o                         
   2   5 -25       2491.33       2481.67       118.01 o                         
   3   5 -25       1379.81       1422.08        79.92 o                         
   4   5 -25       2255.69       2192.43       131.21 o                         
   5   5 -25        771.70        832.86        81.20 o                         
  -5   6 -25       1454.54       1636.73       137.87 o                         
  -4   6 -25       3276.52       3322.36       179.12 o                         
  -3   6 -25       2139.19       2169.13       126.49 o                         
  -2   6 -25        538.79        463.50        66.19 o                         
  -1   6 -25       4592.64       4576.93       228.31 o                         
   0   6 -25       1638.23       1781.85       155.86 o                         
   1   6 -25       2115.38       1942.94        98.18 o                         
   2   6 -25       6255.38       6306.15       256.01 o                         
   3   6 -25       1407.20       1489.80        83.00 o                         
   4   6 -25       1941.07       1965.34       115.52 o                         
   5   6 -25        838.11        875.07       144.74 o                         
   6   6 -25       3999.65       3827.28       257.73 o                         
  -6   7 -25        150.99        181.22       130.14 o                         
  -5   7 -25        206.73        175.36        78.04 o                         
  -4   7 -25       1891.26       1981.82       141.74 o                         
  -3   7 -25       1845.72       1681.92       120.31 o                         
  -2   7 -25       5284.59       5523.76       259.32 o                         
  -1   7 -25       1557.76       1339.68       100.64 o                         
   0   7 -25       2267.52       2271.32       136.34 o                         
   1   7 -25        558.75        537.55        68.52 o                         
   2   7 -25        771.05        755.80        66.76 o                         
   3   7 -25       2308.79       2431.98       118.63 o                         
   4   7 -25       1731.42       1841.08       163.45 o                         
   5   7 -25        921.71        927.28       116.89 o                         
   6   7 -25       3249.07       3490.33       336.91 o                         
   7   7 -25        895.12        826.94       181.22 o                         
  -7   8 -25        899.71        738.15       190.95 o                         
  -6   8 -25       1322.85       1471.57       232.31 o                         
  -5   8 -25        714.86        643.96       115.48 o                         
  -4   8 -25         85.78         64.09        63.85 o                         
  -3   8 -25       1877.38       1922.52       138.09 o                         
  -2   8 -25       1400.81       1470.28       110.50 o                         
  -1   8 -25       2017.64       2020.20       159.89 o                         
   0   8 -25       1132.53       1097.53        94.39 o                         
   1   8 -25       2373.74       2325.47       139.71 o                         
   2   8 -25         98.32        113.76        58.62 o                         
   3   8 -25       2329.68       2237.90       176.62 o                         
   4   8 -25        476.54        418.37        80.48 o                         
   5   8 -25       2399.85       2152.56       274.88 o                         
   6   8 -25       1159.35       1099.39       205.55 o                         
   7   8 -25       2560.42       2642.71       315.01 o                         
   8   8 -25         26.15        -82.71       153.25 o                         
  -8   9 -25        230.14        166.63       160.55 o                         
  -7   9 -25       1026.10       1177.23       222.58 o                         
  -6   9 -25         48.59        167.85       156.90 o                         
  -5   9 -25        674.96        663.67       120.72 o                         
  -4   9 -25        452.60        382.61        79.74 o                         
  -3   9 -25        246.10        351.39        79.77 o                         
  -2   9 -25        254.70        271.93        73.95 o                         
  -1   9 -25        563.08        507.93        80.60 o                         
   0   9 -25        431.19        405.37        75.24 o                         
   1   9 -25       1143.11       1307.79       139.87 o                         
   2   9 -25         78.84         76.09        75.16 o                         
   3   9 -25       2449.73       2483.50       341.77 o                         
   4   9 -25        649.49        740.17       122.17 o                         
   5   9 -25        312.54        294.34       145.95 o                         
   6   9 -25        951.55       1135.88       212.85 o                         
   7   9 -25        713.29       1020.33       212.85 o                         
   8   9 -25        239.90        142.30       161.76 o                         
   9   9 -25        825.60        842.75       217.71 o                         
  -9  10 -25        449.21        272.44       189.74 o                         
  -8  10 -25         99.20         18.24       178.79 o                         
  -7  10 -25        995.60        940.06       214.06 o                         
  -6  10 -25       2369.78       2637.64       221.89 o                         
  -5  10 -25        135.41        132.24        93.55 o                         
  -4  10 -25        407.55        335.99       150.21 o                         
  -3  10 -25       3402.66       3408.71       192.18 o                         
  -2  10 -25       1669.68       1710.57       139.41 o                         
  -1  10 -25        188.89        201.30        67.74 o                         
   0  10 -25        691.39        578.08       104.41 o                         
   1  10 -25        767.59        827.33       190.95 o                         
   2  10 -25        711.42        877.65       118.35 o                         
   3  10 -25       1801.90       1651.46       155.58 o                         
   4  10 -25        635.76        727.12       131.41 o                         
   5  10 -25       3074.87       3227.62       381.91 o                         
   6  10 -25       1327.60       1058.03       221.36 o                         
   7  10 -25        277.20        492.59       182.44 o                         
   8  10 -25        999.44        789.24       232.31 o                         
   9  10 -25       1012.54        916.95       239.61 o                         
  -7  11 -25        341.47        440.29       204.33 o                         
  -6  11 -25        788.64        670.16       134.13 o                         
  -5  11 -25        132.57         35.06       105.33 o                         
  -4  11 -25        571.15        580.11       119.46 o                         
  -3  11 -25        136.53        105.07        91.70 o                         
  -2  11 -25        630.33        393.94        81.87 o                         
  -1  11 -25        145.83        132.37       174.53 o                         
   0  11 -25       1405.20       1413.81       160.80 o                         
   1  11 -25       2127.30       2191.20       183.99 o                         
   2  11 -25        614.30        846.82       197.58 o                         
   3  11 -25        579.76        555.85       125.22 o                         
   4  11 -25        565.99        762.48       183.66 o                         
   5  11 -25        453.90        713.83       207.98 o                         
   6  11 -25        297.35        273.66       172.71 o                         
   7  11 -25       1025.44        938.84       232.31 o                         
  -6  12 -25         37.18        180.80       118.79 o                         
  -5  12 -25         65.30         44.01       101.09 o                         
  -4  12 -25         85.06         74.80        92.02 o                         
  -3  12 -25        160.56        149.60       154.47 o                         
  -2  12 -25        298.41        395.29       153.25 o                         
  -1  12 -25         75.75         66.85        95.59 o                         
   0  12 -25        989.36       1020.98       136.22 o                         
   1  12 -25        471.00        421.19       109.35 o                         
   2  12 -25       1224.11       1313.79       150.50 o                         
   3  12 -25        650.97        618.04       127.95 o                         
   4  12 -25        546.89        561.92       200.68 o                         
   5  12 -25        209.58        261.50       186.09 o                         
   6  12 -25       1321.10       1295.21       249.34 o                         
  -3  13 -25        353.94        405.02       177.58 o                         
  -2  13 -25        228.09        294.34       177.58 o                         
  -1  13 -25         40.51        249.34       142.30 o                         
   0  13 -25        204.30        114.80       107.87 o                         
   1  13 -25         93.92         22.27       167.85 o                         
   2  13 -25       1200.85       1521.82       165.96 o                         
   3  13 -25        467.97        475.57       125.59 o                         
   0   0 -24       4978.70       4666.34       389.21 o                         
   0   1 -24       1440.25       1391.78        84.17 o                         
   1   1 -24       7594.66       7332.44       278.22 o                         
  -1   2 -24       3238.08       3166.04       129.81 o                         
   0   2 -24        483.01        431.83        50.43 o                         
   1   2 -24       1273.94       1411.08        78.07 o                         
   2   2 -24       3073.87       3025.41       129.78 o                         
  -2   3 -24       3782.27       3740.71       154.99 o                         
  -1   3 -24       2518.36       2418.23       115.04 o                         
   0   3 -24       2696.58       2746.77       124.59 o                         
   1   3 -24       1213.29       1155.09        75.76 o                         
   2   3 -24       8065.73       7998.03       301.17 o                         
   3   3 -24       2383.34       2353.03       127.69 o                         
  -3   4 -24       1791.42       1911.38       113.78 o                         
  -2   4 -24       7609.15       7375.84       266.80 o                         
  -1   4 -24       2413.17       2309.57       106.67 o                         
   0   4 -24       1222.20       1210.82        68.03 o                         
   1   4 -24        875.80        887.49        58.84 o                         
   2   4 -24      11546.69      11593.17       407.11 o                         
   3   4 -24       2970.99       3233.07       144.16 o                         
   4   4 -24       6448.08       6056.53       285.06 o                         
  -4   5 -24       2184.01       2120.44       124.33 o                         
  -3   5 -24        292.77        378.47        59.54 o                         
  -2   5 -24       2504.35       2467.19       115.50 o                         
  -1   5 -24        783.21        719.89        56.66 o                         
   0   5 -24       2580.64       2479.21       111.48 o                         
   1   5 -24        782.17        789.56        64.11 o                         
   2   5 -24       2899.24       2971.58       131.29 o                         
   3   5 -24       1701.81       1652.83        85.77 o                         
   4   5 -24       5879.42       5712.77       252.54 o                         
   5   5 -24        934.82        848.00        81.48 o                         
  -5   6 -24       1709.14       1930.58       157.40 o                         
  -4   6 -24       1027.52        968.57        83.84 o                         
  -3   6 -24       1522.44       1454.09       106.13 o                         
  -2   6 -24        971.67       1000.77        79.73 o                         
  -1   6 -24       2854.13       2751.48       157.42 o                         
   0   6 -24       3180.86       3000.89       136.80 o                         
   1   6 -24       5777.95       5743.19       227.29 o                         
   2   6 -24       1341.46       1319.97        82.74 o                         
   3   6 -24        279.11        136.72        43.45 o                         
   4   6 -24       2764.40       2879.18       129.71 o                         
   5   6 -24       1815.20       1573.49       138.85 o                         
   6   6 -24       4623.22       4458.09       264.94 o                         
  -6   7 -24         25.93         43.79       117.98 o                         
  -5   7 -24       3080.04       3115.04       190.46 o                         
  -4   7 -24       5525.65       5557.05       254.28 o                         
  -3   7 -24       1547.93       1529.13       110.43 o                         
  -2   7 -24       1366.44       1507.86       109.00 o                         
  -1   7 -24        584.41        608.94        75.20 o                         
   0   7 -24       2526.44       2483.43       151.03 o                         
   1   7 -24        217.80        238.48        55.60 o                         
   2   7 -24       4611.30       4465.79       179.81 o                         
   3   7 -24       2598.36       2619.22       123.93 o                         
   4   7 -24        432.50        491.93        68.62 o                         
   5   7 -24        896.11        868.30       109.09 o                         
   6   7 -24       1062.73       1318.32       200.68 o                         
   7   7 -24        185.72        192.17       149.60 o                         
  -7   8 -24       2246.54       2082.01       289.47 o                         
  -6   8 -24         92.49         41.35       124.06 o                         
  -5   8 -24        476.21        484.96        81.44 o                         
  -4   8 -24         88.97         75.05        60.62 o                         
  -3   8 -24       2320.72       2342.03       152.57 o                         
  -2   8 -24       4555.74       4582.88       230.07 o                         
  -1   8 -24       2215.01       2093.83       132.67 o                         
   0   8 -24       1982.40       2048.34       130.10 o                         
   1   8 -24       1682.89       1752.51       116.79 o                         
   2   8 -24        598.11        586.09        79.39 o                         
   3   8 -24       3639.23       3474.68       386.11 o                         
   4   8 -24        284.70        247.98        65.08 o                         
   5   8 -24       6317.84       5690.32       501.10 o                         
   6   8 -24        139.46        176.36       135.01 o                         
   7   8 -24        147.88        158.12       144.74 o                         
   8   8 -24        311.90        316.23       176.36 o                         
  -8   9 -24         83.00         91.22       153.25 o                         
  -7   9 -24       1570.99       1079.93       215.28 o                         
  -6   9 -24         90.48         86.36       132.57 o                         
  -5   9 -24       7024.40       6963.21       420.11 o                         
  -4   9 -24       3593.58       3554.32       198.97 o                         
  -3   9 -24       3987.08       4142.54       204.81 o                         
  -2   9 -24        513.22        510.48        79.97 o                         
  -1   9 -24       4718.03       4490.52       234.68 o                         
   0   9 -24        241.82        250.41        64.64 o                         
   1   9 -24        599.26        445.71        89.18 o                         
   2   9 -24        952.39        973.49       206.77 o                         
   3   9 -24        461.24        542.58        98.36 o                         
   4   9 -24        327.52        416.45        92.33 o                         
   5   9 -24        609.62        604.49       169.06 o                         
   6   9 -24       1032.45       1315.88       228.66 o                         
   7   9 -24       2079.15       2186.61       308.93 o                         
   8   9 -24       1193.48       1216.15       227.44 o                         
   9   9 -24        795.54        857.35       226.23 o                         
  -9  10 -24        321.35         23.11       169.06 o                         
  -8  10 -24        110.53        124.06       156.90 o                         
  -7  10 -24        367.19        407.45       165.41 o                         
  -6  10 -24        382.20        434.01       115.56 o                         
  -5  10 -24        157.51        150.04        91.95 o                         
  -4  10 -24        170.25        256.01       102.30 o                         
  -3  10 -24       1653.52       1653.87       130.05 o                         
  -2  10 -24       1927.54       1857.95       133.94 o                         
  -1  10 -24        351.61        490.97        78.82 o                         
   0  10 -24       3908.75       4374.26       269.04 o                         
   1  10 -24       1565.67       1559.36       143.10 o                         
   2  10 -24       2170.60       1940.60       168.90 o                         
   3  10 -24        739.21        928.16       122.95 o                         
   4  10 -24       2954.88       3119.52       221.91 o                         
   5  10 -24       2230.03       2279.05       310.15 o                         
   6  10 -24        303.23        347.85       169.06 o                         
   7  10 -24        289.71        192.17       158.12 o                         
   8  10 -24        256.06        362.45       182.44 o                         
   9  10 -24        185.43         71.76       176.36 o                         
  -8  11 -24        396.38        711.40       198.25 o                         
  -7  11 -24       1184.83       1363.32       261.50 o                         
  -6  11 -24        885.67        957.27       149.85 o                         
  -5  11 -24        108.05        196.17       110.39 o                         
  -4  11 -24        788.84        534.65       116.25 o                         
  -3  11 -24        732.51        749.26       125.42 o                         
  -2  11 -24       1861.44       2022.03       141.08 o                         
  -1  11 -24        142.34        174.38        92.78 o                         
   0  11 -24         39.06         53.44        90.00 o                         
   1  11 -24        248.27        201.22       156.90 o                         
   2  11 -24        329.70        331.06        98.03 o                         
   3  11 -24        645.93        589.30       113.54 o                         
   4  11 -24        409.09        527.09       113.66 o                         
   5  11 -24         87.63         86.36       150.82 o                         
   6  11 -24         15.72          1.22       169.06 o                         
   7  11 -24        241.81        181.22       186.09 o                         
   8  11 -24       1017.40       1053.17       233.52 o                         
  -6  12 -24         94.91        246.81       162.37 o                         
  -5  12 -24        641.61        570.72       127.83 o                         
  -4  12 -24         32.53         34.16        91.92 o                         
  -3  12 -24        638.48        874.29       144.07 o                         
  -2  12 -24       3068.37       3376.00       353.93 o                         
  -1  12 -24       3159.11       3656.64       285.82 o                         
   0  12 -24       2937.59       2892.49       353.27 o                         
   1  12 -24         90.37        -14.08        89.25 o                         
   2  12 -24        828.93        792.11       155.07 o                         
   3  12 -24        635.20        880.82       133.50 o                         
   4  12 -24       1464.50       1858.86       248.67 o                         
   5  12 -24        216.86        266.36       187.31 o                         
   6  12 -24        284.47        161.76       175.14 o                         
  -4  13 -24        464.97        327.18       181.22 o                         
  -3  13 -24        353.97        406.23       177.58 o                         
  -2  13 -24         41.21         42.57       144.74 o                         
  -1  13 -24        732.24        758.83       190.95 o                         
   0  13 -24        598.36        627.65       129.56 o                         
   1  13 -24       1650.93       1825.96       272.38 o                         
   2  13 -24        302.00        291.93       111.15 o                         
   3  13 -24        479.25        594.71       187.85 o                         
   4  13 -24         41.74        201.76       110.51 o                         
   0   1 -23       7668.04       7452.21       276.70 o                         
   1   1 -23       5032.18       4780.63       202.20 o                         
  -1   2 -23       1975.50       1800.45        92.58 o                         
   0   2 -23       6241.59       6102.48       218.77 o                         
   1   2 -23      10528.70      10243.66       362.38 o                         
   2   2 -23       4839.30       4699.05       189.27 o                         
  -2   3 -23        244.18        201.25        43.10 o                         
  -1   3 -23       6360.90       6415.31       239.14 o                         
   0   3 -23       4922.92       4791.36       190.64 o                         
   1   3 -23       2135.31       2120.70       103.31 o                         
   2   3 -23       9816.89       9551.83       317.37 o                         
   3   3 -23       6931.01       6994.87       226.20 o                         
  -3   4 -23       3985.97       3982.81       169.34 o                         
  -2   4 -23       2534.94       2488.97       115.17 o                         
  -1   4 -23       3406.69       3233.88       111.29 o                         
   0   4 -23       1915.61       1982.00        83.41 o                         
   1   4 -23        109.78         89.30        31.05 o                         
   2   4 -23       1602.36       1646.53        85.22 o                         
   3   4 -23       3131.52       3085.96       125.66 o                         
   4   4 -23       1402.49       1457.51        82.92 o                         
  -4   5 -23      11264.82      11171.44       463.74 o                         
  -3   5 -23       1568.29       1458.50       101.27 o                         
  -2   5 -23       4378.62       4652.36       178.02 o                         
  -1   5 -23       1433.55       1366.36        68.37 o                         
   0   5 -23        424.73        466.34        48.95 o                         
   1   5 -23       4471.90       4561.80       179.07 o                         
   2   5 -23       3034.86       3100.05       128.70 o                         
   3   5 -23       2288.31       2244.35       106.84 o                         
   4   5 -23        289.16        268.54        41.48 o                         
   5   5 -23       8378.48       8385.77       364.64 o                         
  -5   6 -23       1103.28       1124.82       122.17 o                         
  -4   6 -23       3410.03       3293.01       209.35 o                         
  -3   6 -23       2206.35       2249.11       144.84 o                         
  -2   6 -23       2212.03       2199.05       117.89 o                         
  -1   6 -23         21.27         38.97        49.66 o                         
   0   6 -23       8591.66       8285.15       295.15 o                         
   1   6 -23       1123.84       1181.35        74.38 o                         
   2   6 -23        917.12        816.39        62.15 o                         
   3   6 -23        972.68        942.09        70.45 o                         
   4   6 -23       4249.48       4266.87       174.35 o                         
   5   6 -23       3289.62       2988.22       234.56 o                         
   6   6 -23        465.46        488.15        89.35 o                         
  -6   7 -23       4855.51       4075.36       403.80 o                         
  -5   7 -23        687.52        659.32       102.27 o                         
  -4   7 -23        776.77        899.45        88.97 o                         
  -3   7 -23       2032.98       1940.30       131.08 o                         
  -2   7 -23        959.98        987.88        86.60 o                         
  -1   7 -23       2026.20       1958.37       129.66 o                         
   0   7 -23        257.51        281.21        58.43 o                         
   1   7 -23        104.00        150.79        51.84 o                         
   2   7 -23       3371.34       3334.60       144.88 o                         
   3   7 -23        981.39        933.94        70.06 o                         
   4   7 -23        190.17        117.93        54.99 o                         
   5   7 -23       1153.65       1105.15       154.47 o                         
   6   7 -23       2774.70       2888.40       308.93 o                         
   7   7 -23       1154.72       1118.85       217.71 o                         
  -7   8 -23        301.45        407.45       154.47 o                         
  -6   8 -23       4832.06       4248.07       413.53 o                         
  -5   8 -23       1126.62       1199.98       134.43 o                         
  -4   8 -23        269.01        227.18        65.04 o                         
  -3   8 -23        255.18        347.42        69.59 o                         
  -2   8 -23         11.85        -44.49        56.11 o                         
  -1   8 -23       3824.91       3907.23       196.35 o                         
   0   8 -23       1109.04       1206.15        95.70 o                         
   1   8 -23       1092.76       1187.02        97.61 o                         
   2   8 -23       2636.45       2508.92       146.84 o                         
   3   8 -23         14.15        -47.29        60.77 o                         
   4   8 -23       2200.53       2374.27       142.15 o                         
   5   8 -23       1113.28        916.95       183.66 o                         
   6   8 -23        334.00        385.56       147.17 o                         
   7   8 -23       1392.68       1244.12       226.23 o                         
   8   8 -23       2565.94       2432.30       333.26 o                         
  -8   9 -23        470.09        428.13       177.58 o                         
  -7   9 -23       1249.25       1236.83       221.36 o                         
  -6   9 -23         32.80        124.67        92.88 o                         
  -5   9 -23        347.54        293.31       100.34 o                         
  -4   9 -23       3037.33       3027.77       173.03 o                         
  -3   9 -23        575.02        559.85        82.38 o                         
  -2   9 -23       2180.47       2243.32       144.39 o                         
  -1   9 -23        415.95        496.98        76.40 o                         
   0   9 -23          5.98         43.28        54.76 o                         
   1   9 -23        823.09        830.76        90.94 o                         
   2   9 -23        780.35        641.38       101.21 o                         
   3   9 -23       3426.96       3590.54       229.41 o                         
   4   9 -23        501.72        455.25        97.13 o                         
   5   9 -23        154.21         72.98       127.71 o                         
   6   9 -23       2240.04       2328.91       307.72 o                         
   7   9 -23        762.03        826.94       200.68 o                         
   8   9 -23         55.06        216.50       160.55 o                         
   9   9 -23       1156.71       1246.56       252.98 o                         
  -9  10 -23       2097.31       1846.06       296.77 o                         
  -8  10 -23         66.62         77.84       153.25 o                         
  -7  10 -23        565.52        592.32       190.95 o                         
  -6  10 -23         48.85         89.67       100.60 o                         
  -5  10 -23        869.07        813.14       126.69 o                         
  -4  10 -23       1190.80       1287.47       146.63 o                         
  -3  10 -23        786.14        860.97        91.71 o                         
  -2  10 -23       2141.46       2037.25       140.95 o                         
  -1  10 -23       3658.73       3506.40       195.74 o                         
   0  10 -23       2359.94       2144.08       168.10 o                         
   1  10 -23        627.71        623.68       100.19 o                         
   2  10 -23       1238.13       1024.59       125.49 o                         
   3  10 -23       2180.12       2262.77       177.25 o                         
   4  10 -23       1193.74       1330.32       212.24 o                         
   5  10 -23         43.92         48.65       150.82 o                         
   6  10 -23        227.17        152.03       147.17 o                         
   7  10 -23        787.75        588.67       193.39 o                         
   8  10 -23        203.50        130.14       166.63 o                         
   9  10 -23        116.59        121.63       192.17 o                         
  -8  11 -23         80.32          6.08       159.33 o                         
  -7  11 -23        752.77        871.75       153.21 o                         
  -6  11 -23       1244.36       1480.44       164.96 o                         
  -5  11 -23        856.80        780.01       138.39 o                         
  -4  11 -23        129.44        103.34        92.95 o                         
  -3  11 -23        330.75        528.53       106.60 o                         
  -2  11 -23       1018.08        960.99       101.57 o                         
  -1  11 -23         58.28         10.56       180.01 o                         
   0  11 -23       2917.05       2906.61       220.09 o                         
   1  11 -23        980.17        983.47       130.29 o                         
   2  11 -23       3415.90       3234.61       238.15 o                         
   3  11 -23       1601.99       1534.27       164.02 o                         
   4  11 -23        277.25        321.11       101.80 o                         
   5  11 -23        621.32        612.88       188.52 o                         
   6  11 -23        467.34        342.99       189.74 o                         
   7  11 -23        393.08        335.69       198.25 o                         
   8  11 -23        256.38        265.15       197.04 o                         
  -6  12 -23        438.86        547.04       131.17 o                         
  -5  12 -23         50.67        -38.61        92.84 o                         
  -4  12 -23       1489.71       1689.23       275.42 o                         
  -3  12 -23        175.99        306.84       101.31 o                         
  -2  12 -23        337.04        274.88       138.65 o                         
  -1  12 -23        577.07        576.08       115.23 o                         
   0  12 -23       1285.22       1475.71       156.41 o                         
   1  12 -23        416.81        398.82       106.38 o                         
   2  12 -23       2757.20       2813.84       229.53 o                         
   3  12 -23       1702.03       1869.89       176.66 o                         
   4  12 -23        957.41       1114.26       147.18 o                         
   5  12 -23         14.40        128.92       160.55 o                         
   6  12 -23        712.15        585.03       221.36 o                         
  -4  13 -23        474.70        299.20       161.76 o                         
  -3  13 -23       1330.92       1248.99       238.39 o                         
  -2  13 -23        401.41        826.94       189.74 o                         
  -1  13 -23        687.92        907.22       193.39 o                         
   0  13 -23        130.42        301.38       105.62 o                         
   1  13 -23        883.11        845.86       134.03 o                         
   2  13 -23         45.74         74.46       103.38 o                         
   3  13 -23         28.32         51.47        99.72 o                         
   4  13 -23       2367.11       2427.77       216.87 o                         
   0   1 -22       4197.23       4137.56       189.28 o                         
   1   1 -22       2844.64       2825.96       125.86 o                         
  -1   2 -22       5589.52       5571.77       212.69 o                         
   0   2 -22       1686.36       1769.48        89.07 o                         
   1   2 -22       2556.45       2393.47       112.95 o                         
   2   2 -22       3305.19       3292.87       147.14 o                         
  -2   3 -22       1526.61       1534.47        82.93 o                         
  -1   3 -22      19537.13      19461.57       683.02 o                         
   0   3 -22        739.62        691.55        56.24 o                         
   1   3 -22       9289.21       9141.77       299.57 o                         
   2   3 -22       3827.40       3817.69       129.01 o                         
   3   3 -22        923.88        927.66        59.48 o                         
  -3   4 -22       2038.28       2043.08        96.59 o                         
  -2   4 -22       6670.46       6608.07       242.48 o                         
  -1   4 -22       5040.89       4934.72       163.41 o                         
   0   4 -22       1090.50       1107.90        59.12 o                         
   1   4 -22      10683.39      10799.24       326.54 o                         
   2   4 -22        297.30        239.93        37.60 o                         
   3   4 -22       3317.99       3305.52       139.95 o                         
   4   4 -22       1766.26       1723.73        83.57 o                         
  -4   5 -22       2389.67       2363.81       136.98 o                         
  -3   5 -22       2864.79       2938.35       132.46 o                         
  -2   5 -22       8916.70       9094.32       324.80 o                         
  -1   5 -22       1116.70       1134.29        68.11 o                         
   0   5 -22       1963.82       2063.96       101.86 o                         
   1   5 -22        887.01        870.01        62.41 o                         
   2   5 -22       1311.52       1416.41        81.85 o                         
   3   5 -22        153.15        135.83        38.24 o                         
   4   5 -22        237.49        275.05        41.66 o                         
   5   5 -22       1999.51       2070.01       122.87 o                         
  -5   6 -22       1474.12       1507.94       135.48 o                         
  -4   6 -22        160.20        120.46        52.66 o                         
  -3   6 -22       5666.84       5560.02       256.05 o                         
  -2   6 -22       3605.95       3633.42       184.43 o                         
  -1   6 -22        339.46        315.15        55.58 o                         
   0   6 -22      13130.20      13440.72       516.71 o                         
   1   6 -22        274.75        343.63        47.24 o                         
   2   6 -22       3435.87       3316.74       148.75 o                         
   3   6 -22         47.58         68.81        37.60 o                         
   4   6 -22       6338.54       6041.40       242.55 o                         
   5   6 -22        302.38        329.76        77.67 o                         
   6   6 -22        997.47        943.34       108.95 o                         
  -6   7 -22       5697.41       5393.67       465.83 o                         
  -5   7 -22       1033.05       1082.06        97.91 o                         
  -4   7 -22         17.40         34.02        55.41 o                         
  -3   7 -22       5214.39       5517.84       262.59 o                         
  -2   7 -22       2283.99       2439.10       135.26 o                         
  -1   7 -22        211.53        256.88        57.96 o                         
   0   7 -22         49.11          0.60        47.33 o                         
   1   7 -22        943.08        777.83        76.65 o                         
   2   7 -22       5106.83       4962.80       198.08 o                         
   3   7 -22        307.01        345.40        49.58 o                         
   4   7 -22       1874.28       1965.90       125.48 o                         
   5   7 -22       3578.51       3567.51       178.54 o                         
   6   7 -22       5020.85       4877.97       439.07 o                         
   7   7 -22        132.18         -6.08       120.41 o                         
  -7   8 -22         23.54         34.06       135.01 o                         
  -6   8 -22        468.97        430.56       159.33 o                         
  -5   8 -22        631.41        722.09       120.35 o                         
  -4   8 -22       4950.86       4998.48       243.09 o                         
  -3   8 -22       2289.94       2305.99       140.79 o                         
  -2   8 -22       1447.21       1547.28       112.50 o                         
  -1   8 -22         75.74         75.30        54.09 o                         
   0   8 -22       3884.18       3948.99       195.19 o                         
   1   8 -22        424.04        321.16        62.64 o                         
   2   8 -22        615.14        598.93        68.51 o                         
   3   8 -22       3637.35       3463.48       223.14 o                         
   4   8 -22       3406.99       3410.74       175.54 o                         
   5   8 -22        235.31        264.05        86.79 o                         
   6   8 -22        399.55        350.29       149.60 o                         
   7   8 -22       1031.52       1055.60       204.33 o                         
   8   8 -22        316.14        507.18       180.01 o                         
  -8   9 -22        645.08        499.89       180.01 o                         
  -7   9 -22       1870.96       1943.36       265.15 o                         
  -6   9 -22        572.35        552.33       119.11 o                         
  -5   9 -22        382.35        444.38       108.11 o                         
  -4   9 -22       1854.22       2082.49       134.54 o                         
  -3   9 -22         49.23         33.54        57.71 o                         
  -2   9 -22        636.14        634.71        79.04 o                         
  -1   9 -22        708.43        754.41        83.66 o                         
   0   9 -22        453.90        480.25        71.99 o                         
   1   9 -22        203.90        264.77        58.67 o                         
   2   9 -22       5611.40       5723.74       332.22 o                         
   3   9 -22       4061.67       4070.23       259.12 o                         
   4   9 -22         77.28        124.39        79.42 o                         
   5   9 -22       1740.19       2053.69       160.53 o                         
   6   9 -22        879.99        743.02       182.44 o                         
   7   9 -22        265.62        385.56       161.76 o                         
   8   9 -22        281.10        284.61       164.20 o                         
   9   9 -22         76.35         92.44       178.79 o                         
  -9  10 -22          9.40        120.41       184.87 o                         
  -8  10 -22       2218.81       2122.15       313.80 o                         
  -7  10 -22        541.44        592.00       119.95 o                         
  -6  10 -22       3084.55       3029.32       241.21 o                         
  -5  10 -22        209.95        353.26       110.49 o                         
  -4  10 -22       1943.48       1525.42       154.33 o                         
  -3  10 -22        431.05        461.85        82.10 o                         
  -2  10 -22        214.84        327.79        71.60 o                         
  -1  10 -22       1158.80       1133.37       102.34 o                         
   0  10 -22        719.66        596.62        98.34 o                         
   1  10 -22        460.11        475.42        96.28 o                         
   2  10 -22       1612.61       1737.34       156.27 o                         
   3  10 -22       1497.98       1363.48       144.21 o                         
   4  10 -22        971.86        892.09       122.91 o                         
   5  10 -22        542.75        650.24       118.30 o                         
   6  10 -22        826.88        694.37       193.39 o                         
   7  10 -22       1716.14       1391.29       238.39 o                         
   8  10 -22        331.37        124.06       161.76 o                         
   9  10 -22       1049.05        845.19       248.12 o                         
  -8  11 -22        685.08        626.26       216.50 o                         
  -7  11 -22        338.90        359.62       178.79 o                         
  -6  11 -22       1599.98       1635.24       175.40 o                         
  -5  11 -22        141.41        223.21       107.64 o                         
  -4  11 -22         77.96         24.29        90.36 o                         
  -3  11 -22        955.57       1121.78       198.86 o                         
  -2  11 -22        679.50        622.39        88.17 o                         
  -1  11 -22       3556.18       3274.45       242.93 o                         
   0  11 -22        203.83        221.93        89.72 o                         
   1  11 -22       6167.12       6481.35       406.17 o                         
   2  11 -22        262.71        357.83       121.02 o                         
   3  11 -22        115.37        104.03        90.73 o                         
   4  11 -22        362.41        420.41       109.27 o                         
   5  11 -22        876.01        733.76       128.15 o                         
   6  11 -22        679.16        518.13       198.25 o                         
   7  11 -22        950.22        752.75       210.41 o                         
   8  11 -22       1947.93       1976.20       304.07 o                         
  -7  12 -22        260.96        251.21       125.36 o                         
  -6  12 -22        748.88        582.14       139.33 o                         
  -5  12 -22        201.69        270.79       106.15 o                         
  -4  12 -22        181.53        234.74       110.94 o                         
  -3  12 -22        596.89        545.69       122.26 o                         
  -2  12 -22       1908.15       1948.22       270.01 o                         
  -1  12 -22         84.87         57.68        93.98 o                         
   0  12 -22        102.03         36.83        82.05 o                         
   1  12 -22        716.92        865.78       134.59 o                         
   2  12 -22        340.58        359.71       107.93 o                         
   3  12 -22        207.27        309.03       106.63 o                         
   4  12 -22        828.43        969.42       138.65 o                         
   5  12 -22        387.95        577.14       121.54 o                         
   6  12 -22        611.54        744.24       223.79 o                         
   7  12 -22         79.77        -63.25       160.55 o                         
  -5  13 -22        290.40        396.11       120.45 o                         
  -4  13 -22        762.53        732.07       187.31 o                         
  -3  13 -22        543.63        661.53       180.01 o                         
  -2  13 -22       1640.29       2605.01       294.34 o                         
  -1  13 -22        317.71        398.94       171.49 o                         
   0  13 -22       2023.62       2045.54       352.66 o                         
   1  13 -22         89.58         46.41        99.26 o                         
   2  13 -22         83.04        185.70       101.09 o                         
   3  13 -22        401.93        451.00       125.62 o                         
   4  13 -22        395.64        393.35       128.43 o                         
   5  13 -22        123.08        132.41       171.49 o                         
  -1  14 -22        227.31        341.77       183.66 o                         
   0  14 -22        111.78        325.96       176.36 o                         
   1  14 -22        419.93        526.65       180.01 o                         
   0   1 -21       3433.83       3594.84       146.70 o                         
   1   1 -21       2747.00       2764.42       132.10 o                         
  -1   2 -21       3769.76       3507.50       140.29 o                         
   0   2 -21        961.49       1012.92        71.38 o                         
   1   2 -21       3369.35       3317.37       151.09 o                         
   2   2 -21        290.78        274.37        42.52 o                         
  -2   3 -21       1763.51       1740.41        86.29 o                         
  -1   3 -21       1377.16       1301.16        77.81 o                         
   0   3 -21       4537.08       4341.23       155.12 o                         
   1   3 -21       1869.84       1839.76        82.58 o                         
   2   3 -21       1579.92       1545.27        77.44 o                         
   3   3 -21       7362.67       7271.03       265.49 o                         
  -3   4 -21       4009.96       3778.29       168.96 o                         
  -2   4 -21       8341.44       7976.75       261.82 o                         
  -1   4 -21         51.40         71.96        30.17 o                         
   0   4 -21        196.23        255.46        47.20 o                         
   1   4 -21       2442.31       2280.76        95.89 o                         
   2   4 -21       2504.17       2457.27       111.05 o                         
   3   4 -21       3969.73       4005.20       169.15 o                         
   4   4 -21       1671.14       1472.56        80.89 o                         
  -4   5 -21       1639.47       1574.21       105.03 o                         
  -3   5 -21       7982.15       8099.49       295.91 o                         
  -2   5 -21        362.86        310.72        44.86 o                         
  -1   5 -21       1082.21       1131.85        66.33 o                         
   0   5 -21       5846.42       5700.46       224.47 o                         
   1   5 -21       4959.49       4987.41       189.41 o                         
   2   5 -21       9309.59       9200.97       319.20 o                         
   3   5 -21       5328.93       5439.92       206.40 o                         
   4   5 -21       1586.63       1635.54        90.03 o                         
   5   5 -21       3941.59       4018.04       161.00 o                         
  -5   6 -21        380.87        469.51       128.32 o                         
  -4   6 -21       1023.88       1032.34       121.87 o                         
  -3   6 -21       1632.41       1788.12       114.51 o                         
  -2   6 -21       1534.57       1721.86       100.32 o                         
  -1   6 -21       7195.13       7559.95       343.84 o                         
   0   6 -21       8047.62       8253.46       356.87 o                         
   1   6 -21       1314.50       1508.62        79.91 o                         
   2   6 -21       1540.46       1499.84        87.73 o                         
   3   6 -21       3495.91       3273.41       150.85 o                         
   4   6 -21       1665.20       1714.82        93.03 o                         
   5   6 -21        520.33        546.52        62.77 o                         
   6   6 -21        110.47        183.54        71.83 o                         
  -6   7 -21       1095.22        909.65       173.93 o                         
  -5   7 -21       1258.54       1448.75       139.68 o                         
  -4   7 -21       2160.19       2260.16       144.29 o                         
  -3   7 -21        948.43       1116.16        88.97 o                         
  -2   7 -21       1621.49       1715.64       109.61 o                         
  -1   7 -21       4311.39       4545.02       213.70 o                         
   0   7 -21       1248.35       1158.00        86.50 o                         
   1   7 -21       7809.27       7429.56       337.01 o                         
   2   7 -21       3141.52       3101.03       142.85 o                         
   3   7 -21       3029.16       3077.48       131.95 o                         
   4   7 -21        450.17        397.96        62.87 o                         
   5   7 -21       1142.99       1192.58        89.64 o                         
   6   7 -21       2426.34       2167.15       278.53 o                         
   7   7 -21         34.30        -53.52       111.90 o                         
  -7   8 -21       5678.79       5734.11       481.64 o                         
  -6   8 -21          7.12        -11.90        82.05 o                         
  -5   8 -21        843.55        776.31       129.53 o                         
  -4   8 -21       1168.93       1181.77        99.50 o                         
  -3   8 -21        497.75        465.40        69.07 o                         
  -2   8 -21       1734.09       1895.72       121.70 o                         
  -1   8 -21       2364.23       2417.32       132.95 o                         
   0   8 -21       2106.05       2207.18       128.89 o                         
   1   8 -21       2055.90       2175.90       122.74 o                         
   2   8 -21        941.25        840.09       114.98 o                         
   3   8 -21       1324.94       1131.39       122.66 o                         
   4   8 -21       2252.87       2197.33       135.99 o                         
   5   8 -21       1096.67       1085.53       124.06 o                         
   6   8 -21       1640.86       2080.80       261.50 o                         
   7   8 -21        219.30        125.28       152.03 o                         
   8   8 -21       2091.98       1759.82       267.58 o                         
  -8   9 -21        136.97        143.52       149.60 o                         
  -7   9 -21         86.21         32.84       133.79 o                         
  -6   9 -21       2340.96       2755.90       271.84 o                         
  -5   9 -21       3594.75       3483.27       254.11 o                         
  -4   9 -21       1116.22       1159.26       111.20 o                         
  -3   9 -21       1249.31       1313.50       105.09 o                         
  -2   9 -21       2936.13       3129.24       165.42 o                         
  -1   9 -21        916.96       1002.21        94.25 o                         
   0   9 -21       2058.23       1945.23       127.04 o                         
   1   9 -21        482.69        502.10        69.43 o                         
   2   9 -21        227.57        215.63        75.90 o                         
   3   9 -21       1239.30       1085.92       121.90 o                         
   4   9 -21       1939.91       1781.68       172.65 o                         
   5   9 -21       2097.88       2254.06       186.12 o                         
   6   9 -21       1180.52       1106.68       209.20 o                         
   7   9 -21       2319.53       2009.04       288.26 o                         
   8   9 -21        351.83        394.07       169.06 o                         
   9   9 -21        851.58        746.67       220.14 o                         
  -9  10 -21       1085.60        824.51       229.88 o                         
  -8  10 -21        820.13        576.51       190.95 o                         
  -7  10 -21       1342.86       1434.32       161.25 o                         
  -6  10 -21        621.48        636.42       127.71 o                         
  -5  10 -21        319.53        333.78       105.23 o                         
  -4  10 -21       2209.36       2590.02       301.03 o                         
  -3  10 -21       4022.88       3838.09       208.73 o                         
  -2  10 -21         87.10        101.69        59.42 o                         
  -1  10 -21       2505.33       2357.46       148.23 o                         
   0  10 -21        205.80        197.39        68.21 o                         
   1  10 -21       1335.11       1431.72       140.06 o                         
   2  10 -21        107.86        170.67        82.51 o                         
   3  10 -21       3220.56       3392.48       238.40 o                         
   4  10 -21       1186.52       1191.54       136.29 o                         
   5  10 -21       1197.38       1121.72       139.69 o                         
   6  10 -21        492.12        717.48       187.31 o                         
   7  10 -21        414.47        237.17       166.63 o                         
   8  10 -21       1763.47       1546.97       274.88 o                         
   9  10 -21         21.98        204.33       186.09 o                         
  10  10 -21       1431.16       1083.58       272.44 o                         
  -9  11 -21        415.39        327.18       189.74 o                         
  -8  11 -21        554.85        242.04       192.17 o                         
  -7  11 -21        259.77        174.63       114.28 o                         
  -6  11 -21       2151.53       2111.03       196.48 o                         
  -5  11 -21       4318.90       4389.53       299.70 o                         
  -4  11 -21       1178.18       1100.96       132.62 o                         
  -3  11 -21       1286.95       1051.83       135.81 o                         
  -2  11 -21       2087.65       2112.43       149.33 o                         
  -1  11 -21        495.45        443.41       103.20 o                         
   0  11 -21        131.84        122.84       125.88 o                         
   1  11 -21        347.49        423.58       129.53 o                         
   2  11 -21       1726.01       1664.09       159.11 o                         
   3  11 -21       2276.06       2394.11       194.28 o                         
   4  11 -21        617.58        616.49       168.39 o                         
   5  11 -21        321.61        256.19       104.88 o                         
   6  11 -21        946.24        943.70       216.50 o                         
   7  11 -21         66.05        111.90       167.85 o                         
   8  11 -21       1183.53        976.54       232.31 o                         
   9  11 -21        134.34        339.34       210.41 o                         
  -7  12 -21        378.49        603.93       136.03 o                         
  -6  12 -21         74.80        127.04       115.67 o                         
  -5  12 -21       1775.70       2004.15       189.06 o                         
  -4  12 -21       2412.63       2649.19       214.67 o                         
  -3  12 -21       1175.95       1331.93       155.95 o                         
  -2  12 -21       1526.37       1313.45       212.85 o                         
  -1  12 -21        745.28        612.48       112.17 o                         
   0  12 -21         26.38          2.14       130.75 o                         
   1  12 -21        396.00        496.18       111.82 o                         
   2  12 -21        236.83        154.86        97.47 o                         
   3  12 -21       3609.21       3656.34       256.27 o                         
   4  12 -21       1443.20       1484.12       256.02 o                         
   5  12 -21        760.94        788.57       135.97 o                         
   6  12 -21        366.18        468.26       183.66 o                         
   7  12 -21         22.94        228.66       175.14 o                         
  -5  13 -21       1991.17       1738.56       191.36 o                         
  -4  13 -21        351.26        465.83       164.20 o                         
  -3  13 -21        584.13        531.51       171.49 o                         
  -2  13 -21       1074.03        835.46       186.09 o                         
  -1  13 -21        533.61        673.69       193.39 o                         
   0  13 -21       3054.61       3151.20       244.82 o                         
   1  13 -21         20.20        -94.17        94.17 o                         
   2  13 -21       1085.62       1280.62       156.01 o                         
   3  13 -21        226.98        351.47       113.42 o                         
   4  13 -21        598.77        606.61       130.24 o                         
   5  13 -21        916.85       1160.53       156.09 o                         
  -2  14 -21        803.12        976.54       218.93 o                         
  -1  14 -21        570.72        420.83       172.71 o                         
   0  14 -21        226.72        470.70       165.41 o                         
   1  14 -21        158.24        233.52       144.74 o                         
   2  14 -21        862.35        925.10       146.54 o                         
   0   0 -20      23207.76      22615.46      1460.62 o                         
   0   1 -20      13079.18      13374.54       474.43 o                         
   1   1 -20       7245.10       6844.54       240.21 o                         
  -1   2 -20       2161.29       2117.96        90.29 o                         
   0   2 -20       9672.53       9562.69       345.96 o                         
   1   2 -20       1224.64       1316.08        77.09 o                         
   2   2 -20      10766.10      10651.74       371.66 o                         
  -2   3 -20       1505.28       1457.70        80.38 o                         
  -1   3 -20        954.90        925.00        60.91 o                         
   0   3 -20      19364.36      19303.64       604.23 o                         
   1   3 -20        321.51        410.77        36.44 o                         
   2   3 -20       6457.60       6158.52       194.30 o                         
   3   3 -20        630.35        641.41        45.33 o                         
  -3   4 -20       9649.50       9314.14       325.64 o                         
  -2   4 -20       1595.39       1471.58        74.31 o                         
  -1   4 -20       5696.26       5794.67       208.84 o                         
   0   4 -20       1507.01       1397.61        66.98 o                         
   1   4 -20       1900.45       2087.53        84.97 o                         
   2   4 -20       5711.34       5665.25       214.82 o                         
   3   4 -20        111.33        159.98        32.74 o                         
   4   4 -20       1672.68       1663.89        84.02 o                         
  -4   5 -20       1164.45       1123.16        66.54 o                         
  -3   5 -20       3281.29       3374.28       140.66 o                         
  -2   5 -20       2655.97       2751.84       115.31 o                         
  -1   5 -20      16129.05      16267.96       652.49 o                         
   0   5 -20       6276.21       6180.40       238.65 o                         
   1   5 -20       3777.21       3920.84       157.56 o                         
   2   5 -20       9725.21       9389.74       326.71 o                         
   3   5 -20        658.21        719.58        54.75 o                         
   4   5 -20      12008.33      11746.73       422.92 o                         
   5   5 -20       1287.08       1400.18        77.57 o                         
  -5   6 -20        339.67        325.64        73.06 o                         
  -4   6 -20         43.29         92.94        49.45 o                         
  -3   6 -20       1394.25       1395.38       105.72 o                         
  -2   6 -20        330.34        336.11        59.84 o                         
  -1   6 -20       5425.94       5289.36       233.59 o                         
   0   6 -20       1707.23       1700.01       104.85 o                         
   1   6 -20       2269.81       2301.60       116.15 o                         
   2   6 -20       1623.47       1439.34        85.20 o                         
   3   6 -20         60.30         59.87        36.51 o                         
   4   6 -20       2057.47       2111.92        99.31 o                         
   5   6 -20         58.15         37.90        45.45 o                         
   6   6 -20        112.07        144.19        68.02 o                         
  -6   7 -20        282.97        383.13       135.01 o                         
  -5   7 -20       5570.63       5411.93       255.35 o                         
  -4   7 -20        272.83        310.84        60.42 o                         
  -3   7 -20       4785.27       4756.01       216.46 o                         
  -2   7 -20        961.46       1002.80        85.85 o                         
  -1   7 -20       1012.66       1066.46        85.22 o                         
   0   7 -20       1505.31       1383.10        95.23 o                         
   1   7 -20       2199.38       2166.30       123.88 o                         
   2   7 -20       3131.01       3138.04       141.78 o                         
   3   7 -20       6497.06       6454.20       246.52 o                         
   4   7 -20       2932.54       2657.62       146.29 o                         
   5   7 -20       2787.56       2728.75       151.71 o                         
   6   7 -20        905.79        899.48       113.22 o                         
   7   7 -20        210.88        349.07       131.36 o                         
  -7   8 -20        972.40       1016.68       192.17 o                         
  -6   8 -20       1749.53       1818.47       170.26 o                         
  -5   8 -20         84.21        142.80        82.97 o                         
  -4   8 -20         24.02         53.25        52.59 o                         
  -3   8 -20        951.38        910.97        93.90 o                         
  -2   8 -20       3289.87       3245.05       170.60 o                         
  -1   8 -20       3145.86       2998.87       157.52 o                         
   0   8 -20       1041.43       1313.54       138.44 o                         
   1   8 -20       2992.27       3077.23       154.75 o                         
   2   8 -20        935.56        956.90        86.33 o                         
   3   8 -20       2244.96       2219.94       168.24 o                         
   4   8 -20       2815.62       2900.46       245.63 o                         
   5   8 -20       2755.85       2519.61       189.73 o                         
   6   8 -20       3029.02       3075.49       203.91 o                         
   7   8 -20        109.91        204.33       135.01 o                         
   8   8 -20         53.53         -4.87       126.49 o                         
  -8   9 -20       1128.41       1008.17       220.14 o                         
  -7   9 -20       1201.77       1109.31       144.93 o                         
  -6   9 -20        870.47        787.52       125.99 o                         
  -5   9 -20       2326.17       2409.10       198.23 o                         
  -4   9 -20       6053.11       6164.97       360.78 o                         
  -3   9 -20        876.46        826.31       117.39 o                         
  -2   9 -20        354.94        296.98        62.42 o                         
  -1   9 -20        762.34        708.23        77.53 o                         
   0   9 -20        668.38        564.04        71.43 o                         
   1   9 -20         10.63         99.74        54.46 o                         
   2   9 -20       6318.41       6187.21       352.14 o                         
   3   9 -20        814.07        765.81       108.00 o                         
   4   9 -20       3330.11       3325.06       228.28 o                         
   5   9 -20       4581.82       4564.69       288.60 o                         
   6   9 -20       1841.54       1601.62       154.80 o                         
   7   9 -20       1532.55       1660.09       244.47 o                         
   8   9 -20        981.81        942.49       207.98 o                         
   9   9 -20        931.77       1116.41       238.39 o                         
  -9  10 -20        670.21        656.66       221.36 o                         
  -8  10 -20        453.75        431.78       177.58 o                         
  -7  10 -20       1310.01       1357.44       169.82 o                         
  -6  10 -20        241.39        253.03       103.19 o                         
  -5  10 -20        138.85        194.52        98.89 o                         
  -4  10 -20        169.98        242.89        91.45 o                         
  -3  10 -20        169.36        215.08        70.90 o                         
  -2  10 -20        557.84        548.67        81.09 o                         
  -1  10 -20         27.21        -20.69        60.08 o                         
   0  10 -20        293.45        236.48        62.21 o                         
   1  10 -20        632.57        795.08       108.67 o                         
   2  10 -20        790.28        706.17       104.76 o                         
   3  10 -20        864.38        876.98       120.81 o                         
   4  10 -20       2749.26       2964.63       252.32 o                         
   5  10 -20        125.24        153.13        97.91 o                         
   6  10 -20        649.62        633.44       115.15 o                         
   7  10 -20       2893.05       2000.52       295.55 o                         
   8  10 -20       1905.87       1810.91       280.96 o                         
   9  10 -20        297.79        245.69       176.36 o                         
  10  10 -20        378.53        457.32       204.33 o                         
  -9  11 -20          7.85        -74.19       155.68 o                         
  -8  11 -20        128.86          4.87       165.41 o                         
  -7  11 -20        253.64        260.54       116.00 o                         
  -6  11 -20        502.12        488.96       114.38 o                         
  -5  11 -20       3284.05       3278.31       253.27 o                         
  -4  11 -20         68.42         60.81        98.04 o                         
  -3  11 -20         46.82        116.40        85.54 o                         
  -2  11 -20        988.74       1034.07       101.35 o                         
  -1  11 -20        885.24       1015.85       201.29 o                         
   0  11 -20        685.93        698.80       107.81 o                         
   1  11 -20       2129.53       2442.04       186.81 o                         
   2  11 -20        541.18        698.18       114.30 o                         
   3  11 -20       1797.53       1712.35       158.76 o                         
   4  11 -20         28.37         81.72        92.01 o                         
   5  11 -20       4383.14       4649.30       299.45 o                         
   6  11 -20         17.71        -37.63        97.47 o                         
   7  11 -20       1352.61       1346.29       248.12 o                         
   8  11 -20         96.03        246.90       169.06 o                         
   9  11 -20        437.09        649.37       231.09 o                         
  -7  12 -20        641.19        718.99       212.79 o                         
  -6  12 -20         52.66        -37.71       101.26 o                         
  -5  12 -20        861.43        873.36       138.94 o                         
  -4  12 -20        814.36        649.46       126.11 o                         
  -3  12 -20        474.51        622.32       118.54 o                         
  -2  12 -20        150.55        131.36       148.39 o                         
  -1  12 -20        744.96        869.76       127.23 o                         
   0  12 -20         29.03        111.58       135.61 o                         
   1  12 -20        991.40        922.28       128.82 o                         
   2  12 -20        984.47       1029.55       135.59 o                         
   3  12 -20       2185.08       2183.33       193.91 o                         
   4  12 -20          4.29         58.05       103.50 o                         
   5  12 -20        968.29        996.45       147.66 o                         
   6  12 -20        403.03        566.13       136.30 o                         
   7  12 -20       2103.03       1948.22       336.91 o                         
  -6  13 -20       2165.48       1965.53       196.00 o                         
  -5  13 -20        131.23         72.40       112.97 o                         
  -4  13 -20        679.21        748.58       162.33 o                         
  -3  13 -20        450.17        598.41       175.14 o                         
  -2  13 -20         18.38         69.33       132.57 o                         
  -1  13 -20         94.45         53.52       135.01 o                         
   0  13 -20        340.65        480.52       121.23 o                         
   1  13 -20        764.61        718.75       120.94 o                         
   2  13 -20        143.86        244.98       107.86 o                         
   3  13 -20         35.35          5.12       136.22 o                         
   4  13 -20       1523.45       1558.35       171.77 o                         
   5  13 -20         80.20        -68.11       105.78 o                         
   6  13 -20        177.88         63.25       158.12 o                         
  -3  14 -20        100.67         74.19       145.95 o                         
  -2  14 -20        142.02        431.78       184.87 o                         
  -1  14 -20         38.53        -79.06       142.30 o                         
   0  14 -20         53.14        186.09       162.98 o                         
   1  14 -20         51.17        402.59       172.71 o                         
   2  14 -20       1082.22       1156.66       157.81 o                         
   3  14 -20        475.85        479.77       126.97 o                         
   0   1 -19      10527.92      10258.54       375.31 o                         
   1   1 -19       3807.83       4193.71       152.03 o                         
  -1   2 -19        923.77        939.17        60.12 o                         
   0   2 -19       5492.03       5373.55       205.84 o                         
   1   2 -19       7991.87       7904.98       263.47 o                         
   2   2 -19       2987.72       2908.06       114.89 o                         
  -2   3 -19       5647.43       5476.72       185.11 o                         
  -1   3 -19       1282.32       1386.09        63.29 o                         
   0   3 -19       4904.96       4910.52       167.04 o                         
   1   3 -19       1330.57       1457.44        63.64 o                         
   2   3 -19       4865.66       5173.23       182.58 o                         
   3   3 -19       2550.53       2596.39        97.17 o                         
  -3   4 -19       1081.60        989.45        70.96 o                         
  -2   4 -19       8788.02       8821.01       287.16 o                         
  -1   4 -19        431.36        428.11        37.51 o                         
   0   4 -19       1998.91       1972.58        76.82 o                         
   1   4 -19       4394.68       4433.60       169.23 o                         
   2   4 -19       2845.53       2908.91       121.27 o                         
   3   4 -19       4055.39       4085.44       171.12 o                         
   4   4 -19       1802.26       1813.75        89.69 o                         
  -4   5 -19        774.74        733.72        49.68 o                         
  -3   5 -19       6276.24       6239.41       201.37 o                         
  -2   5 -19        923.12       1052.07        63.47 o                         
  -1   5 -19       6224.15       6634.75       279.95 o                         
   0   5 -19       1784.30       1766.38        92.32 o                         
   1   5 -19        186.92        154.50        35.36 o                         
   2   5 -19       1772.54       1780.37        93.23 o                         
   3   5 -19       2858.95       2731.99       122.38 o                         
   4   5 -19       2528.55       2413.78       113.58 o                         
   5   5 -19       1402.07       1348.64        77.20 o                         
  -5   6 -19       1416.26       1513.54        88.62 o                         
  -4   6 -19       2562.73       2467.21       145.85 o                         
  -3   6 -19       6924.41       6997.48       316.21 o                         
  -2   6 -19       3154.82       3146.97       159.40 o                         
  -1   6 -19        117.86         45.40        42.22 o                         
   0   6 -19       1303.22       1356.09        89.89 o                         
   1   6 -19       7552.22       7682.43       294.15 o                         
   2   6 -19       3555.95       3442.25       153.09 o                         
   3   6 -19       1860.44       1633.77        82.01 o                         
   4   6 -19       3681.38       3732.81       158.47 o                         
   5   6 -19        178.79        160.61        48.79 o                         
   6   6 -19        579.12        565.55        71.64 o                         
  -6   7 -19        470.05        534.14       100.95 o                         
  -5   7 -19       1526.19       1503.99       100.96 o                         
  -4   7 -19       1076.51       1027.68        82.99 o                         
  -3   7 -19        636.43        720.79        72.78 o                         
  -2   7 -19       8190.28       8066.85       339.38 o                         
  -1   7 -19       4635.52       4643.81       214.85 o                         
   0   7 -19        735.21        779.04        73.61 o                         
   1   7 -19       1325.79       1396.47        96.45 o                         
   2   7 -19       5743.72       5516.98       254.83 o                         
   3   7 -19       2064.83       2036.25       101.40 o                         
   4   7 -19       1246.61       1196.76        90.00 o                         
   5   7 -19       4028.59       4106.65       206.17 o                         
   6   7 -19       8432.27       7947.87       456.18 o                         
   7   7 -19        192.63        301.64       135.01 o                         
  -7   8 -19        443.75        368.53       153.25 o                         
  -6   8 -19        193.38        151.14        88.15 o                         
  -5   8 -19       1380.49       1405.62       132.41 o                         
  -4   8 -19       2179.70       2254.08       141.90 o                         
  -3   8 -19          4.23        -42.58        50.37 o                         
  -2   8 -19       2544.65       2657.21       150.85 o                         
  -1   8 -19        645.30        599.22        69.27 o                         
   0   8 -19        115.64         80.09        48.66 o                         
   1   8 -19       2256.75       2410.63       160.77 o                         
   2   8 -19       2156.03       2138.35       128.46 o                         
   3   8 -19        552.58        578.18        95.42 o                         
   4   8 -19       1765.43       1856.03       142.64 o                         
   5   8 -19        579.06        525.57        96.15 o                         
   6   8 -19        236.22        252.92        84.45 o                         
   7   8 -19       3496.93       3047.61       355.15 o                         
   8   8 -19       3315.10       3000.30       338.12 o                         
  -8   9 -19       1077.30       1228.31       242.04 o                         
  -7   9 -19       1094.08       1043.47       139.23 o                         
  -6   9 -19       2269.94       2257.35       189.00 o                         
  -5   9 -19         59.38         98.45        79.47 o                         
  -4   9 -19        554.78        737.47       132.51 o                         
  -3   9 -19       2272.44       2265.04       141.09 o                         
  -2   9 -19       2752.55       3115.73       169.64 o                         
  -1   9 -19        526.44        630.65        75.35 o                         
   0   9 -19       1025.27       1106.18       101.94 o                         
   1   9 -19       6269.43       6220.54       275.81 o                         
   2   9 -19        320.49        295.07        82.55 o                         
   3   9 -19       1261.18       1222.49       127.44 o                         
   4   9 -19       1501.70       1576.25       277.86 o                         
   5   9 -19       2179.12       2581.85       190.83 o                         
   6   9 -19        802.25        808.32       119.41 o                         
   7   9 -19        893.65       1094.52       204.33 o                         
   8   9 -19        163.67        210.41       162.98 o                         
   9   9 -19        388.95        279.74       189.74 o                         
  -9  10 -19       1938.15       1842.41       310.15 o                         
  -8  10 -19       1325.70       1565.22       260.28 o                         
  -7  10 -19        407.73        382.75       115.68 o                         
  -6  10 -19        982.58       1068.50       231.09 o                         
  -5  10 -19       4955.65       4892.46       367.92 o                         
  -4  10 -19       1583.36       1399.61       151.65 o                         
  -3  10 -19       3470.84       3717.26       192.63 o                         
  -2  10 -19        208.03        215.87        65.94 o                         
  -1  10 -19        311.60        343.84        67.86 o                         
   0  10 -19         28.74         18.33        54.28 o                         
   1  10 -19       3421.79       3408.04       228.19 o                         
   2  10 -19        309.10        240.21        92.02 o                         
   3  10 -19       2515.06       2637.02       195.90 o                         
   4  10 -19       1381.61       1372.72       154.47 o                         
   5  10 -19         53.22         40.50        84.68 o                         
   6  10 -19       1473.15       1397.65       157.06 o                         
   7  10 -19       1385.67       1270.88       232.31 o                         
   8  10 -19        488.10        407.45       186.09 o                         
   9  10 -19        754.69        929.11       222.58 o                         
  10  10 -19        992.42       1056.82       244.47 o                         
  -9  11 -19         62.67        -12.16       186.09 o                         
  -8  11 -19        177.44        332.57       126.59 o                         
  -7  11 -19        695.37        821.68       174.53 o                         
  -6  11 -19       1135.90       1218.62       159.96 o                         
  -5  11 -19        751.38        869.08       130.22 o                         
  -4  11 -19       1047.66        811.21       132.77 o                         
  -3  11 -19       4967.73       5132.08       320.67 o                         
  -2  11 -19        704.02        667.53        87.07 o                         
  -1  11 -19        440.50        434.58        97.30 o                         
   0  11 -19       4801.61       5116.98       477.93 o                         
   1  11 -19        244.84        250.98        90.39 o                         
   2  11 -19         98.85        146.04        88.00 o                         
   3  11 -19        631.45        687.06       115.87 o                         
   4  11 -19         31.70         44.93        90.97 o                         
   5  11 -19       1706.14       1806.06       180.48 o                         
   6  11 -19       1076.21       1072.76       148.18 o                         
   7  11 -19        256.65        350.29       171.49 o                         
   8  11 -19       1061.92        953.43       228.66 o                         
   9  11 -19       1031.89        910.86       237.17 o                         
  -8  12 -19        314.25        304.70       133.76 o                         
  -7  12 -19        580.34        484.91       135.07 o                         
  -6  12 -19        482.40        538.98       119.46 o                         
  -5  12 -19        776.46        795.90       132.77 o                         
  -4  12 -19        919.92        942.23       142.96 o                         
  -3  12 -19        876.03        969.16       131.14 o                         
  -2  12 -19        791.51        704.10       178.79 o                         
  -1  12 -19       3400.33       3323.73       236.07 o                         
   0  12 -19        308.45        313.51        97.17 o                         
   1  12 -19        883.75        790.69       122.98 o                         
   2  12 -19        547.65        817.23       123.84 o                         
   3  12 -19       3912.09       4368.32       300.31 o                         
   4  12 -19         78.09        109.84       185.48 o                         
   5  12 -19       1764.32       1782.16       186.65 o                         
   6  12 -19         43.71         48.25       142.91 o                         
   7  12 -19        214.50        360.02       198.25 o                         
   8  12 -19        102.68        346.64       193.39 o                         
  -6  13 -19        478.31        792.93       137.16 o                         
  -5  13 -19        535.82        424.49       128.93 o                         
  -4  13 -19        217.75        203.12       108.36 o                         
  -3  13 -19        582.98        595.97       187.31 o                         
  -2  13 -19        246.04        328.39       170.28 o                         
  -1  13 -19       1234.24       1532.38       233.52 o                         
   0  13 -19       1600.09       1607.09       259.67 o                         
   1  13 -19       1301.69       1471.54       164.49 o                         
   2  13 -19       2037.06       1927.60       192.18 o                         
   3  13 -19        107.54        148.61       107.46 o                         
   4  13 -19         52.39          3.02       102.46 o                         
   5  13 -19        125.73         97.59       109.09 o                         
   6  13 -19         54.15        -10.32       112.65 o                         
  -3  14 -19        380.34        468.26       170.28 o                         
  -2  14 -19        479.96        252.98       178.79 o                         
  -1  14 -19        631.29        728.42       200.68 o                         
   0  14 -19        961.50        840.32       200.68 o                         
   1  14 -19        254.04        333.26       154.47 o                         
   2  14 -19       2804.25       3073.48       258.87 o                         
   3  14 -19        225.45        187.98       121.58 o                         
   0   1 -18        276.91        282.64        35.65 o                         
   1   1 -18      29347.94      29178.81       972.29 o                         
  -1   2 -18        866.49        888.93        56.42 o                         
   0   2 -18       3492.63       3276.97       147.45 o                         
   1   2 -18       8228.80       8198.23       258.07 o                         
   2   2 -18        227.50        175.84        26.15 o                         
  -2   3 -18       5166.05       5179.84       171.33 o                         
  -1   3 -18      12681.46      13448.16       425.72 o                         
   0   3 -18       9837.44      10067.55       301.69 o                         
   1   3 -18       6580.94       6737.05       216.93 o                         
   2   3 -18       3770.20       3588.73       133.17 o                         
   3   3 -18        303.84        324.34        34.92 o                         
  -3   4 -18       1278.55       1407.76        59.19 o                         
  -2   4 -18      13062.28      13066.03       401.01 o                         
  -1   4 -18       5055.72       4933.98       173.45 o                         
   0   4 -18       8357.22       8446.39       280.59 o                         
   1   4 -18      10089.97      10048.93       362.50 o                         
   2   4 -18        672.13        698.06        51.15 o                         
   3   4 -18       4608.89       4446.46       159.11 o                         
   4   4 -18       1657.70       1432.75        75.53 o                         
  -4   5 -18       3124.85       3149.08       116.17 o                         
  -3   5 -18         61.82        101.03        26.50 o                         
  -2   5 -18        743.29        763.69        45.77 o                         
  -1   5 -18        141.21        189.58        42.09 o                         
   0   5 -18       1424.00       1464.58        77.77 o                         
   1   5 -18        867.08        753.68        52.13 o                         
   2   5 -18       1269.98       1414.17        80.09 o                         
   3   5 -18        204.49        171.23        34.10 o                         
   4   5 -18       1338.31       1239.71        72.37 o                         
   5   5 -18        136.36        146.94        36.26 o                         
  -5   6 -18       4947.66       4973.10       189.56 o                         
  -4   6 -18       1566.27       1579.46        84.63 o                         
  -3   6 -18      10166.25      10080.05       425.92 o                         
  -2   6 -18       4543.42       4390.50       202.45 o                         
  -1   6 -18       4374.11       4324.12       193.56 o                         
   0   6 -18       6092.89       6072.35       290.44 o                         
   1   6 -18       1759.96       1827.60        94.91 o                         
   2   6 -18       6690.84       6465.55       247.86 o                         
   3   6 -18       5172.31       5087.81       193.45 o                         
   4   6 -18       4315.73       4140.46       176.27 o                         
   5   6 -18       1222.26       1148.87        85.38 o                         
   6   6 -18       2335.27       2291.85       129.38 o                         
  -6   7 -18       7508.91       6943.70       646.39 o                         
  -5   7 -18       2954.53       2983.58       155.52 o                         
  -4   7 -18         47.63         97.48        49.66 o                         
  -3   7 -18       2134.37       2002.67       111.69 o                         
  -2   7 -18        877.73        785.20        74.15 o                         
  -1   7 -18       1100.73       1102.91        89.56 o                         
   0   7 -18        896.31        877.30        73.80 o                         
   1   7 -18       3097.06       2963.75       140.91 o                         
   2   7 -18        106.61         77.00        42.63 o                         
   3   7 -18       1578.88       1649.20        89.09 o                         
   4   7 -18       3193.29       3316.95       167.54 o                         
   5   7 -18       1771.59       1877.46       108.27 o                         
   6   7 -18        756.31        723.39        96.73 o                         
   7   7 -18       3437.82       3230.05       339.34 o                         
  -7   8 -18       1366.68       1480.95       147.82 o                         
  -6   8 -18       4948.21       5018.35       310.44 o                         
  -5   8 -18        575.75        533.29        97.13 o                         
  -4   8 -18       2581.65       2592.36       147.44 o                         
  -3   8 -18       1618.87       1608.34       109.74 o                         
  -2   8 -18       1322.01       1319.51        97.08 o                         
  -1   8 -18        474.26        339.78        58.60 o                         
   0   8 -18       1685.27       1739.42       104.76 o                         
   1   8 -18        984.90       1134.84        86.39 o                         
   2   8 -18       4413.49       4375.60       208.14 o                         
   3   8 -18       3298.01       3354.00       222.50 o                         
   4   8 -18       2036.59       1847.75       161.99 o                         
   5   8 -18       2089.28       1964.58       160.14 o                         
   6   8 -18       4788.29       4623.07       290.69 o                         
   7   8 -18        485.18        349.09       117.79 o                         
   8   8 -18        571.76        713.83       180.01 o                         
  -8   9 -18       1546.79       1519.00       261.50 o                         
  -7   9 -18        837.55        738.35       162.92 o                         
  -6   9 -18        297.22        426.75       104.41 o                         
  -5   9 -18        568.82        546.10       143.46 o                         
  -4   9 -18       2040.95       2253.65       178.83 o                         
  -3   9 -18        750.69        770.13        97.55 o                         
  -2   9 -18       1489.16       1450.74       115.16 o                         
  -1   9 -18        218.67        103.21        56.56 o                         
   0   9 -18       1986.11       2118.08       128.70 o                         
   1   9 -18       2156.82       2171.98       126.07 o                         
   2   9 -18       6450.02       6234.65       336.11 o                         
   3   9 -18       1052.17        972.54       125.28 o                         
   4   9 -18         51.68        140.06        76.48 o                         
   5   9 -18       1740.30       1605.65       162.94 o                         
   6   9 -18        710.80        618.26       110.93 o                         
   7   9 -18        408.60        367.14       119.08 o                         
   8   9 -18        442.90        373.40       170.28 o                         
   9   9 -18        697.30        761.26       211.63 o                         
  -9  10 -18       1427.89       1577.38       280.96 o                         
  -8  10 -18       1297.60        925.46       226.23 o                         
  -7  10 -18        569.00        494.85       125.28 o                         
  -6  10 -18        408.39        466.42       110.58 o                         
  -5  10 -18        468.48        528.29       176.91 o                         
  -4  10 -18       2444.24       2432.47       189.18 o                         
  -3  10 -18        418.10        507.33       100.08 o                         
  -2  10 -18       1287.05       1269.37       102.89 o                         
  -1  10 -18       2252.69       2232.01       145.98 o                         
   0  10 -18        882.20        935.87        87.02 o                         
   1  10 -18       1427.89       1390.89       240.82 o                         
   2  10 -18       3401.09       3727.98       382.52 o                         
   3  10 -18        119.36        145.39        86.17 o                         
   4  10 -18       2360.04       2583.97       237.78 o                         
   5  10 -18        746.58        639.77       111.17 o                         
   6  10 -18       1461.99       1450.00       159.66 o                         
   7  10 -18       1245.22       1366.48       182.70 o                         
   8  10 -18        632.99        605.70       197.04 o                         
   9  10 -18        532.23        496.24       195.82 o                         
  10  10 -18       1269.22       1408.32       274.88 o                         
  -9  11 -18        153.92        287.04       201.90 o                         
  -8  11 -18        282.87        360.98       127.71 o                         
  -7  11 -18        570.67        586.00       125.89 o                         
  -6  11 -18        874.27       1164.79       153.83 o                         
  -5  11 -18         78.41        208.24       104.47 o                         
  -4  11 -18        982.59        872.40       127.45 o                         
  -3  11 -18        139.61        200.74        96.69 o                         
  -2  11 -18        533.94        635.94        97.17 o                         
  -1  11 -18       2772.96       2758.32       172.11 o                         
   0  11 -18       1292.33       1555.42       143.96 o                         
   1  11 -18       5855.78       5783.22       345.72 o                         
   2  11 -18         80.66        145.62        87.14 o                         
   3  11 -18       2463.43       2620.16       209.80 o                         
   4  11 -18        411.82        421.93       106.48 o                         
   5  11 -18        241.77        309.05       104.36 o                         
   6  11 -18        507.85        521.66       117.06 o                         
   7  11 -18        531.91        503.54       186.09 o                         
   8  11 -18       1246.02       1517.78       280.96 o                         
   9  11 -18        191.01        379.48       195.82 o                         
  -8  12 -18        230.88        244.28       119.40 o                         
  -7  12 -18         46.86         89.78       110.45 o                         
  -6  12 -18        115.18         53.29        96.46 o                         
  -5  12 -18        213.05        181.88        97.17 o                         
  -4  12 -18       1118.42       1200.07       149.77 o                         
  -3  12 -18        839.28        976.51       191.56 o                         
  -2  12 -18       1971.09       1968.90       242.04 o                         
  -1  12 -18        425.82        586.81       111.17 o                         
   0  12 -18       1186.14       1122.78       137.57 o                         
   1  12 -18       1685.82       1652.75       164.56 o                         
   2  12 -18        127.15        110.00        92.69 o                         
   3  12 -18        170.29        283.88       110.51 o                         
   4  12 -18       1064.47        817.74       141.14 o                         
   5  12 -18        132.46        220.80       133.79 o                         
   6  12 -18        127.91        180.94       112.51 o                         
   7  12 -18        172.82        -37.70       158.12 o                         
   8  12 -18        149.11         23.11       170.28 o                         
  -6  13 -18        338.43        530.16       146.50 o                         
  -5  13 -18        309.63        176.94       105.77 o                         
  -4  13 -18         92.37         59.58       170.28 o                         
  -3  13 -18        961.52       1171.15       214.06 o                         
  -2  13 -18        639.84        519.35       183.66 o                         
  -1  13 -18       2256.95       2264.45       278.53 o                         
   0  13 -18       2649.97       2786.82       241.97 o                         
   1  13 -18       1175.62       1316.99       151.34 o                         
   2  13 -18         45.29         41.74        97.32 o                         
   3  13 -18        842.45        980.81       149.62 o                         
   4  13 -18        124.48        148.53       115.09 o                         
   5  13 -18        522.73        701.65       137.67 o                         
   6  13 -18        471.04        349.61       133.96 o                         
  -4  14 -18        594.35        725.99       210.41 o                         
  -3  14 -18        272.47        353.93       162.98 o                         
  -2  14 -18        556.63        480.43       186.09 o                         
  -1  14 -18        371.93        443.94       178.79 o                         
   0  14 -18        551.91        437.86       162.98 o                         
   1  14 -18        739.41        893.84       211.63 o                         
   2  14 -18        248.14        278.75       115.65 o                         
   3  14 -18        102.51        162.80       169.06 o                         
   4  14 -18        182.32         60.97       105.04 o                         
   0   1 -17      11127.46      10911.67       408.30 o                         
   1   1 -17       5798.35       5689.20       214.81 o                         
  -1   2 -17       9124.00       9066.57       311.91 o                         
   0   2 -17       8256.02       8030.02       290.23 o                         
   1   2 -17       4143.42       4448.89       136.24 o                         
   2   2 -17       1885.30       1631.18        65.90 o                         
  -2   3 -17       5659.12       5629.57       176.36 o                         
  -1   3 -17       8241.10       8071.15       272.89 o                         
   0   3 -17      13156.08      12981.42       392.85 o                         
   1   3 -17       1636.85       1541.26        62.80 o                         
   2   3 -17      11212.04      11536.29       351.04 o                         
   3   3 -17       2723.90       2728.74       123.63 o                         
  -3   4 -17         76.58         54.33        24.96 o                         
  -2   4 -17       9098.22       8940.18       274.80 o                         
  -1   4 -17        526.26        523.13        48.82 o                         
   0   4 -17       3346.68       3172.79       112.39 o                         
   1   4 -17       2349.88       2375.43       107.73 o                         
   2   4 -17       6127.33       5838.95       206.59 o                         
   3   4 -17       1102.05       1144.03        58.82 o                         
   4   4 -17         59.34        106.18        29.57 o                         
  -4   5 -17       6826.18       6732.49       219.41 o                         
  -3   5 -17       5175.24       4897.76       160.99 o                         
  -2   5 -17       5289.45       5547.32       199.98 o                         
  -1   5 -17       3992.67       4242.26       189.79 o                         
   0   5 -17       4423.06       4425.73       171.15 o                         
   1   5 -17      12416.74      12682.17       428.95 o                         
   2   5 -17       3338.11       3421.45       150.60 o                         
   3   5 -17       3688.48       3993.23       172.48 o                         
   4   5 -17       1262.07       1225.73        67.62 o                         
   5   5 -17       3828.34       3756.42       137.34 o                         
  -5   6 -17        394.64        383.79        49.30 o                         
  -4   6 -17       3621.08       3667.85       141.14 o                         
  -3   6 -17        263.93        268.90        37.05 o                         
  -2   6 -17       1787.83       1734.99       116.32 o                         
  -1   6 -17       5657.54       5573.64       234.77 o                         
   0   6 -17       1060.94       1043.41        75.34 o                         
   1   6 -17         62.94         23.80        33.02 o                         
   2   6 -17       3289.50       3269.26       130.78 o                         
   3   6 -17       2445.02       2440.08        99.76 o                         
   4   6 -17       2857.34       2665.62       115.74 o                         
   5   6 -17       5079.86       4827.06       243.42 o                         
   6   6 -17        626.59        643.29        68.35 o                         
  -6   7 -17       9770.86       9785.52       421.45 o                         
  -5   7 -17       4538.89       4408.84       209.77 o                         
  -4   7 -17       1483.87       1539.94       100.28 o                         
  -3   7 -17       1415.08       1363.27       103.13 o                         
  -2   7 -17        186.13        174.97        48.21 o                         
  -1   7 -17        116.67        126.54        45.21 o                         
   0   7 -17        230.06        259.07        49.91 o                         
   1   7 -17        558.09        573.54        61.34 o                         
   2   7 -17       2410.74       2377.89       118.80 o                         
   3   7 -17        987.99        940.77        64.05 o                         
   4   7 -17        750.39        707.39        68.48 o                         
   5   7 -17       2831.04       2812.99       245.69 o                         
   6   7 -17       1639.56       1847.94       176.91 o                         
   7   7 -17        923.41        849.61       116.80 o                         
  -7   8 -17       1946.13       1857.73       175.75 o                         
  -6   8 -17       2313.51       2387.55       179.13 o                         
  -5   8 -17       4021.45       3840.17       252.37 o                         
  -4   8 -17       1406.16       1563.43       113.88 o                         
  -3   8 -17       1773.41       1970.57       133.17 o                         
  -2   8 -17       1329.61       1082.29        91.04 o                         
  -1   8 -17       3939.99       3964.20       185.30 o                         
   0   8 -17       2137.58       2328.38       136.12 o                         
   1   8 -17       2964.76       2877.88       143.03 o                         
   2   8 -17       3989.95       3938.49       201.16 o                         
   3   8 -17        307.34        314.92        77.57 o                         
   4   8 -17      11130.00      11919.74       592.25 o                         
   5   8 -17         79.18         40.76        74.80 o                         
   6   8 -17        667.51        621.99       102.85 o                         
   7   8 -17        169.02        240.18        85.54 o                         
   8   8 -17       2670.20       2972.32       336.91 o                         
  -8   9 -17          0.92         86.36       141.09 o                         
  -7   9 -17        102.22         82.10        98.72 o                         
  -6   9 -17       1225.41       1158.13       193.39 o                         
  -5   9 -17        642.15        622.54       100.59 o                         
  -4   9 -17       3929.31       3932.93       253.67 o                         
  -3   9 -17        410.20        281.13        62.60 o                         
  -2   9 -17        256.77        336.62        62.40 o                         
  -1   9 -17       1679.45       1524.87       109.17 o                         
   0   9 -17        837.57        798.00        80.37 o                         
   1   9 -17       2599.45       2575.00       145.68 o                         
   2   9 -17        198.26        253.71        79.52 o                         
   3   9 -17       1759.59       1873.12       278.47 o                         
   4   9 -17       4816.64       4802.32       274.91 o                         
   5   9 -17        209.22        192.10        85.92 o                         
   6   9 -17        595.50        620.07       108.86 o                         
   7   9 -17        445.50        487.63       109.57 o                         
   8   9 -17        149.32        435.42       180.01 o                         
   9   9 -17       1467.38       1319.53       250.55 o                         
  -9  10 -17       1867.72       1684.41       289.47 o                         
  -8  10 -17       2019.71       2218.69       204.33 o                         
  -7  10 -17        457.79        385.09       114.37 o                         
  -6  10 -17        145.12        201.10        90.25 o                         
  -5  10 -17        142.78        173.45        92.30 o                         
  -4  10 -17        594.94        526.21       102.34 o                         
  -3  10 -17        840.37        810.80       113.03 o                         
  -2  10 -17       5299.10       5284.46       256.41 o                         
  -1  10 -17       2160.55       2260.97       139.72 o                         
   0  10 -17       5231.70       5300.70       250.36 o                         
   1  10 -17       2139.97       2221.75       254.81 o                         
   2  10 -17       1602.86       1489.29       146.94 o                         
   3  10 -17       2305.24       2405.83       189.11 o                         
   4  10 -17        361.13        384.18       131.97 o                         
   5  10 -17        442.76        299.80        99.73 o                         
   6  10 -17        579.78        680.51       117.34 o                         
   7  10 -17       1818.20       2121.32       179.72 o                         
   8  10 -17        136.65        329.61       166.63 o                         
   9  10 -17         24.43        -62.03       152.03 o                         
  10  10 -17         92.16        214.06       193.39 o                         
  -9  11 -17       1366.37       1319.53       270.01 o                         
  -8  11 -17        316.15        199.12       120.17 o                         
  -7  11 -17       1748.21       1761.65       172.16 o                         
  -6  11 -17        103.16        189.32        95.75 o                         
  -5  11 -17        375.12        322.05       149.60 o                         
  -4  11 -17        252.33        173.45        88.18 o                         
  -3  11 -17       1590.21       1542.74       151.71 o                         
  -2  11 -17         78.78         83.88        67.41 o                         
  -1  11 -17       1048.64        964.34        94.76 o                         
   0  11 -17       2612.33       2617.63       227.44 o                         
   1  11 -17        646.51        700.32       115.95 o                         
   2  11 -17       1943.01       2016.35       174.14 o                         
   3  11 -17       2124.38       2147.25       178.83 o                         
   4  11 -17       2603.67       2545.99       203.39 o                         
   5  11 -17        555.08        323.43       163.59 o                         
   6  11 -17        888.48        757.81       133.10 o                         
   7  11 -17        586.06        635.78       130.49 o                         
   8  11 -17        146.22         14.60       176.36 o                         
   9  11 -17       1610.36       1951.87       300.42 o                         
  -8  12 -17        677.84        515.93       137.57 o                         
  -7  12 -17       1018.25       1024.70       158.13 o                         
  -6  12 -17         73.02        159.84       111.17 o                         
  -5  12 -17        411.48        178.79       110.94 o                         
  -4  12 -17        393.17        336.32       109.06 o                         
  -3  12 -17        796.10        752.14       138.65 o                         
  -2  12 -17       2070.19       2090.53       270.01 o                         
  -1  12 -17       2341.65       2479.31       194.63 o                         
   0  12 -17       1346.73       1306.34       145.22 o                         
   1  12 -17       1888.46       1821.08       165.54 o                         
   2  12 -17       1296.74       1147.27       139.71 o                         
   3  12 -17       1002.45        921.07       141.38 o                         
   4  12 -17        432.09        290.26       113.28 o                         
   5  12 -17        967.04       1144.44       151.43 o                         
   6  12 -17       1323.99       1367.51       164.23 o                         
   7  12 -17        210.30         46.02       114.35 o                         
   8  12 -17         58.42       -107.03       156.90 o                         
  -7  13 -17        165.00        213.98       130.04 o                         
  -6  13 -17         15.51        -84.19       107.46 o                         
  -5  13 -17         75.31        201.86       107.41 o                         
  -4  13 -17        550.38        727.46       122.12 o                         
  -3  13 -17        467.68        554.62       181.22 o                         
  -2  13 -17        348.98        457.32       158.12 o                         
  -1  13 -17       4571.53       4704.05       448.80 o                         
   0  13 -17        834.58        757.61       177.58 o                         
   1  13 -17        284.80        335.34       115.61 o                         
   2  13 -17       1443.31       1566.18       164.21 o                         
   3  13 -17        432.16        566.63       173.26 o                         
   4  13 -17       1033.74        971.87       152.11 o                         
   5  13 -17        827.65        680.84       133.63 o                         
   6  13 -17        559.67        545.38       144.23 o                         
   7  13 -17        282.93        233.25       125.89 o                         
  -4  14 -17       1082.67       1008.17       226.23 o                         
  -3  14 -17        286.49        465.83       183.66 o                         
  -2  14 -17        331.86        361.23       165.41 o                         
  -1  14 -17        809.39        572.86       184.87 o                         
   0  14 -17         85.81        207.98       161.76 o                         
   1  14 -17       1541.64       1627.25       263.93 o                         
   2  14 -17        222.23        382.79       176.97 o                         
   3  14 -17        320.03        276.93       186.09 o                         
   4  14 -17        380.67        405.41       132.52 o                         
   0   0 -16      23820.61      24685.43      1497.11 o                         
   0   1 -16       1992.21       1901.85        92.13 o                         
   1   1 -16       9076.91       9080.14       302.24 o                         
  -1   2 -16      11700.00      11984.74       442.50 o                         
   0   2 -16       1180.69       1038.18        53.62 o                         
   1   2 -16        483.11        438.14        33.10 o                         
   2   2 -16       1717.13       1755.35        69.29 o                         
  -2   3 -16      13897.00      13952.75       405.32 o                         
  -1   3 -16        731.27        861.99        48.87 o                         
   0   3 -16      15944.86      16425.04       487.41 o                         
   1   3 -16      16865.76      16483.41       551.26 o                         
   2   3 -16       7848.36       7868.31       275.84 o                         
   3   3 -16        177.26        197.27        29.71 o                         
  -3   4 -16       7429.68       7455.12       246.71 o                         
  -2   4 -16        811.16        669.83        40.13 o                         
  -1   4 -16       3012.74       3131.60       109.28 o                         
   0   4 -16        704.30        690.85        41.94 o                         
   1   4 -16       5784.54       5959.05       217.61 o                         
   2   4 -16      37634.64      38337.82      1271.47 o                         
   3   4 -16       2727.23       2674.55       101.48 o                         
   4   4 -16        949.00        817.22        50.97 o                         
  -4   5 -16        655.95        625.25        43.69 o                         
  -3   5 -16       8011.62       8022.27       255.15 o                         
  -2   5 -16       5683.73       5845.28       217.31 o                         
  -1   5 -16       2729.86       2826.37       203.12 o                         
   0   5 -16       2028.92       2082.36       103.38 o                         
   1   5 -16       7935.18       8274.76       270.72 o                         
   2   5 -16        612.73        530.80        45.18 o                         
   3   5 -16       6113.41       6018.01       230.79 o                         
   4   5 -16      14556.26      14158.01       467.80 o                         
   5   5 -16       1692.28       1740.30        75.89 o                         
  -5   6 -16        417.49        358.87        46.41 o                         
  -4   6 -16       3578.21       3419.81       145.27 o                         
  -3   6 -16        539.14        495.34        46.00 o                         
  -2   6 -16       3437.61       3673.56       151.94 o                         
  -1   6 -16       2285.96       2269.13       136.70 o                         
   0   6 -16       3127.11       3286.97       152.37 o                         
   1   6 -16       5841.73       5988.72       244.50 o                         
   2   6 -16        175.58        186.31        35.07 o                         
   3   6 -16       4422.52       4386.97       168.04 o                         
   4   6 -16       2363.95       2298.89       103.92 o                         
   5   6 -16       1496.23       1418.64       120.54 o                         
   6   6 -16       6990.36       7114.60       268.56 o                         
  -6   7 -16        603.65        647.34        75.07 o                         
  -5   7 -16       3885.91       3611.33       162.64 o                         
  -4   7 -16       3832.72       3798.11       164.57 o                         
  -3   7 -16       1106.30       1052.51        84.03 o                         
  -2   7 -16       4562.65       4295.29       198.01 o                         
  -1   7 -16       6332.65       6604.64       280.86 o                         
   0   7 -16       3215.66       3280.32       167.56 o                         
   1   7 -16       2881.12       2891.11       173.19 o                         
   2   7 -16       2409.20       2219.63       125.64 o                         
   3   7 -16        509.55        524.39        48.89 o                         
   4   7 -16        805.37        727.14        73.61 o                         
   5   7 -16       2624.04       2451.37       137.85 o                         
   6   7 -16       3009.23       2972.39       201.81 o                         
   7   7 -16       3770.02       3551.57       248.91 o                         
  -7   8 -16       1974.12       2081.42       186.50 o                         
  -6   8 -16        687.79        698.43       110.44 o                         
  -5   8 -16         35.41        104.75        80.62 o                         
  -4   8 -16        204.60        235.61        57.81 o                         
  -3   8 -16       2760.56       2661.33       135.63 o                         
  -2   8 -16       1124.62       1094.87       105.70 o                         
  -1   8 -16       3753.74       3684.72       182.81 o                         
   0   8 -16      11981.67      12046.89       479.99 o                         
   1   8 -16       1082.96       1066.13        82.94 o                         
   2   8 -16       6739.08       6767.22       310.61 o                         
   3   8 -16       6665.55       6502.56       367.85 o                         
   4   8 -16       1619.88       1695.30       145.95 o                         
   5   8 -16       2660.01       2518.78       347.25 o                         
   6   8 -16       1010.02        985.58       125.88 o                         
   7   8 -16       1056.23        955.89       120.35 o                         
   8   8 -16       2070.44       1779.28       262.71 o                         
  -8   9 -16       3750.71       3771.29       369.75 o                         
  -7   9 -16       4558.14       4794.02       299.16 o                         
  -6   9 -16         11.44        -43.15        74.09 o                         
  -5   9 -16       2850.24       2858.90       209.83 o                         
  -4   9 -16       7619.55       7430.05       381.85 o                         
  -3   9 -16        732.28        626.91        74.38 o                         
  -2   9 -16       1274.98       1121.70        97.32 o                         
  -1   9 -16       2221.42       2166.66       130.96 o                         
   0   9 -16       4102.89       4318.99       180.67 o                         
   1   9 -16        527.27        521.15        56.35 o                         
   2   9 -16        528.18        549.29        94.42 o                         
   3   9 -16        586.47        565.02        91.05 o                         
   4   9 -16        575.12        664.58       101.59 o                         
   5   9 -16        969.08        797.97       114.41 o                         
   6   9 -16       1441.94       1559.19       187.91 o                         
   7   9 -16       2119.53       2176.07       174.92 o                         
   8   9 -16       1753.97       2060.12       283.39 o                         
   9   9 -16        154.65        178.79       156.90 o                         
  -9  10 -16          8.22        -46.22       144.74 o                         
  -8  10 -16       1193.31       1202.83       160.64 o                         
  -7  10 -16        850.21       1001.11       135.00 o                         
  -6  10 -16        201.01        212.40        90.49 o                         
  -5  10 -16       1462.53       1479.03       152.50 o                         
  -4  10 -16       1142.71       1349.71       137.61 o                         
  -3  10 -16       3884.41       4054.36       341.10 o                         
  -2  10 -16       3644.58       3727.45       177.64 o                         
  -1  10 -16       3673.77       3657.61       154.68 o                         
   0  10 -16       1112.09       1184.24        87.58 o                         
   1  10 -16       3204.25       3012.35       174.79 o                         
   2  10 -16       2763.10       2682.93       157.28 o                         
   3  10 -16        686.11        744.02        83.59 o                         
   4  10 -16       1359.25       1285.92       143.13 o                         
   5  10 -16       6401.46       6361.53       369.57 o                         
   6  10 -16        419.95        413.46       108.12 o                         
   7  10 -16         56.30        136.03       114.33 o                         
   8  10 -16       1897.50       1606.57       256.63 o                         
   9  10 -16        854.05        888.97       220.14 o                         
  10  10 -16        111.65        172.71       184.87 o                         
 -10  11 -16       1714.48       1506.84       297.99 o                         
  -9  11 -16        270.42        402.59       204.33 o                         
  -8  11 -16        532.36        569.68       133.84 o                         
  -7  11 -16        423.84        728.55       261.44 o                         
  -6  11 -16        688.66        717.99       122.28 o                         
  -5  11 -16       7292.25       7262.91       414.11 o                         
  -4  11 -16         76.11        151.61       114.33 o                         
  -3  11 -16        612.51        525.34       104.75 o                         
  -2  11 -16       2045.87       2090.06       151.44 o                         
  -1  11 -16         23.06         -2.29        52.08 o                         
   0  11 -16        242.92        248.40        73.57 o                         
   1  11 -16       1472.77       1669.50       125.39 o                         
   2  11 -16       3413.38       3312.11       192.65 o                         
   3  11 -16         67.12         70.69        65.96 o                         
   4  11 -16        418.23        473.45       108.49 o                         
   5  11 -16        591.77        594.47       116.96 o                         
   6  11 -16        534.19        371.28       114.41 o                         
   7  11 -16        588.56        737.42       134.37 o                         
   8  11 -16        197.82        159.33       178.79 o                         
   9  11 -16       1076.84        949.79       242.04 o                         
  10  11 -16        246.51        271.23       193.39 o                         
  -8  12 -16        273.00        229.76       112.90 o                         
  -7  12 -16        520.85        587.34       132.93 o                         
  -6  12 -16        196.38        280.80       118.23 o                         
  -5  12 -16       2383.59       2625.96       221.76 o                         
  -4  12 -16        247.71        280.93       104.83 o                         
  -3  12 -16       4301.34       4178.28       282.09 o                         
  -2  12 -16        513.17        579.46       115.21 o                         
  -1  12 -16        447.97        360.33        88.50 o                         
   0  12 -16       4383.42       4487.69       238.56 o                         
   1  12 -16         61.11         40.48        70.83 o                         
   2  12 -16       3108.61       3073.60       179.93 o                         
   3  12 -16       1555.78       1461.52       126.88 o                         
   4  12 -16       3268.12       3824.59       206.05 o                         
   5  12 -16       2069.70       2093.59       195.13 o                         
   6  12 -16         71.66         83.57       147.17 o                         
   7  12 -16        778.72        730.93       139.18 o                         
   8  12 -16        484.20        356.37       212.85 o                         
  -7  13 -16         38.77         46.80       109.59 o                         
  -6  13 -16        512.37        494.42       124.38 o                         
  -5  13 -16         80.99        106.82       186.09 o                         
  -4  13 -16        324.74        367.27       107.05 o                         
  -3  13 -16         22.35         30.41       148.39 o                         
  -2  13 -16        577.80        630.76       118.14 o                         
  -1  13 -16       1626.23       1712.69       169.49 o                         
   0  13 -16        158.86        185.40       106.49 o                         
   1  13 -16        828.20        951.03       109.18 o                         
   2  13 -16        356.68        234.97        84.85 o                         
   3  13 -16        139.33        145.37        85.01 o                         
   4  13 -16        754.56        816.62       135.11 o                         
   5  13 -16        264.70        263.30       119.86 o                         
   6  13 -16        100.62         91.98       156.90 o                         
   7  13 -16        451.51        539.33       207.92 o                         
  -5  14 -16        596.03        529.08       178.79 o                         
  -4  14 -16        149.16        235.96       172.71 o                         
  -3  14 -16       1827.52       1985.93       284.61 o                         
  -2  14 -16       1653.88       1612.65       260.28 o                         
  -1  14 -16        410.64        428.34       118.60 o                         
   0  14 -16       2024.55       2238.94       252.98 o                         
   1  14 -16        145.59        361.55       113.44 o                         
   2  14 -16        369.76        399.88        95.47 o                         
   3  14 -16       1090.70       1027.66       117.11 o                         
   4  14 -16        205.25        151.69       115.14 o                         
   5  14 -16        924.79       1050.53       214.67 o                         
   0   1 -15        895.69        942.52        54.97 o                         
   1   1 -15       4556.81       4720.26       195.82 o                         
  -1   2 -15       3073.37       2618.85       100.78 o                         
   0   2 -15      14102.28      14237.95       466.96 o                         
   1   2 -15      18271.91      18652.98       587.48 o                         
   2   2 -15        276.10        206.40        25.06 o                         
  -2   3 -15       6073.31       5693.10       178.87 o                         
  -1   3 -15       3524.47       3550.41       106.36 o                         
   0   3 -15       4011.63       4029.10       139.42 o                         
   1   3 -15      18697.51      18692.89       583.46 o                         
   2   3 -15       1897.22       1767.48        78.55 o                         
   3   3 -15       3276.07       3503.49       125.85 o                         
  -3   4 -15       1679.16       1751.72        71.22 o                         
  -2   4 -15       5308.44       5119.05       160.66 o                         
  -1   4 -15       3193.30       3103.09       125.93 o                         
   0   4 -15      12460.83      12542.58       429.58 o                         
   1   4 -15       6076.70       6233.47       228.91 o                         
   2   4 -15      19258.18      19186.83       655.03 o                         
   3   4 -15        272.15        260.11        31.67 o                         
   4   4 -15        940.61        919.21        52.28 o                         
  -4   5 -15       4404.85       4301.53       155.76 o                         
  -3   5 -15       1587.97       1637.29        78.12 o                         
  -2   5 -15       7053.10       7348.07       266.09 o                         
  -1   5 -15       8092.77       8512.15       323.98 o                         
   0   5 -15      19680.62      20927.68       843.51 o                         
   1   5 -15       9237.56       9723.16       344.87 o                         
   2   5 -15        808.89        712.79        53.58 o                         
   3   5 -15        284.25        281.64        34.71 o                         
   4   5 -15        289.45        295.21        35.89 o                         
   5   5 -15        722.76        718.61        47.87 o                         
  -5   6 -15       2589.70       2459.88       124.10 o                         
  -4   6 -15       3260.28       3083.23       122.97 o                         
  -3   6 -15       3686.38       3732.13       140.69 o                         
  -2   6 -15       3597.58       3411.36       142.35 o                         
  -1   6 -15      21263.83      21222.62       704.49 o                         
   0   6 -15       2024.11       2288.89       119.82 o                         
   1   6 -15       4816.63       4775.86       220.65 o                         
   2   6 -15       3416.24       3314.85       125.01 o                         
   3   6 -15      10055.13      10011.19       351.90 o                         
   4   6 -15        605.67        576.06        45.27 o                         
   5   6 -15        256.60        337.20        51.34 o                         
   6   6 -15       3957.47       3930.28       156.90 o                         
  -6   7 -15       1198.00       1208.36        94.49 o                         
  -5   7 -15        893.40        807.16        62.22 o                         
  -4   7 -15       1132.45       1157.30        70.42 o                         
  -3   7 -15       2367.72       2382.98       101.90 o                         
  -2   7 -15       3661.51       3533.14       172.24 o                         
  -1   7 -15       3082.47       3147.89       183.89 o                         
   0   7 -15       2347.90       2378.69       120.69 o                         
   1   7 -15       3209.29       3230.21       158.15 o                         
   2   7 -15       1358.94       1454.04        90.42 o                         
   3   7 -15       9514.16       9042.74       382.14 o                         
   4   7 -15      10353.07      10410.17       435.34 o                         
   5   7 -15        894.85        922.57        77.06 o                         
   6   7 -15          6.98         47.21        66.15 o                         
   7   7 -15        560.34        462.85        73.28 o                         
  -7   8 -15        612.74        761.07        85.61 o                         
  -6   8 -15       1120.98       1123.05       122.83 o                         
  -5   8 -15       1466.81       1344.56       151.87 o                         
  -4   8 -15       3712.45       3874.64       190.73 o                         
  -3   8 -15       2512.40       2458.85       127.84 o                         
  -2   8 -15        520.74        453.72        59.42 o                         
  -1   8 -15         63.13        145.80        39.74 o                         
   0   8 -15        256.79        333.55        47.76 o                         
   1   8 -15       1605.11       1667.91        95.66 o                         
   2   8 -15       1745.48       1715.21        91.12 o                         
   3   8 -15       3614.46       3733.79       213.34 o                         
   4   8 -15        819.77        855.61       103.00 o                         
   5   8 -15       6119.10       6335.58       373.47 o                         
   6   8 -15       2389.31       2162.92       244.47 o                         
   7   8 -15         14.05        -75.68        75.68 o                         
   8   8 -15        610.13        577.24       102.54 o                         
  -8   9 -15        195.06        252.88        98.00 o                         
  -7   9 -15       1083.58       1025.09       286.43 o                         
  -6   9 -15       1127.06       1125.53       127.23 o                         
  -5   9 -15        822.39        739.03       108.64 o                         
  -4   9 -15       1179.71       1274.99       127.93 o                         
  -3   9 -15       3841.34       3855.01       193.70 o                         
  -2   9 -15       2238.85       2228.36       117.27 o                         
  -1   9 -15       1756.74       1759.19       118.46 o                         
   0   9 -15        734.11        778.39        79.53 o                         
   1   9 -15       1151.46       1212.92        80.91 o                         
   2   9 -15       2208.71       1984.24       127.13 o                         
   3   9 -15       4552.66       4844.28       234.80 o                         
   4   9 -15        553.02        622.99        77.38 o                         
   5   9 -15        486.78        439.19       134.40 o                         
   6   9 -15        250.24        215.36        89.70 o                         
   7   9 -15       4020.03       3874.39       261.32 o                         
   8   9 -15       1914.90       2008.93       182.43 o                         
   9   9 -15        253.47        184.87       160.55 o                         
  -9  10 -15       1403.81       1195.47       245.69 o                         
  -8  10 -15       1130.74       1297.26       153.86 o                         
  -7  10 -15        849.18       1044.26       141.48 o                         
  -6  10 -15        902.45        821.01       127.12 o                         
  -5  10 -15         19.56        -65.47        79.13 o                         
  -4  10 -15       1702.32       1612.46       160.35 o                         
  -3  10 -15       2553.15       2637.95       148.81 o                         
  -2  10 -15       1046.82       1085.24        85.45 o                         
  -1  10 -15        233.61        259.11        52.31 o                         
   0  10 -15       2696.89       2837.23       148.68 o                         
   1  10 -15        581.20        619.86        77.19 o                         
   2  10 -15       1463.73       1424.85       108.06 o                         
   3  10 -15        345.74        292.46        67.42 o                         
   4  10 -15       1616.59       1667.69       148.11 o                         
   5  10 -15       2894.94       3070.31       291.24 o                         
   6  10 -15       3950.38       4265.50       270.71 o                         
   7  10 -15       2098.04       2097.17       185.90 o                         
   8  10 -15        624.32        521.38       117.36 o                         
   9  10 -15       1682.42       1779.28       283.39 o                         
  10  10 -15        380.08        352.72       205.55 o                         
 -10  11 -15        837.53        580.16       228.66 o                         
  -9  11 -15       1035.69        851.27       222.58 o                         
  -8  11 -15        270.12        169.27       120.17 o                         
  -7  11 -15       1766.81       1846.19       185.62 o                         
  -6  11 -15        953.69       1158.06       143.00 o                         
  -5  11 -15         51.85        106.94        91.43 o                         
  -4  11 -15        523.73        547.10       107.05 o                         
  -3  11 -15         49.31         99.52        68.62 o                         
  -2  11 -15        782.24        599.90        82.09 o                         
  -1  11 -15       1495.41       1467.43        96.93 o                         
   0  11 -15        279.88        247.18        70.44 o                         
   1  11 -15        606.76        636.37        86.13 o                         
   2  11 -15        295.47        418.24        81.06 o                         
   3  11 -15         64.36        149.84        72.66 o                         
   4  11 -15       2330.91       2214.63       148.86 o                         
   5  11 -15        388.59        310.06        73.92 o                         
   6  11 -15       2169.15       2078.18       418.34 o                         
   7  11 -15       1390.69       1368.22       356.98 o                         
   8  11 -15       1387.45       1359.09       188.52 o                         
   9  11 -15        191.81        165.41       184.87 o                         
  10  11 -15        105.32         82.71       173.93 o                         
  -9  12 -15        276.50        454.98       182.38 o                         
  -8  12 -15        644.70        783.00       143.25 o                         
  -7  12 -15       1655.41       1642.08       186.25 o                         
  -6  12 -15       1964.75       1981.19       194.16 o                         
  -5  12 -15        430.53        420.26       110.31 o                         
  -4  12 -15        638.18        741.69       125.88 o                         
  -3  12 -15        996.03       1132.33       111.24 o                         
  -2  12 -15        631.55        546.81       110.66 o                         
  -1  12 -15       1386.49       1248.57       137.87 o                         
   0  12 -15       1566.06       1509.83       124.24 o                         
   1  12 -15       3096.12       2833.91       178.18 o                         
   2  12 -15        632.75        569.01        90.54 o                         
   3  12 -15        976.80       1141.59       117.74 o                         
   4  12 -15         42.19         28.75        74.45 o                         
   5  12 -15        678.62        744.95       132.77 o                         
   6  12 -15       2943.88       3026.64       231.52 o                         
   7  12 -15       2191.79       2403.93       213.94 o                         
   8  12 -15       1311.24       1404.81       189.59 o                         
   9  12 -15        849.08        991.14       250.55 o                         
  -7  13 -15       1138.79       1597.26       183.75 o                         
  -6  13 -15         91.89        109.68       112.51 o                         
  -5  13 -15        529.03        509.69       125.72 o                         
  -4  13 -15       1018.91        880.76       142.96 o                         
  -3  13 -15        963.55        995.87       140.54 o                         
  -2  13 -15         37.84        155.04        94.54 o                         
  -1  13 -15        366.81        288.09       109.92 o                         
   0  13 -15        266.91        166.93       106.27 o                         
   1  13 -15       1129.66       1103.13       114.21 o                         
   2  13 -15        562.34        547.45        93.62 o                         
   3  13 -15       1404.63       1395.87       127.25 o                         
   4  13 -15        259.51        288.19        85.30 o                         
   5  13 -15       1399.24       1440.06       169.39 o                         
   6  13 -15         29.86         18.84       111.31 o                         
   7  13 -15       1327.22       1381.94       187.20 o                         
  -5  14 -15        469.03        171.49       180.01 o                         
  -4  14 -15        221.06        515.70       173.93 o                         
  -3  14 -15        743.35        891.42       145.15 o                         
  -2  14 -15        367.93        362.13       124.67 o                         
  -1  14 -15         88.31        -26.85        99.36 o                         
   0  14 -15        151.66        233.07       116.47 o                         
   1  14 -15        137.02         -8.28       105.46 o                         
   2  14 -15        937.60       1073.29       120.71 o                         
   3  14 -15        609.45        570.97       123.94 o                         
   4  14 -15        394.80        466.50       100.21 o                         
   5  14 -15        775.83        908.91       158.18 o                         
   0  15 -15         77.23        165.10       117.37 o                         
   0   1 -14      12025.45      11974.42       435.67 o                         
   1   1 -14       6577.26       6484.61       226.98 o                         
  -1   2 -14       4550.91       4646.35       137.66 o                         
   0   2 -14       1024.54       1008.65        45.24 o                         
   1   2 -14       7633.26       7751.14       237.44 o                         
  -2   3 -14       3298.79       3562.40       121.60 o                         
  -1   3 -14       3730.41       3811.84       130.22 o                         
   0   3 -14       1755.61       1702.83        66.27 o                         
   1   3 -14        128.16        118.06        24.47 o                         
   2   3 -14      11902.18      12031.96       438.04 o                         
   3   3 -14       1533.54       1583.12        60.42 o                         
  -3   4 -14      10126.85      10194.76       334.95 o                         
  -2   4 -14        311.29        366.51        28.66 o                         
  -1   4 -14       1176.15       1202.78        52.34 o                         
   0   4 -14       5340.12       5033.30       193.81 o                         
   1   4 -14       2789.14       2602.37       113.80 o                         
   2   4 -14        351.77        303.95        33.34 o                         
   3   4 -14       2490.22       2585.43       100.75 o                         
   4   4 -14       7633.53       7369.84       227.67 o                         
  -4   5 -14       2614.82       2568.42       102.16 o                         
  -3   5 -14      11877.44      11898.23       421.11 o                         
  -2   5 -14       5744.00       6057.05       200.03 o                         
  -1   5 -14       1245.85       1338.26        64.42 o                         
   0   5 -14        653.28        755.58        66.70 o                         
   1   5 -14       1156.74       1132.97        61.76 o                         
   2   5 -14       4470.50       4746.12       169.04 o                         
   3   5 -14      16582.51      16566.97       582.45 o                         
   4   5 -14        414.02        415.50        39.37 o                         
   5   5 -14       4087.00       4033.35       142.28 o                         
  -5   6 -14       1702.55       1773.61        85.17 o                         
  -4   6 -14       5589.02       5444.94       195.78 o                         
  -3   6 -14        112.52        147.87        31.58 o                         
  -2   6 -14        174.61        201.02        30.64 o                         
  -1   6 -14       5785.56       5968.26       224.38 o                         
   0   6 -14      17047.62      17290.70       601.24 o                         
   1   6 -14       7807.44       8388.01       345.69 o                         
   2   6 -14       3272.38       3300.82       131.61 o                         
   3   6 -14       5201.64       4923.59       183.74 o                         
   4   6 -14       3550.33       3409.70       141.49 o                         
   5   6 -14        581.18        591.86        57.53 o                         
   6   6 -14       6677.44       6864.18       265.41 o                         
  -6   7 -14       1721.02       1531.19       105.17 o                         
  -5   7 -14       3349.74       3471.39       142.75 o                         
  -4   7 -14        247.31        215.21        45.82 o                         
  -3   7 -14       9628.19       9901.29       373.02 o                         
  -2   7 -14       1550.36       1631.59        84.84 o                         
  -1   7 -14        390.35        398.83        33.32 o                         
   0   7 -14       6586.64       6509.92       251.45 o                         
   1   7 -14       3768.38       3780.54       160.44 o                         
   2   7 -14       5543.77       5862.61       213.94 o                         
   3   7 -14        280.82        257.57        43.50 o                         
   4   7 -14       2482.22       2579.64       126.68 o                         
   5   7 -14       1524.64       1483.03       110.21 o                         
   6   7 -14        203.31         75.10        68.40 o                         
   7   7 -14        336.82        377.44        70.46 o                         
  -7   8 -14        681.31        635.03        83.37 o                         
  -6   8 -14       8438.44       8598.80       365.91 o                         
  -5   8 -14       1140.26       1221.89        95.09 o                         
  -4   8 -14         80.73         35.07        39.99 o                         
  -3   8 -14        142.89        128.68        50.61 o                         
  -2   8 -14       3580.58       3342.34       140.24 o                         
  -1   8 -14      22345.57      22707.36       815.75 o                         
   0   8 -14        841.39        900.29        65.10 o                         
   1   8 -14        524.88        502.95        51.51 o                         
   2   8 -14       1339.35       1296.07        77.59 o                         
   3   8 -14        217.56        211.46        52.79 o                         
   4   8 -14        457.93        352.54        59.21 o                         
   5   8 -14       6757.99       6860.80       368.45 o                         
   6   8 -14       2629.42       2761.79       193.18 o                         
   7   8 -14         51.47        -23.40        75.10 o                         
   8   8 -14       4748.91       4778.30       304.93 o                         
  -8   9 -14        156.98         38.18       100.22 o                         
  -7   9 -14       3092.01       3180.86       240.15 o                         
  -6   9 -14        486.76        494.42        98.43 o                         
  -5   9 -14       1145.23       1053.14       215.89 o                         
  -4   9 -14        555.29        449.18        91.15 o                         
  -3   9 -14       6573.21       6392.07       246.65 o                         
  -2   9 -14       1371.76       1348.32        85.97 o                         
  -1   9 -14       2963.73       3067.98       139.96 o                         
   0   9 -14       3223.61       3176.70       146.96 o                         
   1   9 -14        788.78        780.44        71.45 o                         
   2   9 -14       1114.49       1132.13        90.88 o                         
   3   9 -14       1163.93       1231.32        96.88 o                         
   4   9 -14       4425.09       4488.49       219.17 o                         
   5   9 -14       1011.89        897.49        88.92 o                         
   6   9 -14        241.34        114.10        84.64 o                         
   7   9 -14        159.23        164.06        92.33 o                         
   8   9 -14       3508.60       3663.48       278.53 o                         
   9   9 -14        202.25          3.65       150.82 o                         
  -9  10 -14       1597.49       1651.57       273.66 o                         
  -8  10 -14         52.74        -34.14        99.97 o                         
  -7  10 -14        512.58        518.43       116.96 o                         
  -6  10 -14       2672.75       2748.41       217.15 o                         
  -5  10 -14       6837.58       6723.72       407.63 o                         
  -4  10 -14       4245.15       4409.32       224.09 o                         
  -3  10 -14        691.78        835.20        93.23 o                         
  -2  10 -14       1012.24       1035.33        77.16 o                         
  -1  10 -14       2839.29       2770.47       128.14 o                         
   0  10 -14       1330.01       1499.91        94.14 o                         
   1  10 -14        773.39        745.26        81.01 o                         
   2  10 -14       1223.56       1184.28       123.90 o                         
   3  10 -14         57.96         15.94        56.03 o                         
   4  10 -14        727.87        707.46        82.22 o                         
   5  10 -14       1300.75       1388.67       110.30 o                         
   6  10 -14       3854.75       3665.63       255.86 o                         
   7  10 -14       5324.28       5501.38       340.97 o                         
   8  10 -14        194.71        245.69       142.30 o                         
   9  10 -14        257.41        462.18       187.31 o                         
  10  10 -14        161.94         92.44       167.85 o                         
 -10  11 -14        211.18        175.14       183.66 o                         
  -9  11 -14        214.45        312.46       121.39 o                         
  -8  11 -14        481.39        535.86       128.20 o                         
  -7  11 -14        181.43        286.79       110.06 o                         
  -6  11 -14          5.17        -29.76        96.09 o                         
  -5  11 -14        990.27        807.17       131.45 o                         
  -4  11 -14       6044.53       5970.15       288.13 o                         
  -3  11 -14       4317.29       4238.56       217.17 o                         
  -2  11 -14       4965.90       4796.60       242.82 o                         
  -1  11 -14       1849.19       1768.35       106.43 o                         
   0  11 -14        647.68        715.94        83.87 o                         
   1  11 -14       1755.75       1715.78       123.07 o                         
   2  11 -14        482.76        504.28        81.47 o                         
   3  11 -14       2297.67       2353.65       151.26 o                         
   4  11 -14       4242.72       4072.49       219.22 o                         
   5  11 -14        504.10        471.30        83.91 o                         
   6  11 -14        603.45        558.29       115.37 o                         
   7  11 -14        958.02       1078.31       147.26 o                         
   8  11 -14        876.86        875.76       141.90 o                         
   9  11 -14        445.43        702.88       209.20 o                         
  10  11 -14        225.68        155.68       201.90 o                         
  -9  12 -14        109.13         30.01       117.67 o                         
  -8  12 -14        464.83        549.82       133.63 o                         
  -7  12 -14       3173.16       3307.69       255.68 o                         
  -6  12 -14       3270.01       3558.14       267.01 o                         
  -5  12 -14         35.15        164.86        96.63 o                         
  -4  12 -14         89.78        -42.17        71.48 o                         
  -3  12 -14        793.09        664.81        93.94 o                         
  -2  12 -14        624.58        661.92       118.28 o                         
  -1  12 -14         62.12        -32.76        86.85 o                         
   0  12 -14         40.78         -4.69        69.32 o                         
   1  12 -14        998.90        937.66        99.84 o                         
   2  12 -14        804.64        669.86       123.17 o                         
   3  12 -14       2796.46       2578.71       163.21 o                         
   4  12 -14        459.15        541.80       109.04 o                         
   5  12 -14       2127.68       1893.98       156.56 o                         
   6  12 -14        592.29        785.96       131.43 o                         
   7  12 -14        471.93        358.22       129.30 o                         
   8  12 -14        241.11        251.78       124.16 o                         
   9  12 -14         30.14       -150.82       150.82 o                         
  -7  13 -14        269.83        146.80       115.05 o                         
  -6  13 -14        661.58        516.96       132.82 o                         
  -5  13 -14       1650.10       1762.81       179.83 o                         
  -4  13 -14       1779.00       1870.16       149.06 o                         
  -3  13 -14         19.04        111.00        99.73 o                         
  -2  13 -14       2542.82       2495.60       199.10 o                         
  -1  13 -14       1307.92       1447.10       187.91 o                         
   0  13 -14       1224.99       1045.24       192.17 o                         
   1  13 -14       2610.65       2545.52       170.16 o                         
   2  13 -14        270.29        320.40        87.71 o                         
   3  13 -14       5996.72       6396.22       312.83 o                         
   4  13 -14        219.04        159.74        81.50 o                         
   5  13 -14       1020.96       1006.85       150.27 o                         
   6  13 -14        372.29        295.34       125.03 o                         
   7  13 -14        192.56        120.65       116.42 o                         
  -5  14 -14         86.67        208.91       114.52 o                         
  -4  14 -14        138.84        139.45       106.63 o                         
  -3  14 -14        950.36       1022.01       147.53 o                         
  -2  14 -14        236.14        354.14       139.26 o                         
  -1  14 -14        247.08        303.13       113.95 o                         
   0  14 -14        365.21        513.18       135.55 o                         
   1  14 -14       2092.46       1731.89       184.91 o                         
   2  14 -14        169.19         62.69        81.81 o                         
   3  14 -14        711.16        849.59       110.54 o                         
   4  14 -14        450.05        429.35        95.18 o                         
   5  14 -14         28.37         47.21       117.56 o                         
  -2  15 -14       1492.75       1509.34       177.11 o                         
  -1  15 -14       1213.24       1038.23       221.97 o                         
   0  15 -14        791.60        823.88       159.94 o                         
   1  15 -14         55.89        205.92       113.09 o                         
   2  15 -14         16.24        -48.66       104.72 o                         
   0   1 -13       7111.09       6915.48       228.81 o                         
   1   1 -13       8076.11       8074.21       290.25 o                         
  -1   2 -13       6110.61       6094.02       179.33 o                         
   0   2 -13       7000.15       6571.21       202.21 o                         
   1   2 -13       6679.75       6271.71       184.66 o                         
   2   2 -13       1861.38       1705.14        66.11 o                         
  -2   3 -13      11114.41      11492.64       353.12 o                         
  -1   3 -13        992.79       1020.09        40.73 o                         
   0   3 -13        383.63        406.25        32.60 o                         
   1   3 -13      13631.84      13764.11       445.30 o                         
   2   3 -13         22.37          3.55        27.91 o                         
   3   3 -13       8773.65       8602.56       260.26 o                         
  -3   4 -13       3302.97       3483.14       114.79 o                         
  -2   4 -13       1294.08       1315.85        58.83 o                         
  -1   4 -13      23587.10      24328.38       836.22 o                         
   0   4 -13      16685.19      17644.80       596.82 o                         
   1   4 -13       2659.92       2658.32       113.36 o                         
   2   4 -13       8033.33       8225.21       304.46 o                         
   3   4 -13       3368.87       3424.06       133.49 o                         
   4   4 -13       3233.88       3126.56       103.31 o                         
  -4   5 -13       4803.13       4596.72       194.39 o                         
  -3   5 -13       2574.50       2323.27        97.66 o                         
  -2   5 -13       2211.70       2190.34        88.16 o                         
  -1   5 -13       7826.50       7533.43       263.23 o                         
   0   5 -13       1870.94       1817.63       132.00 o                         
   1   5 -13      14132.29      14634.71       516.39 o                         
   2   5 -13      13169.24      13732.30       466.50 o                         
   3   5 -13        423.37        485.21        50.34 o                         
   4   5 -13       3068.07       2955.30       118.95 o                         
   5   5 -13        701.09        640.82        51.73 o                         
  -5   6 -13      11973.38      11540.99       396.71 o                         
  -4   6 -13       1349.88       1369.43        79.17 o                         
  -3   6 -13       1531.00       1489.90        76.79 o                         
  -2   6 -13      14348.69      14480.25       531.22 o                         
  -1   6 -13       3505.87       3463.73       133.81 o                         
   0   6 -13        885.87       1003.05        47.46 o                         
   1   6 -13       3756.90       3753.37       136.78 o                         
   2   6 -13       8082.58       8422.94       291.94 o                         
   3   6 -13       2432.86       2456.55       113.45 o                         
   4   6 -13        838.69        783.55        48.70 o                         
   5   6 -13        646.49        673.12        61.30 o                         
   6   6 -13       1103.97       1238.22        72.49 o                         
  -6   7 -13        194.11        213.30        54.94 o                         
  -5   7 -13        627.23        619.21        54.74 o                         
  -4   7 -13       8853.89       9102.94       321.26 o                         
  -3   7 -13       1133.09       1210.63        66.96 o                         
  -2   7 -13       4189.63       4305.91       153.53 o                         
  -1   7 -13        152.42        124.35        25.75 o                         
   0   7 -13       3704.50       3648.76       135.77 o                         
   1   7 -13       6312.77       6234.92       207.36 o                         
   2   7 -13       1864.72       1882.41        93.03 o                         
   3   7 -13       5099.95       5191.36       206.44 o                         
   4   7 -13      14020.57      14375.54       583.08 o                         
   5   7 -13       3210.62       3471.77       205.59 o                         
   6   7 -13        582.13        493.97        84.78 o                         
   7   7 -13       1553.77       1448.60       113.74 o                         
  -7   8 -13        579.33        534.27        77.53 o                         
  -6   8 -13       1913.81       1894.21       125.79 o                         
  -5   8 -13       6128.59       6292.13       275.27 o                         
  -4   8 -13        729.17        660.91        51.13 o                         
  -3   8 -13        338.78        392.71        41.79 o                         
  -2   8 -13       2178.55       2117.39        89.33 o                         
  -1   8 -13        432.30        440.06        51.84 o                         
   0   8 -13        264.66        232.47        42.17 o                         
   1   8 -13       3844.09       3770.55       152.13 o                         
   2   8 -13        750.84        722.66        58.27 o                         
   3   8 -13       1356.05       1305.87        93.05 o                         
   4   8 -13        459.01        399.30        59.45 o                         
   5   8 -13       4123.71       3805.67       189.91 o                         
   6   8 -13       4342.16       4377.42       260.73 o                         
   7   8 -13        402.50        392.74        93.22 o                         
   8   8 -13        953.46        857.12       117.89 o                         
  -8   9 -13        553.42        562.80        91.09 o                         
  -7   9 -13       2085.57       2059.01       148.44 o                         
  -6   9 -13       1569.95       1842.57       160.64 o                         
  -5   9 -13       2106.08       2044.44       223.12 o                         
  -4   9 -13       2671.43       2502.58       144.03 o                         
  -3   9 -13       4821.11       4865.81       212.69 o                         
  -2   9 -13        582.36        538.07        59.71 o                         
  -1   9 -13        137.45        162.08        46.98 o                         
   0   9 -13        865.04        712.44        63.15 o                         
   1   9 -13       3057.21       3179.74       138.36 o                         
   2   9 -13        190.82         78.13        55.46 o                         
   3   9 -13      13375.72      13838.34       588.29 o                         
   4   9 -13        191.49        102.43        55.27 o                         
   5   9 -13       1575.11       1541.31       111.46 o                         
   6   9 -13        837.61        824.93       194.54 o                         
   7   9 -13       2808.97       2830.53       223.27 o                         
   8   9 -13       3063.02       3199.75       236.17 o                         
   9   9 -13        686.07        543.84       204.27 o                         
  -9  10 -13        241.78        372.18       176.36 o                         
  -8  10 -13        447.93        483.96       115.76 o                         
  -7  10 -13        579.42        634.72       117.58 o                         
  -6  10 -13        659.04        666.49       122.04 o                         
  -5  10 -13        783.77        775.35        92.06 o                         
  -4  10 -13       1423.71       1253.98       107.63 o                         
  -3  10 -13         33.75        100.11        59.20 o                         
  -2  10 -13       1196.88       1243.09        99.06 o                         
  -1  10 -13        303.51        285.17        55.40 o                         
   0  10 -13        546.47        532.76        61.05 o                         
   1  10 -13        151.37        104.55        57.16 o                         
   2  10 -13        269.99        197.89        62.63 o                         
   3  10 -13       2669.26       2727.58       151.53 o                         
   4  10 -13       1043.69       1087.82        96.71 o                         
   5  10 -13       1083.21       1175.08        99.57 o                         
   6  10 -13       2444.90       2531.89       220.75 o                         
   7  10 -13        314.39        183.23        98.43 o                         
   8  10 -13        628.48        427.07       113.41 o                         
   9  10 -13        532.45        390.83       124.67 o                         
  10  10 -13        330.43        300.42       187.31 o                         
 -10  11 -13        203.36        227.44       190.95 o                         
  -9  11 -13        735.43        988.12       154.69 o                         
  -8  11 -13        911.43        932.75       150.83 o                         
  -7  11 -13        417.76        541.24       234.68 o                         
  -6  11 -13       1866.35       1893.77       239.54 o                         
  -5  11 -13        984.40        996.99       101.58 o                         
  -4  11 -13        175.59        198.89        74.53 o                         
  -3  11 -13        951.01        972.58       163.05 o                         
  -2  11 -13       3233.64       3350.47       186.30 o                         
  -1  11 -13       2471.58       2264.17       123.31 o                         
   0  11 -13       2725.97       2895.81       168.03 o                         
   1  11 -13        683.91        638.57        85.68 o                         
   2  11 -13       1675.72       1593.55       123.83 o                         
   3  11 -13        142.29        117.84        67.90 o                         
   4  11 -13        288.53        407.64        91.12 o                         
   5  11 -13       1114.43       1190.37       109.45 o                         
   6  11 -13       2720.02       2755.66       232.36 o                         
   7  11 -13        805.54        881.84       145.29 o                         
   8  11 -13        194.17        144.34       107.01 o                         
   9  11 -13        536.79        661.53       200.68 o                         
  10  11 -13        130.74         40.14       194.60 o                         
  -9  12 -13        362.93        278.53       158.72 o                         
  -8  12 -13         75.46         15.98       103.10 o                         
  -7  12 -13        659.84        619.75       190.29 o                         
  -6  12 -13       1771.74       1793.23       187.88 o                         
  -5  12 -13        525.71        575.43       118.34 o                         
  -4  12 -13        170.17        251.30        83.11 o                         
  -3  12 -13        697.99        796.15        95.95 o                         
  -2  12 -13       1414.46       1559.78       119.37 o                         
  -1  12 -13       1852.36       2168.27       173.89 o                         
   0  12 -13       2277.86       2423.86       187.22 o                         
   1  12 -13        966.74        855.85       103.07 o                         
   2  12 -13        666.72        731.02        96.09 o                         
   3  12 -13        254.31        211.74        76.74 o                         
   4  12 -13       3079.74       3330.24       187.94 o                         
   5  12 -13        521.16        466.97        89.75 o                         
   6  12 -13        681.00        484.39       126.11 o                         
   7  12 -13        720.67        692.37       139.74 o                         
   8  12 -13       1568.35       1603.35       185.91 o                         
   9  12 -13         70.56         46.22       166.63 o                         
  -7  13 -13        190.67        160.46       122.90 o                         
  -6  13 -13        519.88        529.15       131.77 o                         
  -5  13 -13        129.57        252.75        84.46 o                         
  -4  13 -13        800.99        982.54       113.04 o                         
  -3  13 -13        903.55        847.96       130.51 o                         
  -2  13 -13        372.65        221.54       119.19 o                         
  -1  13 -13       1938.56       2096.92       232.31 o                         
   0  13 -13       1002.81        973.16       126.97 o                         
   1  13 -13       1219.25       1294.52       123.28 o                         
   2  13 -13        875.88        923.92       105.56 o                         
   3  13 -13        437.03        487.32        95.27 o                         
   4  13 -13        664.66        625.66        98.02 o                         
   5  13 -13        490.27        576.54       137.15 o                         
   6  13 -13        353.41        643.18       141.32 o                         
   7  13 -13       1649.27       1810.91       227.38 o                         
  -6  14 -13         32.58       -106.42       106.42 o                         
  -5  14 -13       1300.77       1287.29       126.99 o                         
  -4  14 -13       1051.48       1168.23       151.27 o                         
  -3  14 -13        362.66        391.92       120.16 o                         
  -2  14 -13        238.54        272.38       174.53 o                         
  -1  14 -13        518.70        365.19       130.14 o                         
   0  14 -13        296.33        236.50       110.07 o                         
   1  14 -13        729.49        784.55       132.06 o                         
   2  14 -13        253.34        187.42        83.51 o                         
   3  14 -13        511.01        604.96       102.29 o                         
   4  14 -13        585.67        423.38       100.18 o                         
   5  14 -13       2237.98       2414.44       224.93 o                         
   6  14 -13        502.88        705.00       153.21 o                         
  -2  15 -13        202.02        248.76       109.21 o                         
  -1  15 -13        101.22       -104.32       245.69 o                         
   0  15 -13        227.20        244.96       125.55 o                         
   1  15 -13          4.22        -50.95        97.27 o                         
   2  15 -13       2394.10       2303.43       260.89 o                         
   0   0 -12      41781.85      41926.79      3022.19 o                         
   0   1 -12       6291.52       6277.57       209.35 o                         
   1   1 -12      15363.47      15715.16       459.11 o                         
  -1   2 -12      26591.39      26796.69       795.76 o                         
   0   2 -12       9928.41       9584.28       300.95 o                         
   1   2 -12       2329.99       2397.85        88.85 o                         
   2   2 -12       5477.36       5521.91       157.72 o                         
  -2   3 -12       9574.32       9184.19       274.36 o                         
  -1   3 -12       1568.88       1417.88        50.80 o                         
   0   3 -12       6059.53       5848.34       175.88 o                         
   1   3 -12      16907.96      16673.64       580.70 o                         
   2   3 -12       4213.18       4399.21       161.39 o                         
   3   3 -12       2583.31       2658.85        99.22 o                         
  -3   4 -12       2762.95       2737.22        94.89 o                         
  -2   4 -12       5025.33       5465.73       193.86 o                         
  -1   4 -12       8363.01       8609.70       314.67 o                         
   0   4 -12       3633.62       3399.39       121.60 o                         
   1   4 -12        936.83        831.40        49.27 o                         
   2   4 -12       7361.87       7241.19       276.82 o                         
   3   4 -12       1235.00       1369.95        71.10 o                         
   4   4 -12       8248.39       8651.22       280.62 o                         
  -4   5 -12       2056.67       1988.57        94.61 o                         
  -3   5 -12      13672.01      13377.70       464.18 o                         
  -2   5 -12      11653.44      11643.29       411.58 o                         
  -1   5 -12       5435.56       5659.15       196.28 o                         
   0   5 -12       1808.27       1819.15        71.27 o                         
   1   5 -12       9440.09      10166.35       328.04 o                         
   2   5 -12      13626.75      13798.86       484.13 o                         
   3   5 -12       3532.08       3483.66       130.32 o                         
   4   5 -12      18370.49      18482.40       668.34 o                         
   5   5 -12       6027.02       5633.72       219.94 o                         
  -5   6 -12       3757.14       3545.01       141.32 o                         
  -4   6 -12       3355.47       3248.36       136.16 o                         
  -3   6 -12        406.44        430.21        40.12 o                         
  -2   6 -12       2701.36       2832.49       110.13 o                         
  -1   6 -12       1408.35       1359.22        62.48 o                         
   0   6 -12       2999.27       3259.28       115.13 o                         
   1   6 -12       4568.10       4862.18       142.27 o                         
   2   6 -12         15.88         -9.82        27.24 o                         
   3   6 -12       4354.82       4258.57       149.74 o                         
   4   6 -12       2812.70       2755.89       107.47 o                         
   5   6 -12        811.69        728.60        60.17 o                         
   6   6 -12       6636.06       6854.74       288.79 o                         
  -6   7 -12        279.74        324.14        60.37 o                         
  -5   7 -12       3848.17       3709.18       167.57 o                         
  -4   7 -12       9556.43       9495.75       302.00 o                         
  -3   7 -12       5300.32       5528.30       181.39 o                         
  -2   7 -12       5123.43       5266.27       171.45 o                         
  -1   7 -12       4832.70       4878.45       165.17 o                         
   0   7 -12      10408.23      10221.65       337.37 o                         
   1   7 -12        499.30        485.71        35.36 o                         
   2   7 -12       1319.77       1473.44        83.39 o                         
   3   7 -12       8682.33       8818.91       320.02 o                         
   4   7 -12       4519.20       4308.08       200.55 o                         
   5   7 -12       2372.89       2508.63       130.26 o                         
   6   7 -12       3279.01       3043.19       209.19 o                         
   7   7 -12       4049.81       4069.97       213.67 o                         
  -7   8 -12       3502.08       3581.02       188.33 o                         
  -6   8 -12        142.46        119.41        60.71 o                         
  -5   8 -12       4806.69       5008.08       235.18 o                         
  -4   8 -12       1272.13       1231.87        68.59 o                         
  -3   8 -12        305.34        258.30        38.02 o                         
  -2   8 -12       3182.37       3130.79       110.81 o                         
  -1   8 -12       1201.94       1281.42        64.00 o                         
   0   8 -12        925.82        864.85        51.89 o                         
   1   8 -12       3458.24       3539.10       143.91 o                         
   2   8 -12       7795.38       7893.80       299.90 o                         
   3   8 -12        868.44       1003.14       102.88 o                         
   4   8 -12        402.23        433.62        61.44 o                         
   5   8 -12       7227.79       7239.71       318.24 o                         
   6   8 -12        728.15        706.62        72.37 o                         
   7   8 -12       1528.42       1500.38       157.51 o                         
   8   8 -12        274.01        227.78        73.19 o                         
  -8   9 -12       2184.73       2276.92       159.50 o                         
  -7   9 -12         75.48         -3.54        66.32 o                         
  -6   9 -12        263.27        328.87        73.85 o                         
  -5   9 -12       3660.55       3766.06       159.30 o                         
  -4   9 -12        398.47        423.17        61.13 o                         
  -3   9 -12       1638.47       1700.86        95.53 o                         
  -2   9 -12       2174.15       2259.61       109.04 o                         
  -1   9 -12       2812.78       2693.14       126.32 o                         
   0   9 -12        827.95        794.26        65.47 o                         
   1   9 -12        545.01        515.55        54.09 o                         
   2   9 -12       3284.27       3355.78       167.84 o                         
   3   9 -12       4675.86       4956.97       215.82 o                         
   4   9 -12       1052.00        929.43        88.98 o                         
   5   9 -12       2547.11       2756.61       149.71 o                         
   6   9 -12        115.90        -77.27        77.27 o                         
   7   9 -12       2975.22       2979.65       211.31 o                         
   8   9 -12        391.46        417.10       109.74 o                         
   9   9 -12       2099.62       2424.59       202.96 o                         
  -9  10 -12        106.47         76.11        96.06 o                         
  -8  10 -12        607.66        771.56       134.43 o                         
  -7  10 -12        157.32         23.40        98.17 o                         
  -6  10 -12        587.09        560.93       107.13 o                         
  -5  10 -12       1521.10       1523.19       120.28 o                         
  -4  10 -12         55.26         15.42        65.17 o                         
  -3  10 -12       9632.92       9376.45       417.26 o                         
  -2  10 -12        358.16        320.88        54.54 o                         
  -1  10 -12        232.10        240.02        52.20 o                         
   0  10 -12       1223.99       1303.73        82.49 o                         
   1  10 -12        792.00        747.96        79.92 o                         
   2  10 -12        122.70         65.29        58.90 o                         
   3  10 -12        673.57        619.10        79.92 o                         
   4  10 -12       1965.56       1788.67       121.00 o                         
   5  10 -12        451.47        504.28        79.99 o                         
   6  10 -12        660.09        540.81       114.81 o                         
   7  10 -12       1320.40       1376.60       156.93 o                         
   8  10 -12          3.30        -87.97        87.97 o                         
   9  10 -12        244.72        148.01       106.90 o                         
  10  10 -12        518.46        295.55       186.09 o                         
 -10  11 -12        961.45       1236.83       263.93 o                         
  -9  11 -12        363.20        344.96       136.22 o                         
  -8  11 -12        351.32        285.02       114.62 o                         
  -7  11 -12        260.36        347.80       107.13 o                         
  -6  11 -12        291.31        192.35        77.36 o                         
  -5  11 -12        938.99        894.14       102.32 o                         
  -4  11 -12        361.89        315.35        76.06 o                         
  -3  11 -12       1202.32       1179.88       106.48 o                         
  -2  11 -12       3450.63       3706.00       198.43 o                         
  -1  11 -12        206.08        274.84        57.33 o                         
   0  11 -12       1221.77       1111.82       101.79 o                         
   1  11 -12       2559.19       2665.63       159.00 o                         
   2  11 -12       6530.60       6785.71       313.60 o                         
   3  11 -12       2929.78       2890.03       175.19 o                         
   4  11 -12        163.10         96.75        68.04 o                         
   5  11 -12        582.23        576.23        88.43 o                         
   6  11 -12        386.75        496.14       120.53 o                         
   7  11 -12        224.40        263.33       125.88 o                         
   8  11 -12        723.00        583.25       128.31 o                         
   9  11 -12        689.92        665.69       134.86 o                         
  10  11 -12        634.75       1030.06       240.82 o                         
  -9  12 -12        114.27        -36.56       114.62 o                         
  -8  12 -12        276.54        238.44       117.34 o                         
  -7  12 -12        685.39        560.51       124.48 o                         
  -6  12 -12         67.58         73.19        82.32 o                         
  -5  12 -12        243.05        278.10        85.27 o                         
  -4  12 -12        105.07         76.22        77.19 o                         
  -3  12 -12        840.16        902.81       100.86 o                         
  -2  12 -12        608.78        639.88        86.64 o                         
  -1  12 -12        477.43        547.31       108.06 o                         
   0  12 -12       1617.52       1671.90       126.40 o                         
   1  12 -12         32.82         50.98        64.40 o                         
   2  12 -12       2467.32       2603.22       171.77 o                         
   3  12 -12         89.85        135.35        72.05 o                         
   4  12 -12       2314.27       2624.64       190.08 o                         
   5  12 -12       2763.47       3142.92       192.74 o                         
   6  12 -12        733.44        684.21       135.03 o                         
   7  12 -12        280.79        110.68       114.38 o                         
   8  12 -12        443.43        418.91       150.21 o                         
   9  12 -12        272.83        245.13       127.44 o                         
  -8  13 -12        622.29        788.37       227.38 o                         
  -7  13 -12        200.85        139.37       139.26 o                         
  -6  13 -12        180.47        141.26        97.80 o                         
  -5  13 -12        602.00        578.42        98.51 o                         
  -4  13 -12        432.31        469.75        95.50 o                         
  -3  13 -12       1135.61       1309.70       189.74 o                         
  -2  13 -12       2552.84       2402.24       201.57 o                         
  -1  13 -12        833.83        838.85       125.99 o                         
   0  13 -12        903.71        773.41       128.83 o                         
   1  13 -12       1754.75       1729.43       135.62 o                         
   2  13 -12       1841.64       1871.83       165.70 o                         
   3  13 -12        266.99        245.40        85.76 o                         
   4  13 -12        869.45        803.51       105.73 o                         
   5  13 -12        281.51        401.17       146.56 o                         
   6  13 -12       1724.52       1564.19       189.13 o                         
   7  13 -12        141.92         67.34       122.84 o                         
   8  13 -12        296.17        252.68       129.83 o                         
  -6  14 -12       1233.20       1449.82       182.74 o                         
  -5  14 -12        155.66        266.89        92.78 o                         
  -4  14 -12        437.22        360.15       118.23 o                         
  -3  14 -12       1520.17       1168.27       168.45 o                         
  -2  14 -12        712.26        886.26       136.23 o                         
  -1  14 -12        568.04        901.73       136.93 o                         
   0  14 -12        612.16        649.39       136.77 o                         
   1  14 -12        736.85        630.36       125.00 o                         
   2  14 -12        359.20        347.34        91.03 o                         
   3  14 -12        117.15        181.86        88.47 o                         
   4  14 -12        902.56       1079.19       121.15 o                         
   5  14 -12        660.84        664.77       138.18 o                         
   6  14 -12         69.57         94.84       123.45 o                         
  -3  15 -12        560.09        477.24       128.01 o                         
  -2  15 -12         19.71        -52.63        98.34 o                         
  -1  15 -12        561.78        492.27       131.58 o                         
   0  15 -12       1084.51       1400.05       244.47 o                         
   1  15 -12        270.43        461.27       118.95 o                         
   2  15 -12        592.90        413.84       123.12 o                         
   3  15 -12        607.43        689.05       113.00 o                         
   0   1 -11      19312.33      18904.01       661.59 o                         
   1   1 -11       6815.71       7210.43       223.51 o                         
  -1   2 -11        309.43        305.60        20.57 o                         
   0   2 -11      18328.86      19089.36       628.29 o                         
   1   2 -11       2520.54       2698.01        94.09 o                         
   2   2 -11       2197.20       2436.09        89.63 o                         
  -2   3 -11       8002.74       7420.53       247.34 o                         
  -1   3 -11       9161.17       9589.27       274.48 o                         
   0   3 -11       7797.90       7560.19       237.57 o                         
   1   3 -11        941.44        927.32        48.46 o                         
   2   3 -11       4807.05       4513.77       170.20 o                         
   3   3 -11      16191.96      16716.80       487.82 o                         
  -3   4 -11          0.44         -2.78        19.28 o                         
  -2   4 -11       5162.55       5567.88       250.56 o                         
  -1   4 -11       5755.07       5694.59       190.09 o                         
   0   4 -11       4485.79       4904.04       205.69 o                         
   1   4 -11       3197.40       3192.86       127.89 o                         
   2   4 -11       1440.32       1442.00        65.56 o                         
   3   4 -11        209.55        189.18        26.26 o                         
   4   4 -11       4428.41       4520.78       144.75 o                         
  -4   5 -11       6030.58       5947.97       220.40 o                         
  -3   5 -11       4876.42       5131.88       201.12 o                         
  -2   5 -11       6261.62       6640.25       218.03 o                         
  -1   5 -11       3391.80       3455.76       129.04 o                         
   0   5 -11        731.43        818.73        41.80 o                         
   1   5 -11        349.74        305.16        56.61 o                         
   2   5 -11       6694.69       6673.15       209.64 o                         
   3   5 -11       2095.98       1816.51        77.70 o                         
   4   5 -11       2882.28       3007.23       107.95 o                         
   5   5 -11       3638.27       3724.99       132.55 o                         
  -5   6 -11       3697.30       3729.74       144.20 o                         
  -4   6 -11       3422.30       3260.59       144.32 o                         
  -3   6 -11      11694.29      12102.37       374.85 o                         
  -2   6 -11       3141.98       3136.64       112.31 o                         
  -1   6 -11       1053.17       1164.22        54.75 o                         
   0   6 -11        749.36        717.78        38.37 o                         
   1   6 -11       5374.17       5764.66       202.90 o                         
   2   6 -11       1510.51       1525.79        67.13 o                         
   3   6 -11       7669.60       7909.26       264.49 o                         
   4   6 -11       2968.91       2908.00        94.35 o                         
   5   6 -11      12222.69      12458.61       399.71 o                         
   6   6 -11        116.53         89.57        47.45 o                         
  -6   7 -11       4079.83       4160.15       212.60 o                         
  -5   7 -11       3096.01       3182.56       147.69 o                         
  -4   7 -11        281.58        325.82        37.82 o                         
  -3   7 -11      13877.47      14433.10       449.51 o                         
  -2   7 -11       1485.50       1408.36        67.76 o                         
  -1   7 -11       9782.37       9676.16       299.43 o                         
   0   7 -11        265.50        239.74        30.51 o                         
   1   7 -11       3158.14       3180.57       126.79 o                         
   2   7 -11        172.41        185.90        37.92 o                         
   3   7 -11       1076.12       1083.74        62.12 o                         
   4   7 -11       2962.09       2996.15       149.63 o                         
   5   7 -11        164.90        233.08        49.41 o                         
   6   7 -11        563.44        503.07        57.78 o                         
   7   7 -11       4875.66       4798.06       222.02 o                         
  -7   8 -11       1009.66        908.05        89.66 o                         
  -6   8 -11       3430.15       3260.26       169.53 o                         
  -5   8 -11       4420.12       4375.38       179.11 o                         
  -4   8 -11       4399.74       4273.04       159.67 o                         
  -3   8 -11       1081.01       1047.96        61.61 o                         
  -2   8 -11        271.29        193.11        33.74 o                         
  -1   8 -11       1463.26       1515.90        68.25 o                         
   0   8 -11       4880.67       4702.50       157.54 o                         
   1   8 -11       3753.27       3689.46       129.73 o                         
   2   8 -11       5574.77       5836.14       225.31 o                         
   3   8 -11        403.57        389.70        60.03 o                         
   4   8 -11       2206.65       1914.63       130.20 o                         
   5   8 -11         51.79         52.28        47.08 o                         
   6   8 -11       1875.38       1924.98       115.58 o                         
   7   8 -11       2588.24       2416.43       174.90 o                         
   8   8 -11        428.67        469.71        79.07 o                         
  -8   9 -11        781.21        761.62        98.50 o                         
  -7   9 -11       1837.98       1640.58       124.13 o                         
  -6   9 -11       1390.08       1374.39        95.60 o                         
  -5   9 -11        424.03        325.53        61.44 o                         
  -4   9 -11       2695.97       2905.44       136.32 o                         
  -3   9 -11       8615.24       8667.59       278.20 o                         
  -2   9 -11       2743.80       2583.20       101.24 o                         
  -1   9 -11       1364.32       1381.31        83.84 o                         
   0   9 -11         49.37         47.53        38.86 o                         
   1   9 -11        980.33        986.07        68.79 o                         
   2   9 -11        357.52        313.96        59.49 o                         
   3   9 -11       4321.13       4365.22       217.40 o                         
   4   9 -11       1552.66       1731.62       119.25 o                         
   5   9 -11        198.69        131.84        58.62 o                         
   6   9 -11        177.93        207.03        74.31 o                         
   7   9 -11       2967.83       3257.30       222.87 o                         
   8   9 -11        699.83        680.18       114.95 o                         
   9   9 -11       2023.18       1812.63       175.90 o                         
  -9  10 -11       1128.71       1231.82       155.70 o                         
  -8  10 -11        842.06        756.46       185.42 o                         
  -7  10 -11       7772.57       7782.34       451.19 o                         
  -6  10 -11        383.31        420.66        78.80 o                         
  -5  10 -11        197.45        195.90        71.61 o                         
  -4  10 -11        791.90        740.42        85.59 o                         
  -3  10 -11         33.81         12.26        77.95 o                         
  -2  10 -11       2721.35       2606.02       132.04 o                         
  -1  10 -11       4372.37       4407.15       183.22 o                         
   0  10 -11      10522.86      10588.54       392.15 o                         
   1  10 -11       2573.42       2584.13       148.02 o                         
   2  10 -11       2513.49       2555.39       153.26 o                         
   3  10 -11       1745.53       1752.94       124.75 o                         
   4  10 -11        330.35        297.74        68.82 o                         
   5  10 -11        140.45         51.42        59.87 o                         
   6  10 -11       1603.46       1500.59       151.52 o                         
   7  10 -11        446.64        407.35       110.07 o                         
   8  10 -11        497.30        298.60       107.73 o                         
   9  10 -11         39.12        -79.49        99.22 o                         
  10  10 -11        108.07        116.76       164.20 o                         
 -10  11 -11        169.74        166.63       203.12 o                         
  -9  11 -11       1593.76       1384.85       170.36 o                         
  -8  11 -11        303.87        322.55       110.06 o                         
  -7  11 -11        359.94        402.19       114.79 o                         
  -6  11 -11        568.93        497.19        91.05 o                         
  -5  11 -11       2251.66       2308.87       148.49 o                         
  -4  11 -11       1836.35       1793.60       146.50 o                         
  -3  11 -11        261.49        215.79        68.03 o                         
  -2  11 -11       3718.18       3878.40       194.22 o                         
  -1  11 -11        237.12        159.35        53.01 o                         
   0  11 -11        644.65        661.35        83.53 o                         
   1  11 -11       2019.79       2020.03       151.06 o                         
   2  11 -11       4288.12       4505.68       218.30 o                         
   3  11 -11        506.77        645.51        85.82 o                         
   4  11 -11       1856.11       1796.27       128.82 o                         
   5  11 -11        472.20        461.92        95.81 o                         
   6  11 -11        440.37        321.07       108.96 o                         
   7  11 -11        153.41        165.84       108.87 o                         
   8  11 -11        415.82        320.85       115.33 o                         
   9  11 -11       1924.74       2129.76       206.73 o                         
  10  11 -11        410.24        649.37       206.77 o                         
  -9  12 -11        150.17         77.57       138.65 o                         
  -8  12 -11        300.10        259.87       149.60 o                         
  -7  12 -11         61.10         66.29       106.15 o                         
  -6  12 -11       1757.07       1744.56       141.66 o                         
  -5  12 -11        162.77        158.99        79.36 o                         
  -4  12 -11        872.04        843.98       102.85 o                         
  -3  12 -11        656.32        561.44        86.44 o                         
  -2  12 -11       4490.51       4860.64       248.42 o                         
  -1  12 -11       6881.63       7139.75       417.11 o                         
   0  12 -11       3863.18       3850.03       332.73 o                         
   1  12 -11       1708.41       1470.88       123.80 o                         
   2  12 -11        672.01        559.05        97.83 o                         
   3  12 -11       1007.76       1067.29       110.02 o                         
   4  12 -11        210.56        160.86        79.44 o                         
   5  12 -11        981.10        898.64       117.24 o                         
   6  12 -11        355.77        165.55       152.64 o                         
   7  12 -11        383.52        222.47       110.78 o                         
   8  12 -11        882.45        725.65       147.53 o                         
   9  12 -11        169.11        153.16       120.45 o                         
  -8  13 -11        392.91        488.13       147.72 o                         
  -7  13 -11        360.12        333.31       129.32 o                         
  -6  13 -11        123.03        149.63        84.61 o                         
  -5  13 -11        179.13        262.42       122.19 o                         
  -4  13 -11        356.11        165.53        80.95 o                         
  -3  13 -11       1808.17       1837.51       180.96 o                         
  -2  13 -11       1281.11       1173.02       138.27 o                         
  -1  13 -11       3893.75       3271.14       248.55 o                         
   0  13 -11       1373.00       1429.52       178.18 o                         
   1  13 -11        544.32        518.55        88.83 o                         
   2  13 -11       1181.37       1221.92       116.81 o                         
   3  13 -11       1585.97       1785.85       141.74 o                         
   4  13 -11        826.18        816.44       107.61 o                         
   5  13 -11        224.32        289.28        92.28 o                         
   6  13 -11        423.80        490.11       133.63 o                         
   7  13 -11        437.72        366.18       158.72 o                         
   8  13 -11        306.06        139.89       129.62 o                         
  -6  14 -11       1205.36       1090.55       146.57 o                         
  -5  14 -11        260.24        201.88        94.08 o                         
  -4  14 -11        767.27        612.80       221.91 o                         
  -3  14 -11        203.60        294.10       104.91 o                         
  -2  14 -11       1131.11       1246.53       160.65 o                         
  -1  14 -11          9.79        -65.71        93.45 o                         
   0  14 -11        964.10        927.09       140.57 o                         
   1  14 -11       2534.78       2566.56       213.72 o                         
   2  14 -11        461.30        600.53       104.58 o                         
   3  14 -11        796.13        899.11       115.80 o                         
   4  14 -11        231.49        102.05        87.37 o                         
   5  14 -11        302.01        401.35       129.73 o                         
   6  14 -11        376.24        230.42       129.17 o                         
  -3  15 -11        548.84        602.54       138.39 o                         
  -2  15 -11        233.82        166.22       121.31 o                         
  -1  15 -11        230.35        123.57       115.37 o                         
   0  15 -11        251.34        426.15       207.31 o                         
   1  15 -11        886.32        813.58       142.70 o                         
   2  15 -11        595.00        437.82       127.93 o                         
   3  15 -11        688.39        462.09       108.84 o                         
   0   1 -10      24973.56      25836.13       780.27 o                         
   1   1 -10       7781.96       8108.10       261.71 o                         
  -1   2 -10       7322.41       7453.56       220.01 o                         
   0   2 -10      10641.05      10665.34       341.31 o                         
   1   2 -10       3462.03       3991.13       131.03 o                         
   2   2 -10      17296.46      17501.52       506.87 o                         
  -2   3 -10       5266.83       4905.38       161.48 o                         
  -1   3 -10      14473.83      14342.03       406.66 o                         
   0   3 -10       5317.58       5609.99       218.00 o                         
   1   3 -10       1557.02       1496.19        65.45 o                         
   2   3 -10       1059.95        921.53        55.26 o                         
   3   3 -10        770.60        785.93        40.03 o                         
  -3   4 -10       2604.53       2765.14        97.20 o                         
  -2   4 -10       9106.31       9306.86       345.46 o                         
  -1   4 -10       3036.57       3168.55       114.53 o                         
   0   4 -10      11155.68      11938.08       376.17 o                         
   1   4 -10      30804.59      31779.57       961.34 o                         
   2   4 -10         38.83         64.03        20.50 o                         
   3   4 -10      10613.55      10644.49       344.95 o                         
   4   4 -10      11500.12      11086.88       368.10 o                         
  -4   5 -10       7002.81       7504.37       274.28 o                         
  -3   5 -10        930.69        938.90        48.68 o                         
  -2   5 -10      18625.82      18924.12       540.69 o                         
  -1   5 -10       6337.08       6409.87       204.41 o                         
   0   5 -10       1595.78       1667.56        65.84 o                         
   1   5 -10        317.81        253.64        33.00 o                         
   2   5 -10      13294.78      13373.19       393.05 o                         
   3   5 -10       7327.90       7185.92       206.62 o                         
   4   5 -10       6106.71       5932.39       164.06 o                         
   5   5 -10       3184.81       3329.61       118.04 o                         
  -5   6 -10       1714.82       1662.63        85.80 o                         
  -4   6 -10       5950.00       5975.17       199.13 o                         
  -3   6 -10       4336.92       4227.61       159.79 o                         
  -2   6 -10       2792.34       2457.46        96.81 o                         
  -1   6 -10        517.71        579.33        38.72 o                         
   0   6 -10      15563.79      15458.30       474.42 o                         
   1   6 -10      25507.70      26745.11       916.04 o                         
   2   6 -10       2541.58       2477.55       105.93 o                         
   3   6 -10      10341.87      10263.27       379.23 o                         
   4   6 -10       5794.38       5835.17       188.19 o                         
   5   6 -10         97.30         90.82        31.10 o                         
   6   6 -10         93.57         85.13        34.88 o                         
  -6   7 -10       1378.05       1481.63       148.58 o                         
  -5   7 -10       2102.63       2093.92       105.63 o                         
  -4   7 -10        211.61        204.70        33.70 o                         
  -3   7 -10       3494.24       3566.91       112.58 o                         
  -2   7 -10       1941.13       1874.26        78.10 o                         
  -1   7 -10       5160.98       5035.30       176.08 o                         
   0   7 -10       5640.30       5722.69       196.73 o                         
   1   7 -10       2351.97       2411.16       108.27 o                         
   2   7 -10       5316.34       5702.50       185.85 o                         
   3   7 -10        675.44        715.07        51.37 o                         
   4   7 -10       1170.61       1048.32        90.02 o                         
   5   7 -10       2320.35       2294.57       130.21 o                         
   6   7 -10       1288.14       1238.75        80.40 o                         
   7   7 -10       1944.68       1966.34       125.14 o                         
  -7   8 -10        550.92        548.30        76.71 o                         
  -6   8 -10       1243.60       1157.10        85.67 o                         
  -5   8 -10        110.06        119.76        45.57 o                         
  -4   8 -10       6301.34       6151.29       215.89 o                         
  -3   8 -10       1717.52       1575.50        78.08 o                         
  -2   8 -10       2284.47       2361.78        98.75 o                         
  -1   8 -10       3784.61       3712.28       138.73 o                         
   0   8 -10        596.53        671.31        43.64 o                         
   1   8 -10       2207.23       2211.44       105.88 o                         
   2   8 -10       2286.43       2360.52       107.47 o                         
   3   8 -10       3459.14       3417.96       180.67 o                         
   4   8 -10        156.80        121.14        48.95 o                         
   5   8 -10        613.78        654.98        69.05 o                         
   6   8 -10       1131.38       1145.74        92.74 o                         
   7   8 -10       3439.62       3151.94       215.35 o                         
   8   8 -10        600.90        629.17        86.35 o                         
  -8   9 -10       4106.90       4239.81       225.96 o                         
  -7   9 -10       1480.05       1601.66       127.05 o                         
  -6   9 -10       3939.86       4206.99       172.25 o                         
  -5   9 -10        887.73        880.43        90.94 o                         
  -4   9 -10       1080.53        937.68        71.64 o                         
  -3   9 -10       2082.39       1930.41        90.80 o                         
  -2   9 -10       5729.96       5496.22       188.83 o                         
  -1   9 -10        773.66        692.44        50.46 o                         
   0   9 -10       9363.38       9304.67       300.36 o                         
   1   9 -10       5448.84       5214.45       179.41 o                         
   2   9 -10       1206.08       1179.41        96.69 o                         
   3   9 -10       1615.39       1440.17       125.91 o                         
   4   9 -10        317.61        236.80        60.29 o                         
   5   9 -10       6297.94       6679.71       292.88 o                         
   6   9 -10        754.67        817.96        82.77 o                         
   7   9 -10        593.02        549.90       105.33 o                         
   8   9 -10       2184.44       2218.01       184.91 o                         
   9   9 -10        329.30        281.89       106.37 o                         
  -9  10 -10        179.19         72.70        83.30 o                         
  -8  10 -10        780.30        768.94        98.76 o                         
  -7  10 -10         48.23         16.07        56.84 o                         
  -6  10 -10         17.19        -27.68        54.00 o                         
  -5  10 -10       1108.91       1074.99        87.13 o                         
  -4  10 -10       1694.57       1507.40       113.11 o                         
  -3  10 -10        757.03        697.53        83.04 o                         
  -2  10 -10        871.73        870.69        73.24 o                         
  -1  10 -10       4322.93       4451.46       176.81 o                         
   0  10 -10         31.89         77.18        43.09 o                         
   1  10 -10        340.67        328.80        72.34 o                         
   2  10 -10       1072.15        984.10        96.40 o                         
   3  10 -10       1167.74       1237.67       105.97 o                         
   4  10 -10       2637.25       2573.51       144.48 o                         
   5  10 -10        262.40        255.99        73.25 o                         
   6  10 -10       6121.02       5936.80       337.20 o                         
   7  10 -10       3596.56       3448.14       243.96 o                         
   8  10 -10        164.95        162.84       100.07 o                         
   9  10 -10       1221.52        963.91       146.57 o                         
  10  10 -10        606.27        513.53       131.51 o                         
 -10  11 -10        484.50        329.61       197.04 o                         
  -9  11 -10       2337.87       2384.02       214.11 o                         
  -8  11 -10        795.49        855.33       139.33 o                         
  -7  11 -10        914.05        924.39       107.88 o                         
  -6  11 -10        494.97        556.39       106.46 o                         
  -5  11 -10       1466.93       1504.18       169.35 o                         
  -4  11 -10        295.21        164.05        77.15 o                         
  -3  11 -10        692.43        715.85        96.68 o                         
  -2  11 -10        286.16        254.87        69.16 o                         
  -1  11 -10       1079.63       1000.71        80.42 o                         
   0  11 -10        117.30        124.09        59.23 o                         
   1  11 -10        239.21        295.54        69.95 o                         
   2  11 -10        267.54         96.12        65.34 o                         
   3  11 -10       1173.71       1199.51       108.25 o                         
   4  11 -10        177.17        209.84        69.78 o                         
   5  11 -10        116.26         67.01        89.42 o                         
   6  11 -10        276.39        272.99       100.95 o                         
   7  11 -10       1327.78       1250.91       149.32 o                         
   8  11 -10       3571.05       3958.62       277.31 o                         
   9  11 -10        563.74        387.12       130.88 o                         
  10  11 -10       1103.06       1146.77       173.49 o                         
  -9  12 -10        667.10        598.88       132.82 o                         
  -8  12 -10         30.05          5.15       104.57 o                         
  -7  12 -10        183.41        231.35        88.41 o                         
  -6  12 -10       1578.07       1455.10       143.76 o                         
  -5  12 -10        834.15        733.31        98.13 o                         
  -4  12 -10        998.11       1099.31       111.63 o                         
  -3  12 -10        580.95        627.70        88.24 o                         
  -2  12 -10        878.81        945.51       100.26 o                         
  -1  12 -10        169.53        229.96       100.95 o                         
   0  12 -10        149.50        206.30        68.15 o                         
   1  12 -10       1297.02       1283.87       120.89 o                         
   2  12 -10         42.97        148.54        69.82 o                         
   3  12 -10        866.54        892.79       100.76 o                         
   4  12 -10       2590.33       2392.73       162.05 o                         
   5  12 -10         46.15         69.15        71.43 o                         
   6  12 -10        989.09        746.58       165.35 o                         
   7  12 -10        263.90        276.18       120.72 o                         
   8  12 -10        774.91        752.56       143.91 o                         
   9  12 -10        363.38        315.15       129.45 o                         
  -8  13 -10        319.08         86.00       172.10 o                         
  -7  13 -10        544.44        549.04       129.09 o                         
  -6  13 -10          8.64         39.07        84.55 o                         
  -5  13 -10        811.68        895.89       108.60 o                         
  -4  13 -10        904.44        850.80       123.16 o                         
  -3  13 -10        468.08        554.54        99.95 o                         
  -2  13 -10        137.34        206.37        96.75 o                         
  -1  13 -10        287.87        377.89       102.33 o                         
   0  13 -10       1964.23       2127.11       183.16 o                         
   1  13 -10        305.74        379.69        85.42 o                         
   2  13 -10        515.82        460.89        86.67 o                         
   3  13 -10       1489.91       1453.21       130.02 o                         
   4  13 -10        654.84        567.58        97.67 o                         
   5  13 -10        788.49        709.75       100.01 o                         
   6  13 -10       2200.65       2207.73       244.47 o                         
   7  13 -10        890.46       1198.63       168.52 o                         
   8  13 -10       3433.66       3320.43       451.78 o                         
  -6  14 -10        155.86        -94.20        94.20 o                         
  -5  14 -10         30.86         54.91        88.25 o                         
  -4  14 -10          3.79        -20.55        97.46 o                         
  -3  14 -10         54.17        202.40       105.80 o                         
  -2  14 -10       1624.50       1453.87       174.12 o                         
  -1  14 -10        440.21        313.45       111.79 o                         
   0  14 -10       2326.63       2689.08       231.31 o                         
   1  14 -10       1029.72       1039.75       143.50 o                         
   2  14 -10        383.10        276.23        94.00 o                         
   3  14 -10        671.13        744.25       133.28 o                         
   4  14 -10        925.50        792.97       111.14 o                         
   5  14 -10        725.65        641.49       147.06 o                         
   6  14 -10        133.87         19.36       127.28 o                         
  -3  15 -10        230.28        196.25       108.67 o                         
  -2  15 -10        328.39        357.06       120.32 o                         
  -1  15 -10        337.20        226.67       124.67 o                         
   0  15 -10        108.45        -51.56       104.32 o                         
   1  15 -10        301.80        300.30       138.05 o                         
   2  15 -10        440.59        368.41       123.30 o                         
   3  15 -10       2195.41       2107.81       166.53 o                         
   0   1  -9       2390.84       2607.69        98.20 o                         
  -1   2  -9       3024.49       2955.54        86.93 o                         
   0   2  -9       3862.06       3933.69       130.20 o                         
   1   2  -9      16316.01      17208.93       524.07 o                         
   2   2  -9       5735.90       5549.38       181.63 o                         
  -2   3  -9       3326.23       3201.64       114.24 o                         
  -1   3  -9        730.66        725.50        33.64 o                         
   0   3  -9       1813.58       1825.71        78.44 o                         
   1   3  -9       7387.70       7759.52       245.36 o                         
   2   3  -9       1836.74       2139.81        94.09 o                         
   3   3  -9      12759.46      13254.01       414.06 o                         
  -3   4  -9       5041.21       5125.22       188.11 o                         
  -2   4  -9       6514.10       6798.56       227.32 o                         
  -1   4  -9       5869.54       5945.64       188.82 o                         
   0   4  -9       1178.85       1002.96        66.62 o                         
   1   4  -9       8848.01       9520.76       282.87 o                         
   2   4  -9       1670.76       1762.26        68.73 o                         
   3   4  -9      12553.23      12633.37       379.84 o                         
   4   4  -9        163.17        208.04        19.98 o                         
  -4   5  -9      10468.21      10495.22       321.77 o                         
  -3   5  -9       8785.28       8857.55       295.48 o                         
  -2   5  -9       6499.82       6784.46       210.97 o                         
  -1   5  -9       9928.23      10004.44       306.23 o                         
   0   5  -9      11758.15      12141.27       353.33 o                         
   1   5  -9       1027.77        983.45        60.35 o                         
   2   5  -9      13142.08      13381.13       412.42 o                         
   3   5  -9       1565.60       1622.47        62.35 o                         
   4   5  -9       9350.69       9392.35       268.75 o                         
   5   5  -9       1666.84       1689.69        72.40 o                         
  -5   6  -9        321.89        312.65        36.05 o                         
  -4   6  -9       4856.47       5188.23       189.79 o                         
  -3   6  -9       1555.45       1544.01        73.38 o                         
  -2   6  -9       6354.32       6340.76       198.12 o                         
  -1   6  -9       1013.82       1011.74        53.44 o                         
   0   6  -9      11001.22      10886.35       340.49 o                         
   1   6  -9       8804.16       9085.78       328.45 o                         
   2   6  -9      15103.20      15444.75       544.16 o                         
   3   6  -9       4410.38       4411.35       186.55 o                         
   4   6  -9       8426.60       8490.17       258.25 o                         
   5   6  -9       2436.75       2229.53        93.80 o                         
   6   6  -9        732.64        730.45        53.67 o                         
  -6   7  -9       3002.89       3085.94       145.85 o                         
  -5   7  -9         62.81        107.72        39.67 o                         
  -4   7  -9       3342.28       3376.52       119.36 o                         
  -3   7  -9       1952.56       1845.19        78.41 o                         
  -2   7  -9       3353.73       3495.11       126.48 o                         
  -1   7  -9       7929.08       7718.22       239.98 o                         
   0   7  -9       5861.07       5989.15       196.32 o                         
   1   7  -9       2813.02       2791.77       113.74 o                         
   2   7  -9        840.07        770.37        65.66 o                         
   3   7  -9        969.72       1135.16        76.68 o                         
   4   7  -9       2786.39       2804.24       185.68 o                         
   5   7  -9       1899.76       1838.28       124.13 o                         
   6   7  -9       3348.97       3475.22       153.32 o                         
   7   7  -9        768.34        754.12        77.64 o                         
  -7   8  -9       3234.06       3033.88       282.52 o                         
  -6   8  -9       1155.47       1156.13        79.17 o                         
  -5   8  -9        854.73        838.44        65.11 o                         
  -4   8  -9       4551.49       4456.08       160.14 o                         
  -3   8  -9       2195.28       2077.64        89.93 o                         
  -2   8  -9      14752.23      14762.65       468.44 o                         
  -1   8  -9       2783.32       2903.85       111.20 o                         
   0   8  -9       5011.25       4911.69       159.77 o                         
   1   8  -9       2306.55       2212.44       120.25 o                         
   2   8  -9      14398.48      14946.28       511.56 o                         
   3   8  -9       5998.88       6281.44       266.47 o                         
   4   8  -9        773.16        927.38        79.12 o                         
   5   8  -9       6124.96       6214.97       264.45 o                         
   6   8  -9       1122.67       1048.89       128.86 o                         
   7   8  -9       4853.41       4786.04       227.19 o                         
   8   8  -9       2833.68       2879.75       166.31 o                         
  -8   9  -9       1151.97       1032.65       106.73 o                         
  -7   9  -9       1118.84       1071.77       102.28 o                         
  -6   9  -9       2295.80       2278.07       120.78 o                         
  -5   9  -9       4323.61       4134.52       170.71 o                         
  -4   9  -9       2295.54       2146.14       110.24 o                         
  -3   9  -9       3661.30       3375.76       124.68 o                         
  -2   9  -9       3308.70       3012.36       110.76 o                         
  -1   9  -9       1029.03       1046.51        63.17 o                         
   0   9  -9       2297.37       2164.33        94.27 o                         
   1   9  -9        469.22        390.69        50.77 o                         
   2   9  -9       3520.95       3340.64       168.85 o                         
   3   9  -9       1961.95       1825.29       207.83 o                         
   4   9  -9        326.91        318.21        63.57 o                         
   5   9  -9       2362.68       2203.83       131.90 o                         
   6   9  -9        314.54        281.26        62.21 o                         
   7   9  -9       3411.80       3290.36       403.74 o                         
   8   9  -9       2700.24       2839.80       208.59 o                         
   9   9  -9       1419.99       1335.08       120.75 o                         
  -9  10  -9        574.89        557.66        98.36 o                         
  -8  10  -9       1233.60       1412.04       178.90 o                         
  -7  10  -9       2750.71       2843.12       144.01 o                         
  -6  10  -9       2140.34       2341.62       164.13 o                         
  -5  10  -9      10612.89      10628.45       391.04 o                         
  -4  10  -9       1813.47       1787.84       110.74 o                         
  -3  10  -9       4919.69       4819.52       196.45 o                         
  -2  10  -9       1039.68       1074.11        68.86 o                         
  -1  10  -9       2074.75       2072.68       114.09 o                         
   0  10  -9       1066.41       1152.00        78.63 o                         
   1  10  -9       1671.21       1530.27       111.16 o                         
   2  10  -9       1458.16       1549.54       112.46 o                         
   3  10  -9       2793.72       2771.75       157.87 o                         
   4  10  -9        407.76        524.77        77.23 o                         
   5  10  -9        871.65        862.78        86.43 o                         
   6  10  -9       3767.07       3735.19       196.86 o                         
   7  10  -9        714.07        770.37       122.28 o                         
   8  10  -9        607.38        770.15       126.11 o                         
   9  10  -9        339.30        240.19       110.75 o                         
  10  10  -9       1144.37       1027.76       153.71 o                         
 -10  11  -9        444.83        136.22       178.79 o                         
  -9  11  -9        112.68        -27.21       302.24 o                         
  -8  11  -9        820.23        745.64       133.68 o                         
  -7  11  -9       1012.87        972.58       107.48 o                         
  -6  11  -9       3085.48       3021.66       234.64 o                         
  -5  11  -9       1720.16       1878.31       135.11 o                         
  -4  11  -9       2145.96       1799.41       129.08 o                         
  -3  11  -9       3463.01       3280.23       186.47 o                         
  -2  11  -9        714.59        608.55        81.12 o                         
  -1  11  -9       3086.89       2975.56       138.41 o                         
   0  11  -9       1479.44       1360.91       108.75 o                         
   1  11  -9       3875.61       3717.52       196.50 o                         
   2  11  -9        913.55        917.47        96.25 o                         
   3  11  -9        941.01       1030.41        97.50 o                         
   4  11  -9       3801.38       3908.50       193.96 o                         
   5  11  -9       2488.13       2441.05       154.86 o                         
   6  11  -9       2930.25       2843.02       286.98 o                         
   7  11  -9       1718.09       1801.46       179.37 o                         
   8  11  -9        546.71        368.63       119.06 o                         
   9  11  -9        314.19        429.49       129.53 o                         
  10  11  -9        167.87        108.07       115.82 o                         
  -9  12  -9         16.80         32.82       184.26 o                         
  -8  12  -9        259.57        248.02       173.93 o                         
  -7  12  -9       1526.15       2040.25       232.63 o                         
  -6  12  -9        276.42        201.84        83.02 o                         
  -5  12  -9        644.00        672.35        96.22 o                         
  -4  12  -9       1788.13       1625.19       131.15 o                         
  -3  12  -9        457.20        496.60        82.70 o                         
  -2  12  -9        920.17        707.01       107.94 o                         
  -1  12  -9       2556.40       2380.99       199.51 o                         
   0  12  -9         28.45          5.22        64.88 o                         
   1  12  -9       1968.93       1824.59       136.02 o                         
   2  12  -9        876.85        921.45        99.84 o                         
   3  12  -9       1307.58       1441.41       119.97 o                         
   4  12  -9       1447.02       1294.00       120.19 o                         
   5  12  -9       1850.80       1894.04       136.86 o                         
   6  12  -9        479.41        325.71       117.79 o                         
   7  12  -9        588.35        576.62       135.40 o                         
   8  12  -9        930.25        688.31       143.15 o                         
   9  12  -9        428.13        108.19       118.93 o                         
  -8  13  -9        673.91        794.80       183.60 o                         
  -7  13  -9        953.04        829.13       116.47 o                         
  -6  13  -9        282.24        509.00       109.05 o                         
  -5  13  -9       1866.17       1948.15       147.15 o                         
  -4  13  -9        118.28         22.88        80.16 o                         
  -3  13  -9       2824.60       2919.62       175.35 o                         
  -2  13  -9       1685.84       1681.25       159.33 o                         
  -1  13  -9       1231.10       1054.10       137.57 o                         
   0  13  -9        583.03        576.39       114.14 o                         
   1  13  -9       1025.11       1089.41       112.24 o                         
   2  13  -9        493.06        620.63       131.63 o                         
   3  13  -9         59.81         93.15        76.03 o                         
   4  13  -9        810.57        812.37       160.52 o                         
   5  13  -9        415.96        375.23        87.73 o                         
   6  13  -9        901.09        784.98       147.93 o                         
   7  13  -9         76.34        -35.44       111.62 o                         
   8  13  -9        240.27        308.27       130.72 o                         
  -6  14  -9        168.26         75.42        90.18 o                         
  -5  14  -9        914.12        948.85       119.44 o                         
  -4  14  -9        427.79        639.19       126.97 o                         
  -3  14  -9        425.42        424.99       124.38 o                         
  -2  14  -9       1131.85       1062.33       205.55 o                         
  -1  14  -9       1802.24       1614.35       169.40 o                         
   0  14  -9        380.36        348.86       112.62 o                         
   1  14  -9        632.49        834.34       130.59 o                         
   2  14  -9       3558.18       3802.98       223.86 o                         
   3  14  -9         62.84        190.65        85.15 o                         
   4  14  -9        661.69        744.78       107.29 o                         
   5  14  -9        639.96        424.55       135.05 o                         
   6  14  -9        594.36        422.38       138.56 o                         
  -4  15  -9        237.55        125.04       164.20 o                         
  -3  15  -9         32.99        149.14       119.40 o                         
  -2  15  -9        525.01        558.75       126.80 o                         
  -1  15  -9         64.37         31.99       115.76 o                         
   0  15  -9        545.46        349.55       122.09 o                         
   1  15  -9       1800.89       1707.40       191.32 o                         
   2  15  -9         60.04        139.78       131.97 o                         
   3  15  -9        145.49        146.59        94.80 o                         
   4  15  -9        982.78        931.98       121.04 o                         
   0   0  -8       4349.16       3961.03       327.18 o                         
   0   1  -8      25774.46      27589.23       821.66 o                         
   1   1  -8       3831.41       3512.89       107.28 o                         
  -1   2  -8      10787.28      10632.70       316.81 o                         
   0   2  -8      23509.86      24745.17       794.63 o                         
   1   2  -8      20549.66      21227.39       707.95 o                         
   2   2  -8       7286.49       7562.16       217.43 o                         
  -2   3  -8       6489.66       6699.76       192.05 o                         
  -1   3  -8       8318.48       8215.47       291.10 o                         
   0   3  -8      44437.84      45577.08      1213.93 o                         
   1   3  -8       2240.66       2246.85        83.81 o                         
   2   3  -8       3104.46       2830.22        82.31 o                         
   3   3  -8        334.67        404.42        27.20 o                         
  -3   4  -8       3188.97       3020.18       116.14 o                         
  -2   4  -8      14963.76      15059.30       461.61 o                         
  -1   4  -8      25561.36      26826.32       827.96 o                         
   0   4  -8      15505.10      15778.18       471.18 o                         
   1   4  -8       2665.41       2462.11        87.52 o                         
   2   4  -8       5170.31       5364.68       174.05 o                         
   3   4  -8       1015.18       1113.14        44.18 o                         
   4   4  -8       4055.23       3816.07       136.08 o                         
  -4   5  -8       1197.59       1190.33        52.33 o                         
  -3   5  -8       1207.14       1146.46        48.77 o                         
  -2   5  -8      10094.88      10368.65       318.76 o                         
  -1   5  -8      14676.96      14997.50       455.19 o                         
   0   5  -8      17465.66      16932.27       530.25 o                         
   1   5  -8       9724.65       9706.76       362.06 o                         
   2   5  -8       6749.57       6887.13       258.50 o                         
   3   5  -8       3682.86       3648.91       128.52 o                         
   4   5  -8       2887.26       2912.57       106.16 o                         
   5   5  -8       1483.33       1379.77        55.92 o                         
  -5   6  -8       4216.04       4175.97       126.20 o                         
  -4   6  -8       1043.21       1018.55        52.93 o                         
  -3   6  -8       6687.14       6595.42       221.19 o                         
  -2   6  -8      15019.18      14964.65       456.49 o                         
  -1   6  -8       1490.03       1619.79        66.33 o                         
   0   6  -8       8984.75       9119.96       290.23 o                         
   1   6  -8      13910.42      14575.04       520.63 o                         
   2   6  -8      12993.14      13646.04       478.93 o                         
   3   6  -8      12549.84      12404.90       445.10 o                         
   4   6  -8       1790.10       1869.48        96.69 o                         
   5   6  -8       1075.28       1080.67        56.72 o                         
   6   6  -8       8562.03       8708.75       267.75 o                         
  -6   7  -8        248.14        218.20        44.79 o                         
  -5   7  -8       5109.21       4862.21       197.41 o                         
  -4   7  -8      12729.20      13014.84       385.59 o                         
  -3   7  -8       3524.14       3594.12       123.98 o                         
  -2   7  -8       1733.27       1729.55        78.55 o                         
  -1   7  -8       2406.57       2376.62        95.46 o                         
   0   7  -8       1589.54       1587.03        70.42 o                         
   1   7  -8       1850.16       1678.74        79.08 o                         
   2   7  -8       9553.60       9588.32       343.27 o                         
   3   7  -8       8167.23       8170.53       269.07 o                         
   4   7  -8        747.45        850.61        75.53 o                         
   5   7  -8       5328.37       5347.99       240.88 o                         
   6   7  -8        925.55        881.00        63.10 o                         
   7   7  -8       1558.04       1449.55       105.64 o                         
  -7   8  -8        882.92        966.29        75.86 o                         
  -6   8  -8       4416.90       4364.99       182.23 o                         
  -5   8  -8        774.42        789.12        65.18 o                         
  -4   8  -8       1271.32       1274.04        72.23 o                         
  -3   8  -8       7678.21       7487.69       251.69 o                         
  -2   8  -8         23.93         56.96        28.74 o                         
  -1   8  -8         15.60         -5.93        26.84 o                         
   0   8  -8       1823.66       1754.89        79.03 o                         
   1   8  -8       3267.79       3293.59       136.73 o                         
   2   8  -8       5318.30       5245.58       201.19 o                         
   3   8  -8         40.29          3.14        41.82 o                         
   4   8  -8       7151.86       7290.95       303.65 o                         
   5   8  -8       3998.77       3955.56       186.73 o                         
   6   8  -8        968.27        922.72        77.08 o                         
   7   8  -8         76.07         93.91        62.33 o                         
   8   8  -8        596.52        633.43        85.20 o                         
  -8   9  -8       1189.19       1225.58       114.74 o                         
  -7   9  -8       3294.23       3138.83       151.92 o                         
  -6   9  -8       2511.24       2403.93       124.70 o                         
  -5   9  -8       1981.76       1951.38       106.72 o                         
  -4   9  -8       4741.22       4621.61       204.32 o                         
  -3   9  -8        793.07        801.24        55.92 o                         
  -2   9  -8        504.18        513.58        45.50 o                         
  -1   9  -8       4021.66       4005.95       154.04 o                         
   0   9  -8        737.07        789.39        52.61 o                         
   1   9  -8       1774.72       1789.77        93.85 o                         
   2   9  -8       9870.68      10038.08       405.76 o                         
   3   9  -8       3389.73       3284.25       172.85 o                         
   4   9  -8       1506.80       1251.86        98.48 o                         
   5   9  -8        641.46        767.31        80.14 o                         
   6   9  -8       4441.80       4681.16       216.95 o                         
   7   9  -8       1623.85       1607.51       155.14 o                         
   8   9  -8        417.33        439.06       108.12 o                         
   9   9  -8       1176.33       1030.13       135.33 o                         
  -9  10  -8         62.84         61.01        89.78 o                         
  -8  10  -8        587.75        600.66        82.48 o                         
  -7  10  -8       9269.68       9027.72       340.53 o                         
  -6  10  -8         20.20        -15.77        51.92 o                         
  -5  10  -8        118.88         91.44        53.29 o                         
  -4  10  -8       5750.83       5784.98       227.88 o                         
  -3  10  -8       1534.69       1781.32        99.82 o                         
  -2  10  -8         21.41          1.94        34.88 o                         
  -1  10  -8        205.84        195.24        40.91 o                         
   0  10  -8       2915.73       2849.95       113.27 o                         
   1  10  -8       3526.44       3583.05       180.05 o                         
   2  10  -8       1016.60        893.06        88.54 o                         
   3  10  -8       3187.10       3367.57       174.26 o                         
   4  10  -8       4081.50       4007.42       198.21 o                         
   5  10  -8        432.02        350.79        71.70 o                         
   6  10  -8        329.93        265.06        67.19 o                         
   7  10  -8       1203.90       1252.88       145.62 o                         
   8  10  -8       2495.03       2424.35       211.05 o                         
   9  10  -8         91.72         60.13        96.75 o                         
  10  10  -8        519.89        537.43       132.67 o                         
 -10  11  -8        939.74       1160.20       243.25 o                         
  -9  11  -8       1133.63       1181.69       158.61 o                         
  -8  11  -8        423.51        453.96       104.61 o                         
  -7  11  -8        634.56        577.50        93.48 o                         
  -6  11  -8         64.37        119.30        73.06 o                         
  -5  11  -8       3275.28       3309.91       184.43 o                         
  -4  11  -8       1021.67       1042.40        98.86 o                         
  -3  11  -8       1206.06       1221.97       100.96 o                         
  -2  11  -8       4759.42       5021.08       232.65 o                         
  -1  11  -8       1071.47       1142.92        83.68 o                         
   0  11  -8       1646.50       1454.68       113.33 o                         
   1  11  -8        733.60        630.97        81.29 o                         
   2  11  -8        714.04        753.24        86.26 o                         
   3  11  -8       1282.60       1098.84       103.47 o                         
   4  11  -8       3183.62       3248.68       182.48 o                         
   5  11  -8       4618.93       4692.03       242.78 o                         
   6  11  -8        109.74        -13.01        94.15 o                         
   7  11  -8        528.58        462.47       161.70 o                         
   8  11  -8         48.39        -53.30        95.24 o                         
   9  11  -8        146.93        108.48       127.71 o                         
  10  11  -8        473.29        374.09       127.28 o                         
  11  11  -8         80.47         36.49       197.04 o                         
  -9  12  -8         16.54         44.86       156.90 o                         
  -8  12  -8        774.53        993.95       118.28 o                         
  -7  12  -8        556.48        526.81        96.63 o                         
  -6  12  -8          5.57        -36.70        72.33 o                         
  -5  12  -8       1784.28       1834.39       147.65 o                         
  -4  12  -8        117.75        147.81        72.58 o                         
  -3  12  -8       2054.99       1958.16       134.89 o                         
  -2  12  -8       3196.64       3102.28       178.35 o                         
  -1  12  -8       3625.04       3505.46       235.81 o                         
   0  12  -8       2919.01       2862.31       165.69 o                         
   1  12  -8       2283.18       2383.14       148.39 o                         
   2  12  -8         43.91          8.65        69.74 o                         
   3  12  -8       1343.56       1325.05       119.58 o                         
   4  12  -8         32.14         84.49        70.74 o                         
   5  12  -8        203.36        304.19        79.08 o                         
   6  12  -8        447.10        375.86       113.37 o                         
   7  12  -8       5031.23       5364.82       341.86 o                         
   8  12  -8        128.64        119.05       130.75 o                         
   9  12  -8       1742.29       1633.89       188.83 o                         
  -8  13  -8        909.59       1176.71       186.22 o                         
  -7  13  -8        152.55        232.61        96.22 o                         
  -6  13  -8        797.70        927.35       116.25 o                         
  -5  13  -8       1031.81        912.28       115.77 o                         
  -4  13  -8         77.90         -5.73        72.79 o                         
  -3  13  -8       1162.35       1170.29       113.94 o                         
  -2  13  -8        113.04        104.08        87.41 o                         
  -1  13  -8       1285.05       1028.60       134.43 o                         
   0  13  -8        287.13        231.69       101.05 o                         
   1  13  -8        337.05        274.53        79.79 o                         
   2  13  -8         86.50         65.27        80.13 o                         
   3  13  -8        127.30        108.23        76.50 o                         
   4  13  -8       1270.39       1317.93       129.65 o                         
   5  13  -8         71.42        162.39        79.43 o                         
   6  13  -8         82.36         42.85       110.39 o                         
   7  13  -8        380.44        359.80       176.36 o                         
   8  13  -8         93.67        -19.90       125.99 o                         
  -6  14  -8       1212.25       1345.71       136.49 o                         
  -5  14  -8       1274.69       1218.54       167.70 o                         
  -4  14  -8        455.10        523.99       124.48 o                         
  -3  14  -8        747.15        861.79       136.95 o                         
  -2  14  -8        193.42        207.98       145.95 o                         
  -1  14  -8        838.91        920.73       130.59 o                         
   0  14  -8        929.49        880.65       137.57 o                         
   1  14  -8        156.49        318.35       110.51 o                         
   2  14  -8        314.34        295.82        89.37 o                         
   3  14  -8       1714.81       1724.58       142.23 o                         
   4  14  -8        974.01        876.33       115.59 o                         
   5  14  -8       1749.46       1755.78       186.48 o                         
   6  14  -8       1201.20       1242.50       179.19 o                         
  -4  15  -8         65.15         44.59       129.53 o                         
  -3  15  -8       1311.31       1443.53       200.68 o                         
  -2  15  -8          9.79          8.02       198.86 o                         
  -1  15  -8       1127.10       1190.29       277.92 o                         
   0  15  -8        136.67        195.25       152.03 o                         
   1  15  -8         59.93        162.24       292.51 o                         
   2  15  -8        553.54        801.79       200.02 o                         
   3  15  -8        134.42         44.46        89.36 o                         
   4  15  -8        996.13       1026.01       123.64 o                         
   0   1  -7      96829.05      99689.95      3054.94 o                         
   1   1  -7      51720.82      54891.16      1488.97 o                         
  -1   2  -7       9582.78      10498.39       315.84 o                         
   0   2  -7       7199.69       7671.13       221.05 o                         
   1   2  -7       4337.75       4392.65       172.84 o                         
   2   2  -7      18203.82      18156.23       532.12 o                         
  -2   3  -7       1649.49       1870.47        59.70 o                         
  -1   3  -7      24009.69      25936.99       779.50 o                         
   0   3  -7       2892.20       2981.94        81.77 o                         
   1   3  -7       6674.64       7300.69       227.89 o                         
   2   3  -7       3345.88       3731.91       125.87 o                         
   3   3  -7        645.67        688.97        32.44 o                         
  -3   4  -7      26734.50      26993.83       730.92 o                         
  -2   4  -7       6822.58       6969.69       237.99 o                         
  -1   4  -7        585.86        566.96        31.12 o                         
   0   4  -7       7459.32       8103.71       244.28 o                         
   1   4  -7       2058.20       1947.43        92.62 o                         
   2   4  -7       3399.68       3364.73       113.34 o                         
   3   4  -7       3150.59       3098.68        93.00 o                         
   4   4  -7      24965.48      25591.74       705.59 o                         
  -4   5  -7       5849.00       6073.78       171.41 o                         
  -3   5  -7       3327.35       3430.52       127.87 o                         
  -2   5  -7       5496.57       5761.62       190.42 o                         
  -1   5  -7       5089.16       5331.86       165.17 o                         
   0   5  -7       1480.96       1290.85       113.95 o                         
   1   5  -7      18398.83      19256.28       697.91 o                         
   2   5  -7       3251.95       3707.75       117.03 o                         
   3   5  -7       7603.61       7314.49       235.03 o                         
   4   5  -7       3687.45       3447.26       110.41 o                         
   5   5  -7        894.12        922.90        46.70 o                         
  -5   6  -7      15808.28      15947.48       436.11 o                         
  -4   6  -7       1703.36       1523.57        58.34 o                         
  -3   6  -7       6935.02       6756.23       222.18 o                         
  -2   6  -7        209.45        196.62        27.50 o                         
  -1   6  -7      14884.39      15175.03       473.58 o                         
   0   6  -7      15745.05      16792.39       577.21 o                         
   1   6  -7       7992.20       8469.67       305.33 o                         
   2   6  -7       5852.25       5900.04       174.41 o                         
   3   6  -7       7060.66       6917.60       249.64 o                         
   4   6  -7       2958.66       2997.96       121.52 o                         
   5   6  -7       4174.06       4308.25       132.60 o                         
   6   6  -7        173.56        213.03        33.36 o                         
  -6   7  -7        225.18        173.56        44.53 o                         
  -5   7  -7       1388.41       1366.38        82.46 o                         
  -4   7  -7          3.45         -8.42        25.59 o                         
  -3   7  -7       3995.69       4108.24       136.93 o                         
  -2   7  -7       2299.45       2336.95        89.49 o                         
  -1   7  -7      10916.52      10991.68       351.40 o                         
   0   7  -7       7108.77       7261.22       240.24 o                         
   1   7  -7      18727.97      19420.58       698.35 o                         
   2   7  -7       3234.22       3374.06       140.77 o                         
   3   7  -7       5898.31       5920.29       218.07 o                         
   4   7  -7       1514.69       1573.28        93.92 o                         
   5   7  -7        721.38        760.94        71.91 o                         
   6   7  -7       3617.90       3520.34       148.16 o                         
   7   7  -7       1400.37       1327.51        85.07 o                         
  -7   8  -7       1280.06       1252.95        90.77 o                         
  -6   8  -7       2539.71       2487.77       123.09 o                         
  -5   8  -7        146.35        141.90        43.30 o                         
  -4   8  -7       6760.84       6606.21       257.72 o                         
  -3   8  -7       3919.95       3941.59       145.60 o                         
  -2   8  -7       2510.02       2505.48        91.88 o                         
  -1   8  -7       1181.45       1072.29        58.02 o                         
   0   8  -7      10049.96       9963.46       320.03 o                         
   1   8  -7         66.90         44.37        31.98 o                         
   2   8  -7       3191.92       3189.95       129.82 o                         
   3   8  -7       1495.91       1335.64        97.73 o                         
   4   8  -7       1045.59        897.01        95.07 o                         
   5   8  -7       1025.07       1088.37        81.42 o                         
   6   8  -7       3823.45       3650.12       187.12 o                         
   7   8  -7       3526.29       3354.68       179.63 o                         
   8   8  -7       3544.48       3630.22       200.98 o                         
  -8   9  -7        995.45       1042.61        89.10 o                         
  -7   9  -7         65.08         68.26        50.61 o                         
  -6   9  -7       5653.61       5433.52       221.16 o                         
  -5   9  -7       3393.35       3270.68       150.52 o                         
  -4   9  -7        109.55        106.56        43.19 o                         
  -3   9  -7        211.84        185.62        36.47 o                         
  -2   9  -7      14015.22      13639.84       435.91 o                         
  -1   9  -7       1537.57       1408.55        74.58 o                         
   0   9  -7       2986.48       2891.40       115.37 o                         
   1   9  -7       3615.21       3707.58       153.46 o                         
   2   9  -7       3917.10       3987.43       182.97 o                         
   3   9  -7        482.43        467.35        67.70 o                         
   4   9  -7       3617.85       3575.43       182.34 o                         
   5   9  -7       2405.52       2458.14       142.03 o                         
   6   9  -7       4208.75       4208.85       213.97 o                         
   7   9  -7       2888.92       2921.91       216.40 o                         
   8   9  -7        405.69        413.89       102.94 o                         
   9   9  -7       2619.86       2635.09       165.95 o                         
  -9  10  -7       1406.37       1457.24       132.83 o                         
  -8  10  -7        141.09        155.97        63.27 o
[truncated: 619,894 more chars]
